# Supplementary material for: MicroRNAs with non-additive expression in the ovary of hybrid hens target genes enriched in key reproductive pathways that may influence heterosis for egg laying traits
Source: Front Genet. 2022 Sep 30;13:974619. doi: 10.3389/fgene.2022.974619 (PMC9563710; doi:10.3389/fgene.2022.974619)
Supplement: Supplementary file 3 [file DataSheet1.xlsx]

## Sheet: Table S1
Types	W1	W1(percent)	W2	W2(percent)	W3	W3(percent)	W4	W4(percent)	R1	R1(percent)	R2	R2(percent)	R3	R3(percent)	R4	R4(percent)	RW1	RW1(percent)	RW2	RW2(percent)	RW3	RW3(percent)	RW4	RW4(percent)	WR1	WR1(percent)	WR2	WR2(percent)	WR3	WR3(percent)	WR4	WR4(percent)	All samples	Percent of total
total	17150821	1	14100617	1	19017823	1	12868975	1	15064236	1	15453536	1	19118244	1	17707080	1	18668479	1	15479641	1	19158360	1	17073309	1	21744226	1	18211202	1	14337745	1	17688683	1	272842977	1
known_miRNA	11915955	0.6948	10344304	0.7336	16491822	0.8672	9449367	0.7343	11842823	0.7862	13270854	0.8588	17357957	0.9079	13135098	0.7418	15478586	0.8291	13340110	0.8618	17304158	0.9032	14711873	0.8617	19237771	0.8847	17052190	0.9364	12588728	0.878	15455756	0.8738	228977352	83.9228
rRNA	672465	0.0392	403632	0.0286	386814	0.0203	346811	0.0269	540971	0.0359	360955	0.0234	292755	0.0153	1181910	0.0667	1123729	0.0602	378811	0.0245	355554	0.0186	642042	0.0376	700569	0.0322	186949	0.0103	171178	0.0119	358293	0.0203	8103438	2.97
tRNA	537812	0.0314	339810	0.0241	229466	0.0121	430772	0.0335	352947	0.0234	151284	0.0098	188069	0.0098	732190	0.0414	349555	0.0187	72791	0.0047	121936	0.0064	205015	0.012	181069	0.0083	113196	0.0062	108803	0.0076	136831	0.0077	4251546	1.55824
snRNA	18252	0.0011	12576	0.0009	11554	0.0006	5829	0.0005	11755	0.0008	8107	0.0005	4297	0.0002	21440	0.0012	15627	0.0008	6141	0.0004	10002	0.0005	17288	0.001	7177	0.0003	4921	0.0003	9495	0.0007	12424	0.0007	176885	0.0648303
snoRNA	927644	0.0541	718031	0.0509	397834	0.0209	595097	0.0462	296652	0.0197	348091	0.0225	253770	0.0133	261930	0.0148	218573	0.0117	247355	0.016	165253	0.0086	131798	0.0077	268296	0.0123	160675	0.0088	330443	0.023	324658	0.0184	5646100	2.06936
other_rfam	50717	0.003	34385	0.0024	36737	0.0019	37262	0.0029	27819	0.0018	27212	0.0018	31281	0.0016	41169	0.0023	49817	0.0027	27240	0.0018	34416	0.0018	34594	0.002	37613	0.0017	28878	0.0016	32783	0.0023	31977	0.0018	563900	0.206676
repeat	336054	0.0196	195649	0.0139	107402	0.0056	221785	0.0172	193294	0.0128	179267	0.0116	130483	0.0068	149609	0.0084	21322	0.0011	255517	0.0165	115383	0.006	115319	0.0068	195928	0.009	8194	0.0004	84718	0.0059	109394	0.0062	2419318	0.886707
exon:+	490812	0.0286	384197	0.0272	263444	0.0139	311629	0.0242	461204	0.0306	222288	0.0144	126709	0.0066	696864	0.0394	395094	0.0212	152386	0.0098	234875	0.0123	330538	0.0194	200150	0.0092	177271	0.0097	259873	0.0181	342661	0.0194	5049995	1.85088
exon:-	27209	0.0016	18631	0.0013	10579	0.0006	16552	0.0013	22484	0.0015	20098	0.0013	10238	0.0005	31535	0.0018	11581	0.0006	17928	0.0012	14515	0.0008	18965	0.0011	21189	0.001	5644	0.0003	13954	0.001	15429	0.0009	276531	0.101352
intron:+	307948	0.018	293563	0.0208	141206	0.0074	226100	0.0176	127450	0.0085	115488	0.0075	64383	0.0034	184349	0.0104	86582	0.0046	89545	0.0058	86765	0.0045	99888	0.0059	85409	0.0039	61187	0.0034	139373	0.0097	177776	0.0101	2287012	0.838215
intron:-	82296	0.0048	52976	0.0038	40679	0.0021	55897	0.0043	62853	0.0042	56954	0.0037	64622	0.0034	67423	0.0038	54657	0.0029	65031	0.0042	54204	0.0028	48499	0.0028	89252	0.0041	22484	0.0012	36349	0.0025	59065	0.0033	913241	0.334713
novel_miRNA	220124	0.0128	50795	0.0036	59574	0.0031	40268	0.0031	45793	0.003	17294	0.0011	27551	0.0014	12693	0.0007	27496	0.0015	57933	0.0037	27289	0.0014	25494	0.0015	31315	0.0014	48429	0.0027	20759	0.0014	15286	0.0009	728093	0.266854
other	1563533	0.0912	1252068	0.0888	840712	0.0442	1131606	0.0879	1078191	0.0716	675644	0.0437	566129	0.0296	1190870	0.0673	835860	0.0448	768853	0.0497	634010	0.0331	691996	0.0405	688488	0.0317	341184	0.0187	541289	0.0378	649133	0.0367	13449566	4.92942
																																		100

## Sheet: Table S2
ID	R1	R2	R3	R4	RW1	RW2	RW3	RW4	W1	W2	W3	W4	WR1	WR2	WR3	WR4	total
gga-miR-7446-3p	0	1	0	0	1	0	3	0	0	1	2	0	1	0	1	0	10
gga-miR-6694-3p	1	0	0	1	3	0	0	1	0	1	1	0	1	0	1	0	10
gga-miR-6559-5p	2	0	0	0	0	0	1	1	1	1	1	1	1	0	0	1	10
gga-miR-6559-3p	0	0	1	2	0	0	2	0	2	0	2	1	0	0	0	0	10
gga-miR-1732	4	1	0	1	0	0	0	0	0	2	0	0	2	0	0	0	10
gga-miR-1696	0	0	3	1	0	1	1	0	1	0	0	0	0	0	1	2	10
gga-miR-1647	1	0	3	0	1	2	0	1	1	0	0	0	0	0	0	1	10
gga-miR-1623	1	1	1	0	1	2	0	1	0	0	0	0	1	0	1	1	10
gga-miR-1596-5p	1	0	1	0	1	0	3	0	1	1	0	1	0	1	0	0	10
gga-miR-1585	0	4	1	0	0	0	0	0	0	1	2	0	2	0	0	0	10
gga-miR-1568	0	0	0	0	0	0	0	5	0	0	0	0	0	5	0	0	10
gga-miR-135a-1-3p	0	0	2	0	0	1	0	1	3	1	0	1	0	0	0	1	10
gga-miR-12260-5p	1	0	0	0	1	4	1	0	0	0	0	0	0	2	1	0	10
gga-miR-12233-5p	0	0	1	1	0	0	0	0	1	0	3	0	0	2	1	1	10
gga-miR-103-1-5p	1	0	0	0	3	1	3	0	0	0	1	0	1	0	0	0	10
Novel_64	0	0	0	0	0	0	0	10	0	0	0	0	0	0	0	0	10
Novel_322	0	0	0	0	0	0	0	0	0	0	0	0	10	0	0	0	10
Novel_284	0	0	0	0	0	0	0	10	0	0	0	0	0	0	0	0	10
Novel_282	0	0	0	0	0	0	0	0	10	0	0	0	0	0	0	0	10
Novel_271	0	0	0	10	0	0	0	0	0	0	0	0	0	0	0	0	10
Novel_184	0	0	0	0	0	10	0	0	0	0	0	0	0	0	0	0	10
Novel_149	0	0	0	0	10	0	0	0	0	0	0	0	0	0	0	0	10
Novel_143	0	0	0	0	10	0	0	0	0	0	0	0	0	0	0	0	10
Novel_137	0	0	0	0	0	0	0	0	0	0	0	0	0	10	0	0	10
Novel_133	0	0	0	0	0	10	0	0	0	0	0	0	0	0	0	0	10
Novel_12	0	0	0	0	0	0	0	0	10	0	0	0	0	0	0	0	10
Novel_103	0	0	0	0	0	0	0	0	0	0	0	0	10	0	0	0	10
Novel_10	0	0	10	0	0	0	0	0	0	0	0	0	0	0	0	0	10
gga-miR-6568-3p	0	0	0	0	1	1	1	2	1	2	0	0	0	0	2	1	11
gga-miR-216c	0	1	0	0	0	0	2	2	1	1	0	0	1	0	2	1	11
gga-miR-19a-5p	0	4	0	3	1	0	1	0	0	0	1	1	0	0	0	0	11
gga-miR-1724	0	0	0	1	2	0	1	0	4	0	0	0	1	2	0	0	11
gga-miR-1689-5p	0	0	0	1	4	1	1	0	0	0	0	0	0	1	2	1	11
gga-miR-1644	0	0	4	0	2	0	0	3	0	0	1	0	0	1	0	0	11
gga-miR-1597-5p	0	1	2	2	0	0	1	1	0	1	0	0	0	1	0	2	11
gga-miR-1573	0	0	0	1	1	0	0	2	1	0	0	0	0	4	0	2	11
gga-miR-12280-3p	3	0	1	1	0	0	0	0	0	1	0	0	3	2	0	0	11
gga-miR-12271-3p	2	1	0	1	1	0	0	1	0	0	0	0	3	1	0	1	11
gga-miR-12267-5p	1	2	0	0	0	1	2	0	0	1	0	0	0	2	0	2	11
gga-miR-12224-5p	0	1	1	1	0	1	1	0	2	0	1	0	2	1	0	0	11
gga-miR-107-5p	0	0	0	1	2	0	3	0	1	0	0	1	0	1	1	1	11
Novel_52	0	0	0	0	0	0	0	0	0	0	0	0	5	6	0	0	11
Novel_312	0	0	0	0	0	0	11	0	0	0	0	0	0	0	0	0	11
Novel_306	0	0	0	0	0	0	0	0	0	0	0	0	11	0	0	0	11
Novel_30	0	0	0	6	0	0	0	0	0	0	0	0	0	5	0	0	11
Novel_3	0	0	0	0	0	0	0	0	0	0	0	0	11	0	0	0	11
Novel_281	0	0	0	0	0	0	0	0	0	0	0	0	0	11	0	0	11
Novel_225	0	0	0	0	0	0	0	0	0	0	11	0	0	0	0	0	11
Novel_222	0	0	0	0	0	0	0	0	0	0	0	0	0	0	0	11	11
Novel_196	0	0	0	0	0	0	0	0	0	0	0	0	0	0	0	11	11
Novel_192	0	0	0	0	0	11	0	0	0	0	0	0	0	0	0	0	11
Novel_158	0	0	0	0	0	0	0	0	0	0	0	0	0	0	0	11	11
Novel_102	0	0	0	0	0	0	0	0	0	0	6	0	5	0	0	0	11
gga-miR-7470-5p	2	2	1	2	0	0	2	1	0	0	0	0	0	0	0	2	12
gga-miR-6586-5p	1	0	1	1	1	0	0	0	0	0	0	0	4	4	0	0	12
gga-miR-3064-5p	1	0	0	0	1	1	0	3	1	0	1	0	0	1	0	3	12
gga-miR-1800	0	0	0	1	0	3	1	0	0	0	2	0	0	4	1	0	12
gga-miR-1711	0	0	2	0	3	0	0	0	1	0	0	1	1	1	1	2	12
gga-miR-1650	0	1	0	1	0	2	1	2	0	1	2	0	2	0	0	0	12
gga-miR-1618-5p	0	1	0	0	7	0	0	0	0	0	0	0	0	4	0	0	12
gga-miR-1550-3p	0	0	1	1	3	0	0	1	2	0	1	1	1	0	1	0	12
gga-miR-12290-5p	1	0	0	1	1	0	1	0	0	0	1	3	3	1	0	0	12
gga-miR-12236-5p	3	0	0	3	1	0	0	0	0	1	1	0	1	2	0	0	12
gga-miR-12221-5p	0	0	1	0	0	0	3	1	2	0	1	0	0	1	0	3	12
Novel_86	0	0	0	0	0	0	0	0	0	12	0	0	0	0	0	0	12
Novel_67	0	0	0	12	0	0	0	0	0	0	0	0	0	0	0	0	12
Novel_49	0	0	0	0	0	0	12	0	0	0	0	0	0	0	0	0	12
Novel_318	0	0	0	0	0	0	0	0	0	0	0	0	0	0	0	12	12
Novel_283	0	9	0	0	0	0	0	0	0	0	0	3	0	0	0	0	12
Novel_273	0	0	12	0	0	0	0	0	0	0	0	0	0	0	0	0	12
Novel_26	0	0	0	0	0	12	0	0	0	0	0	0	0	0	0	0	12
Novel_247	0	0	0	0	0	0	0	0	0	0	0	0	12	0	0	0	12
Novel_244	0	0	12	0	0	0	0	0	0	0	0	0	0	0	0	0	12
Novel_23	0	0	0	0	0	0	0	0	0	0	0	0	0	12	0	0	12
Novel_223	0	0	8	0	0	0	0	0	0	4	0	0	0	0	0	0	12
Novel_211	0	0	0	0	0	0	0	0	0	0	0	0	0	12	0	0	12
Novel_190	0	0	12	0	0	0	0	0	0	0	0	0	0	0	0	0	12
Novel_161	0	0	0	0	0	0	0	0	0	0	12	0	0	0	0	0	12
Novel_156	0	0	0	0	0	0	0	0	0	0	0	0	12	0	0	0	12
Novel_138	0	0	0	0	0	0	0	0	12	0	0	0	0	0	0	0	12
gga-miR-6699-5p	0	1	0	0	4	1	1	2	0	0	0	0	2	0	0	2	13
gga-miR-6649-3p	2	0	0	0	1	0	1	2	0	0	0	0	3	1	1	2	13
gga-miR-219a	1	4	0	0	1	1	1	1	0	0	0	2	1	0	0	1	13
gga-miR-1759-3p	0	1	1	0	0	3	2	0	4	0	1	0	0	1	0	0	13
gga-miR-1619	0	0	2	2	0	0	3	0	0	1	0	0	0	2	0	3	13
gga-miR-12282-5p	0	1	3	0	4	1	0	0	0	2	0	1	0	0	1	0	13
Novel_84	0	0	0	0	0	0	0	0	7	6	0	0	0	0	0	0	13
Novel_81	0	0	0	0	0	0	0	0	0	0	0	0	0	0	0	13	13
Novel_47	0	0	0	0	0	0	0	0	0	0	0	0	13	0	0	0	13
Novel_311	0	0	0	0	0	0	0	13	0	0	0	0	0	0	0	0	13
Novel_31	0	0	0	0	0	0	0	4	0	0	9	0	0	0	0	0	13
Novel_299	0	0	0	0	0	0	0	0	0	0	0	0	0	0	13	0	13
Novel_198	13	0	0	0	0	0	0	0	0	0	0	0	0	0	0	0	13
Novel_125	0	13	0	0	0	0	0	0	0	0	0	0	0	0	0	0	13
gga-miR-7441-5p	0	3	1	1	2	0	2	1	1	1	0	0	0	0	1	1	14
gga-miR-6696-5p	0	3	2	0	0	0	2	0	0	0	1	0	3	0	1	2	14
gga-miR-6685-3p	3	1	2	0	1	2	2	0	0	2	0	0	0	1	0	0	14
gga-miR-490-5p	0	0	1	1	1	0	2	0	1	1	1	0	2	2	1	1	14
gga-miR-1774	0	1	2	0	1	0	5	1	1	0	1	0	2	0	0	0	14
gga-miR-137-5p	0	3	1	0	0	0	1	1	0	0	2	1	0	5	0	0	14
gga-miR-12288-3p	0	2	0	2	6	0	1	0	0	1	1	0	1	0	0	0	14
gga-miR-12238-3p	3	1	1	1	1	0	1	1	0	0	1	0	3	0	1	0	14
Novel_94	0	0	0	0	0	0	0	0	0	0	0	0	0	0	0	14	14
Novel_82	0	0	0	0	0	0	0	0	0	0	0	0	0	14	0	0	14
Novel_79	0	0	0	6	0	0	0	0	0	0	0	0	0	0	0	8	14
Novel_76	0	0	0	0	14	0	0	0	0	0	0	0	0	0	0	0	14
Novel_53	0	0	0	0	0	0	0	14	0	0	0	0	0	0	0	0	14
Novel_34	0	0	6	0	3	0	3	0	0	0	2	0	0	0	0	0	14
Novel_275	0	0	0	0	0	0	7	7	0	0	0	0	0	0	0	0	14
Novel_220	0	0	0	0	0	0	0	0	0	0	0	0	0	0	0	14	14
Novel_203	0	0	0	0	0	0	14	0	0	0	0	0	0	0	0	0	14
Novel_201	0	0	0	0	0	14	0	0	0	0	0	0	0	0	0	0	14
Novel_168	0	0	0	0	14	0	0	0	0	0	0	0	0	0	0	0	14
Novel_166	0	0	0	0	0	0	0	0	0	0	0	14	0	0	0	0	14
gga-miR-6557-5p	0	2	2	1	1	1	1	1	0	0	1	0	2	0	2	1	15
gga-miR-1798-5p	0	0	0	1	0	4	2	0	0	0	5	0	2	1	0	0	15
gga-miR-12253-3p	2	0	2	1	0	2	3	1	1	0	0	0	2	0	0	1	15
gga-miR-7442-5p	1	0	1	1	0	2	1	1	1	2	2	0	1	0	1	2	16
gga-miR-7438-5p	0	0	0	0	0	0	0	0	0	1	0	8	2	2	1	2	16
gga-miR-6670-5p	2	3	1	0	0	1	2	0	3	0	0	0	0	1	0	3	16
gga-miR-458b-5p	1	0	0	0	1	0	4	3	1	2	0	0	0	0	4	0	16
gga-miR-3532-5p	1	1	0	1	1	0	2	5	0	0	0	0	1	0	2	2	16
gga-miR-12216-5p	1	3	2	0	2	0	3	3	1	0	0	0	0	1	0	0	16
Novel_89	0	0	0	0	0	0	0	0	0	0	0	0	16	0	0	0	16
Novel_73	0	0	0	0	0	0	0	0	0	0	0	0	0	0	0	16	16
Novel_230	0	0	0	0	0	0	8	8	0	0	0	0	0	0	0	0	16
Novel_188	0	0	0	9	0	0	0	0	0	0	0	0	0	0	7	0	16
Novel_106	0	0	10	6	0	0	0	0	0	0	0	0	0	0	0	0	16
gga-miR-7473-3p	2	1	0	1	0	1	2	2	2	1	0	0	1	1	1	2	17
gga-miR-7463-3p	0	0	2	2	1	1	1	1	2	2	0	0	3	1	0	1	17
gga-miR-6655-5p	4	2	0	0	2	0	1	0	1	2	1	0	0	1	3	0	17
gga-miR-1a-1-5p	2	2	6	1	1	1	2	1	0	0	0	1	0	0	0	0	17
gga-miR-1792	0	0	0	0	1	0	2	2	1	0	1	0	0	1	2	7	17
gga-miR-1717	0	1	2	1	1	1	2	0	0	0	3	2	1	1	2	0	17
gga-miR-1557	3	0	7	0	0	0	1	2	0	0	1	0	1	2	0	0	17
gga-miR-12273-5p	0	1	3	1	3	0	1	1	0	4	1	1	0	0	0	1	17
Novel_276	0	0	0	0	0	0	9	8	0	0	0	0	0	0	0	0	17
Novel_183	0	0	0	0	0	0	17	0	0	0	0	0	0	0	0	0	17
gga-miR-6594-5p	2	0	3	5	0	1	1	0	0	0	0	2	3	0	1	0	18
gga-miR-2129	2	4	1	2	1	1	0	1	0	0	0	0	2	1	0	3	18
gga-miR-1579	0	1	2	0	1	4	2	0	1	0	1	1	4	0	1	0	18
Novel_95	0	0	0	0	18	0	0	0	0	0	0	0	0	0	0	0	18
Novel_205	0	0	0	18	0	0	0	0	0	0	0	0	0	0	0	0	18
Novel_115	0	0	0	5	0	0	5	0	0	0	0	4	4	0	0	0	18
gga-miR-7462-5p	2	2	1	0	1	1	2	2	0	1	2	2	2	1	0	0	19
gga-miR-1812-5p	0	3	0	0	1	0	1	0	0	2	1	0	4	1	6	0	19
gga-miR-1651-5p	1	0	1	1	2	0	4	1	1	2	0	1	5	0	0	0	19
gga-miR-1603	2	1	4	0	0	1	2	1	0	0	2	0	2	2	2	0	19
gga-miR-12295-5p	0	1	3	0	1	0	1	3	1	3	2	0	1	2	1	0	19
gga-miR-12241-3p	0	0	3	1	0	1	2	1	1	0	2	0	5	2	0	1	19
Novel_98	0	0	0	0	0	19	0	0	0	0	0	0	0	0	0	0	19
Novel_309	0	0	0	0	11	0	0	0	0	0	8	0	0	0	0	0	19
Novel_127	9	0	0	0	0	0	0	0	0	0	0	10	0	0	0	0	19
gga-miR-7449-3p	1	1	2	0	2	0	0	0	1	1	0	4	0	7	0	1	20
gga-miR-6608-3p	2	0	0	0	2	0	1	1	0	1	4	0	2	0	2	5	20
gga-miR-449b-3p	0	1	3	0	0	3	6	0	1	2	1	1	2	0	0	0	20
gga-miR-383-3p	0	0	7	0	0	0	4	0	0	0	1	0	3	4	0	1	20
gga-miR-1791-3p	1	1	1	1	0	3	2	4	0	1	0	0	1	4	0	1	20
gga-miR-1613	1	3	2	2	1	1	3	0	0	0	1	0	3	1	0	2	20
gga-miR-12265-3p	1	0	0	0	1	1	1	1	1	2	4	0	4	0	3	1	20
Novel_294	0	0	0	0	0	0	0	0	0	0	0	0	0	11	9	0	20
Novel_232	0	0	14	0	0	0	6	0	0	0	0	0	0	0	0	0	20
Novel_213	0	0	0	0	0	0	0	0	0	0	0	20	0	0	0	0	20
Novel_124	0	0	0	20	0	0	0	0	0	0	0	0	0	0	0	0	20
gga-miR-6570-5p	0	0	3	0	1	0	0	2	1	4	3	0	0	0	2	5	21
gga-miR-6555-3p	1	2	0	0	1	2	3	3	0	2	1	0	1	4	1	0	21
gga-miR-218-3p	1	0	2	0	5	2	2	1	0	0	2	1	1	3	0	1	21
gga-miR-1808	3	0	2	1	2	0	0	0	4	0	1	0	4	1	2	1	21
gga-miR-1788-5p	1	0	0	0	0	0	3	0	9	5	2	0	0	0	0	1	21
gga-miR-1631	1	1	1	2	1	2	2	1	0	1	2	0	4	1	1	1	21
gga-miR-12239-5p	2	2	1	2	2	0	2	0	2	0	0	1	2	0	4	1	21
gga-miR-12234-3p	2	4	3	0	2	1	0	0	0	0	2	2	1	1	1	2	21
Novel_66	0	0	0	0	0	0	0	0	0	0	0	0	8	0	13	0	21
Novel_272	0	0	0	0	0	12	0	0	0	0	9	0	0	0	0	0	21
gga-miR-3064-3p	1	2	2	3	2	1	0	0	2	0	0	1	4	1	1	2	22
gga-miR-2984-5p	1	0	0	1	1	1	1	4	1	1	1	1	1	2	4	2	22
gga-miR-1784-5p	2	1	3	1	0	1	2	0	4	2	0	1	0	2	0	3	22
gga-miR-1740-5p	1	2	1	2	1	0	1	0	0	0	1	5	4	0	2	2	22
gga-miR-1648-5p	0	1	0	0	2	0	1	1	5	1	1	3	1	0	4	2	22
gga-miR-1467-5p	3	3	3	2	1	0	1	2	0	0	0	1	2	4	0	0	22
gga-miR-12263-3p	0	1	1	1	4	1	1	2	1	1	0	4	2	2	1	0	22
gga-miR-12258-3p	1	0	0	3	4	2	1	1	0	1	4	1	1	1	1	1	22
gga-miR-12235-3p	1	0	0	0	3	2	2	0	2	0	2	2	6	1	0	1	22
gga-miR-12220-3p	3	0	0	0	8	2	0	0	0	1	2	2	3	0	1	0	22
Novel_212	0	0	0	0	22	0	0	0	0	0	0	0	0	0	0	0	22
Novel_189	0	0	0	0	0	0	0	0	0	0	0	22	0	0	0	0	22
gga-miR-1608	0	1	2	3	0	0	5	1	0	1	4	1	2	3	0	0	23
gga-miR-12260-3p	0	2	1	1	2	1	2	3	0	0	1	0	4	4	1	1	23
gga-miR-12246-5p	1	1	3	1	3	2	3	3	0	1	0	2	0	3	0	0	23
gga-miR-12226-3p	4	0	2	0	1	0	6	0	3	1	0	0	4	0	0	2	23
Novel_2	0	0	0	0	12	0	0	0	11	0	0	0	0	0	0	0	23
Novel_178	0	0	0	0	0	0	0	0	0	0	0	0	0	0	23	0	23
gga-miR-429-5p	0	0	0	2	5	3	2	0	1	0	6	2	0	0	0	3	24
Novel_28	0	0	0	0	0	0	0	0	24	0	0	0	0	0	0	0	24
Novel_20	0	0	0	0	0	0	0	0	10	0	0	0	0	14	0	0	24
Novel_19	0	0	0	0	0	0	0	0	0	0	9	0	15	0	0	0	24
Novel_17	0	0	0	0	0	0	0	0	0	0	0	0	15	0	0	9	24
gga-miR-6555-5p	4	1	0	0	1	1	2	2	1	1	2	3	1	4	0	2	25
gga-miR-2128	4	0	0	0	0	1	0	0	2	0	1	1	11	4	1	0	25
gga-miR-1a-2-5p	1	0	4	0	1	2	1	2	1	5	0	1	0	1	0	6	25
gga-miR-1683	1	1	0	5	1	0	1	4	0	0	2	0	4	2	1	3	25
gga-miR-1551-3p	2	7	1	0	3	0	0	0	0	0	0	0	0	4	1	7	25
gga-miR-12214-3p	3	0	5	3	2	2	1	1	2	1	1	0	2	1	0	1	25
Novel_317	16	9	0	0	0	0	0	0	0	0	0	0	0	0	0	0	25
gga-miR-7449-5p	0	6	0	3	2	2	4	5	0	0	0	0	3	1	0	0	26
gga-miR-6575-5p	1	1	4	0	1	0	4	2	2	0	0	2	0	3	3	3	26
gga-miR-193b-5p	3	0	6	2	1	2	2	1	3	0	4	1	1	0	0	0	26
gga-miR-1680-5p	0	0	3	1	4	0	2	2	1	1	2	1	0	3	1	5	26
gga-miR-12282-3p	0	0	2	3	3	1	5	2	0	3	0	0	1	3	2	1	26
gga-miR-12232-3p	2	2	0	6	1	1	0	0	2	1	1	0	5	1	2	2	26
Novel_248	0	0	0	0	0	0	0	0	0	0	0	0	13	0	0	13	26
gga-miR-7475-5p	1	2	3	0	4	3	4	0	0	0	0	0	5	0	2	3	27
gga-miR-3594-3p	2	2	2	4	1	1	0	4	0	1	3	2	1	2	1	1	27
Novel_60	0	0	0	0	0	0	0	0	0	0	9	0	0	10	0	8	27
Novel_38	0	0	0	9	0	0	0	0	0	0	0	0	0	0	0	18	27
Novel_298	0	0	0	0	0	0	27	0	0	0	0	0	0	0	0	0	27
Novel_239	0	0	0	27	0	0	0	0	0	0	0	0	0	0	0	0	27
Novel_257	0	0	5	0	5	0	0	0	0	0	11	0	7	0	0	0	28
Novel_151	0	0	0	0	8	0	0	0	0	0	0	0	7	13	0	0	28
gga-miR-3530-5p	1	2	3	4	3	3	1	2	1	1	0	0	0	6	0	2	29
gga-miR-196-2-3p	0	4	0	3	3	0	0	1	7	1	2	3	1	0	0	4	29
gga-miR-1666	1	3	4	0	1	1	0	1	1	0	8	0	2	0	0	7	29
gga-miR-1597-3p	2	1	1	0	3	1	2	2	1	0	6	1	4	1	2	2	29
Novel_289	7	0	0	7	0	0	0	0	0	7	0	0	8	0	0	0	29
Novel_255	0	0	0	0	10	0	0	0	0	0	0	0	0	12	7	0	29
gga-miR-1674	2	4	6	2	0	0	0	1	4	3	0	3	0	1	1	3	30
gga-miR-1653	2	2	5	2	2	1	2	4	1	0	0	0	5	1	0	3	30
gga-miR-128-2-5p	0	2	4	1	2	0	2	2	3	1	3	0	3	6	1	0	30
Novel_96	0	0	0	0	0	0	0	0	10	0	12	0	0	0	0	8	30
Novel_77	0	0	0	30	0	0	0	0	0	0	0	0	0	0	0	0	30
gga-miR-6701-3p	3	1	4	3	2	2	0	4	3	0	2	3	2	1	1	0	31
gga-miR-205c-5p	1	1	0	2	1	5	7	1	0	2	2	1	1	2	4	1	31
gga-miR-1798-3p	0	0	2	6	0	5	1	5	0	0	3	2	4	3	0	0	31
gga-miR-1626-3p	1	0	5	3	2	1	1	4	1	0	5	2	1	3	1	1	31
gga-miR-12251-5p	2	2	2	2	3	2	1	4	1	3	2	1	2	3	1	0	31
gga-miR-12228-3p	1	1	1	1	7	3	2	0	1	0	0	1	5	1	3	4	31
Novel_315	0	0	0	0	0	8	0	0	16	7	0	0	0	0	0	0	31
Novel_310	11	0	8	0	0	0	12	0	0	0	0	0	0	0	0	0	31
Novel_200	0	0	0	10	0	0	10	0	0	0	0	0	0	0	0	11	31
Novel_180	0	0	0	0	0	0	0	0	0	11	0	0	11	0	0	9	31
gga-miR-6552-3p	0	2	6	0	0	0	0	0	0	0	0	0	6	16	2	0	32
Novel_226	0	0	0	32	0	0	0	0	0	0	0	0	0	0	0	0	32
Novel_179	0	0	0	0	0	0	0	0	32	0	0	0	0	0	0	0	32
gga-miR-6675-3p	5	4	6	0	3	0	4	0	0	0	0	2	0	4	5	0	33
gga-miR-216a	0	0	0	1	1	0	6	4	8	7	2	2	0	0	1	1	33
gga-miR-1716	3	6	2	1	9	0	2	0	1	0	3	1	3	1	1	0	33
gga-miR-12293-5p	0	6	1	3	3	0	6	0	0	3	0	0	3	3	4	1	33
Novel_242	0	0	0	0	0	33	0	0	0	0	0	0	0	0	0	0	33
gga-miR-1682	0	0	0	22	0	0	0	0	0	0	1	0	0	0	11	0	34
gga-miR-1464	0	3	8	4	1	1	1	1	1	0	1	1	5	0	4	3	34
Novel_246	0	0	17	0	0	0	0	17	0	0	0	0	0	0	0	0	34
Novel_121	0	0	0	0	0	12	0	0	0	0	9	0	0	13	0	0	34
Novel_93	25	0	0	0	0	0	0	0	0	0	0	0	0	0	10	0	35
Novel_240	0	0	8	0	0	0	0	0	0	9	0	0	9	0	0	9	35
Novel_227	0	0	0	0	7	8	0	0	0	0	8	0	0	12	0	0	35
gga-miR-1720-3p	0	1	0	0	2	1	1	2	1	0	2	0	0	25	1	0	36
gga-miR-1620	0	1	0	4	2	3	4	2	2	1	5	2	4	0	2	4	36
Novel_314	0	0	10	0	11	0	0	0	0	0	0	7	0	8	0	0	36
gga-miR-6599-3p	0	1	6	5	1	3	1	6	2	0	2	0	0	5	0	5	37
gga-miR-499-3p	0	5	1	7	0	4	3	0	4	0	1	3	2	3	3	1	37
gga-miR-16c-3p	1	4	3	0	5	0	1	3	5	3	4	1	4	1	2	0	37
gga-miR-1668-3p	2	2	2	2	7	0	5	4	0	3	1	0	1	1	2	5	37
Novel_221	9	0	13	7	0	0	0	8	0	0	0	0	0	0	0	0	37
Novel_140	0	0	0	0	0	0	0	0	0	0	0	0	0	0	0	37	37
Novel_131	0	0	37	0	0	0	0	0	0	0	0	0	0	0	0	0	37
gga-miR-1727	3	2	4	6	4	0	1	0	0	0	2	2	3	7	1	3	38
gga-miR-12223-3p	5	6	3	3	1	0	2	8	3	0	2	0	3	1	0	1	38
Novel_235	10	11	0	0	0	10	0	0	0	7	0	0	0	0	0	0	38
gga-miR-6549-5p	5	0	6	0	3	2	0	1	6	0	1	1	5	6	0	3	39
gga-miR-489-5p	2	0	4	1	12	2	1	3	7	0	2	0	1	2	0	2	39
Novel_109	0	0	0	0	39	0	0	0	0	0	0	0	0	0	0	0	39
gga-miR-1734	0	0	0	0	13	1	3	0	2	1	8	5	3	0	1	3	40
Novel_48	0	0	0	0	0	0	0	40	0	0	0	0	0	0	0	0	40
gga-miR-6566-5p	1	6	3	4	3	2	0	2	4	3	1	1	6	4	0	1	41
Novel_7	0	0	0	0	0	0	0	0	41	0	0	0	0	0	0	0	41
Novel_266	0	0	0	0	0	0	0	0	0	0	0	0	0	41	0	0	41
gga-miR-1685-3p	2	1	1	1	5	6	9	1	0	1	3	0	3	1	1	7	42
gga-miR-10585-3p	1	6	0	2	0	3	4	6	1	1	2	3	0	8	0	5	42
Novel_260	0	0	0	0	0	0	0	19	0	0	0	0	0	0	0	23	42
Novel_250	0	0	0	0	0	0	0	0	0	0	0	0	0	42	0	0	42
gga-miR-1723	6	2	1	14	4	2	3	0	2	1	0	1	0	3	2	2	43
gga-miR-12221-3p	2	3	0	4	2	5	7	3	1	0	2	1	3	4	2	4	43
Novel_50	3	0	0	14	14	0	0	0	12	0	0	0	0	0	0	0	43
gga-miR-7469-5p	2	2	4	1	5	2	3	0	7	4	4	6	0	3	1	0	44
gga-miR-6552-5p	0	4	2	4	1	4	5	5	0	0	2	1	11	5	0	0	44
Novel_14	7	0	0	0	0	9	0	0	0	10	0	6	6	6	0	0	44
gga-miR-7477-3p	1	4	2	0	4	1	4	4	0	2	1	2	9	8	2	1	45
gga-miR-6665-5p	3	0	1	0	4	6	2	0	1	11	1	3	3	5	2	3	45
gga-miR-12226-5p	2	3	3	3	2	1	11	5	1	1	6	0	1	4	0	2	45
Novel_301	0	0	0	11	0	0	19	15	0	0	0	0	0	0	0	0	45
Novel_195	0	0	0	0	0	45	0	0	0	0	0	0	0	0	0	0	45
Novel_118	0	8	12	0	12	0	0	0	0	0	13	0	0	0	0	0	45
gga-miR-6663-5p	4	3	2	1	1	2	2	4	7	0	4	1	5	4	3	3	46
gga-miR-1685-5p	1	1	4	4	5	3	3	4	2	4	4	3	1	2	2	3	46
gga-miR-1467-3p	3	1	4	0	7	1	2	4	0	2	7	2	5	3	4	1	46
Novel_241	0	15	0	8	0	0	0	0	13	0	0	10	0	0	0	0	46
gga-miR-3530-3p	2	2	2	4	8	1	2	8	0	1	4	0	6	3	2	2	47
Novel_55	0	0	6	0	9	0	0	0	11	8	0	9	4	0	0	0	47
Novel_100	0	0	8	0	9	0	0	9	0	0	0	0	7	0	7	7	47
gga-miR-1759-5p	4	2	2	2	0	10	6	0	3	1	4	1	4	2	3	4	48
gga-miR-1453	0	2	4	5	4	4	6	1	3	0	2	0	5	4	3	5	48
gga-miR-12247-3p	11	0	8	0	5	1	3	3	3	0	0	2	9	1	0	2	48
gga-miR-7460-3p	0	0	2	2	1	7	9	4	3	3	1	0	4	9	1	3	49
gga-miR-1388b-5p	0	2	5	6	1	3	6	5	2	0	3	3	4	5	2	2	49
gga-miR-6707-5p	2	2	6	2	2	5	1	2	6	3	1	9	3	0	2	4	50
gga-miR-1626-5p	4	3	3	3	7	1	4	4	3	0	6	1	1	4	3	3	50
gga-miR-6696-3p	4	11	2	0	2	3	4	3	6	0	4	1	4	2	5	0	51
gga-miR-6557-3p	3	0	3	16	4	0	2	1	0	0	0	0	0	7	2	13	51
gga-miR-1736-3p	0	0	0	6	0	2	3	2	5	2	8	2	4	2	11	4	51
gga-miR-2130	3	4	6	7	1	2	14	0	1	2	1	2	5	1	3	0	52
gga-miR-1728-5p	3	2	3	1	7	1	5	2	1	1	6	2	6	5	2	5	52
gga-miR-1756a	4	4	2	1	11	4	4	2	2	6	4	2	1	1	2	3	53
gga-miR-12265-5p	0	1	0	1	4	2	7	3	1	10	9	4	7	2	1	1	53
gga-miR-12216-3p	3	3	11	2	8	3	3	2	2	1	3	1	7	1	1	2	53
Novel_320	11	0	0	0	0	0	0	0	0	0	16	0	0	0	15	11	53
gga-miR-6649-5p	5	1	4	2	7	2	4	2	3	4	4	3	2	1	7	3	54
Novel_293	9	7	0	14	16	0	0	0	0	0	0	0	0	0	0	8	54
Novel_177	0	0	0	0	22	0	0	0	0	21	0	11	0	0	0	0	54
gga-miR-12286-5p	2	1	6	3	5	3	3	4	5	1	9	3	5	0	4	1	55
Novel_264	0	0	0	0	0	0	0	0	0	0	0	0	0	0	0	55	55
Novel_123	0	0	12	0	8	0	15	0	0	0	0	10	10	0	0	0	55
gga-miR-1397-5p	6	4	1	5	1	3	2	3	2	0	6	4	5	10	1	3	56
Novel_37	0	0	0	0	0	0	0	0	0	56	0	0	0	0	0	0	56
Novel_269	11	0	0	0	0	0	0	0	0	14	11	9	11	0	0	0	56
gga-miR-214b-5p	2	1	3	3	6	8	3	4	2	1	5	4	3	8	1	3	57
gga-miR-12268-5p	2	0	6	0	7	2	14	7	0	2	2	2	9	0	2	2	57
gga-miR-100-3p	2	4	6	2	5	4	4	0	2	4	3	5	4	4	6	2	57
Novel_267	0	0	0	0	0	0	0	0	26	31	0	0	0	0	0	0	57
Novel_249	0	0	0	8	0	0	9	10	0	0	0	0	0	0	15	15	57
Novel_217	0	14	0	0	0	20	0	0	0	0	0	0	0	23	0	0	57
Novel_16	0	0	0	0	0	0	0	0	0	0	0	0	0	59	0	0	59
Novel_155	0	0	0	0	59	0	0	0	0	0	0	0	0	0	0	0	59
gga-miR-1754-5p	0	1	6	2	9	0	9	12	2	5	4	1	2	2	3	2	60
gga-miR-551-5p	3	5	4	0	3	6	2	2	2	7	5	2	4	6	4	6	61
gga-miR-12286-3p	5	5	9	0	3	1	2	1	6	8	4	4	3	2	4	4	61
gga-miR-1684a-5p	10	4	10	9	3	0	5	3	0	0	0	0	8	3	5	2	62
gga-miR-1649-5p	7	2	5	2	4	4	4	5	2	2	7	7	3	3	5	0	62
Novel_159	0	0	0	0	0	19	9	11	0	0	11	0	12	0	0	0	62
gga-miR-6631-5p	4	12	0	7	6	0	5	8	0	4	1	0	2	8	1	6	64
gga-miR-2984-3p	7	2	6	6	9	2	1	1	8	3	3	3	4	5	2	2	64
gga-miR-12291-3p	5	4	2	4	4	5	4	5	0	4	6	2	8	5	4	2	64
gga-miR-12247-5p	6	4	6	2	3	3	3	5	4	3	6	1	3	5	4	6	64
gga-miR-7472-5p	4	2	1	1	6	1	4	6	2	4	6	4	6	9	3	6	65
gga-miR-1641	5	3	0	10	3	4	7	4	3	2	7	4	5	6	1	2	66
gga-miR-1604	5	7	2	1	3	1	7	3	3	2	7	5	5	2	9	4	66
Novel_78	0	0	29	10	0	0	12	7	0	0	0	0	9	0	0	0	67
gga-miR-12273-3p	3	3	4	1	5	3	2	9	2	3	5	1	8	6	5	8	68
Novel_91	0	0	0	0	0	0	22	0	0	0	0	18	0	0	0	28	68
Novel_218	0	0	0	0	0	0	24	0	0	0	0	0	45	0	0	0	69
gga-miR-1708	8	3	7	9	9	4	3	5	2	0	4	2	7	1	1	6	71
gga-miR-1602	3	0	7	0	10	2	6	4	7	3	4	7	8	4	1	5	71
gga-miR-12272-3p	1	4	4	2	4	3	9	2	11	1	6	7	10	4	3	1	72
Novel_259	0	0	0	0	7	11	7	0	0	15	0	7	12	14	0	0	73
gga-miR-1728-3p	2	5	9	2	4	4	3	4	1	7	5	3	7	7	9	2	74
Novel_24	11	11	0	0	9	0	8	0	7	0	0	0	9	10	0	10	75
Novel_169	0	0	0	0	0	0	40	0	0	0	35	0	0	0	0	0	75
gga-miR-6700-5p	1	4	6	7	0	5	7	3	11	11	1	4	8	0	6	7	81
gga-miR-1625-5p	17	5	16	3	8	2	4	2	6	3	6	3	3	0	2	3	83
gga-miR-1712-3p	1	2	13	12	9	2	5	6	1	4	5	2	9	6	3	6	86
gga-miR-1618-3p	5	5	2	7	9	2	10	5	9	1	4	7	14	4	1	3	88
Novel_128	9	0	21	0	0	0	9	14	9	7	8	0	0	11	0	0	88
Novel_172	0	0	0	0	0	0	0	0	89	0	0	0	0	0	0	0	89
gga-miR-132b-3p	6	5	9	9	15	1	3	7	6	1	5	2	5	5	5	6	90
Novel_41	0	0	91	0	0	0	0	0	0	0	0	0	0	0	0	0	91
Novel_139	93	0	0	0	0	0	0	0	0	0	0	0	0	0	0	0	93
Novel_268	0	0	12	0	0	9	23	9	0	0	0	10	0	8	0	23	94
gga-miR-490-3p	5	0	1	3	21	6	7	4	2	5	5	2	5	25	3	1	95
gga-miR-1731-5p	10	1	7	2	1	4	3	7	11	4	8	4	9	15	7	2	95
gga-miR-12281-3p	5	8	6	6	6	5	8	6	2	3	6	1	15	4	10	5	96
gga-miR-34a-3p	3	3	11	6	14	4	6	1	4	12	10	8	2	6	3	4	97
gga-miR-216b	0	5	0	4	2	2	7	9	38	14	0	3	4	6	2	1	97
gga-miR-103-2-5p	2	4	13	2	14	6	9	2	1	5	10	8	8	2	8	3	97
Novel_72	0	27	0	0	0	0	16	0	26	0	0	0	28	0	0	0	97
Novel_231	0	9	15	12	12	0	0	0	22	11	13	0	0	0	4	0	98
gga-miR-1559-3p	9	7	8	13	12	3	5	3	5	2	3	2	12	6	7	2	99
Novel_210	35	0	0	21	0	0	0	0	0	0	0	0	0	0	0	43	99
Novel_194	0	0	0	0	0	0	0	0	0	0	0	0	0	99	0	0	99
gga-miR-1663-5p	8	3	14	10	6	7	7	8	4	6	5	4	4	6	5	4	101
Novel_270	0	0	21	11	15	0	12	0	23	0	0	0	0	0	11	8	101
Novel_154	0	0	0	20	0	16	0	19	0	26	21	0	0	0	0	0	102
gga-miR-3528	1	8	7	7	9	2	5	4	10	5	2	4	21	2	6	10	103
gga-miR-12266-5p	9	6	7	9	2	4	10	11	4	3	5	3	10	9	7	7	106
Novel_297	48	0	0	59	0	0	0	0	0	0	0	0	0	0	0	0	107
gga-miR-1569	3	5	3	5	7	3	13	7	8	10	12	3	10	5	5	9	108
gga-miR-12236-3p	14	3	6	12	10	3	9	8	11	2	5	4	6	5	7	3	108
Novel_187	23	0	0	0	0	0	0	0	0	0	0	0	0	0	0	85	108
gga-miR-7451-3p	5	7	7	12	9	6	11	11	3	4	6	4	9	3	6	6	109
gga-miR-6548-3p	6	2	2	1	12	5	8	10	4	12	11	7	6	9	6	8	109
gga-miR-449d-3p	3	12	4	1	1	30	10	6	2	2	3	4	20	0	6	5	109
gga-miR-12293-3p	4	7	8	13	12	8	8	1	6	5	7	2	4	14	4	6	109
gga-miR-205c-3p	3	7	6	5	7	18	17	7	3	4	3	3	17	3	3	5	111
Novel_119	0	0	0	0	0	49	0	0	0	0	0	0	0	0	0	62	111
gga-miR-6590-3p	10	4	4	6	11	6	2	7	3	5	6	6	18	11	9	7	115
gga-miR-3531-3p	3	3	13	3	12	2	19	4	2	6	4	6	19	4	9	8	117
Novel_292	0	0	0	0	0	0	0	0	0	0	0	0	117	0	0	0	117
gga-miR-1769-5p	9	7	9	12	7	16	11	6	3	0	11	3	3	7	2	12	118
gga-miR-6669-3p	4	7	7	7	12	7	5	18	2	1	5	4	14	14	5	7	119
Novel_113	0	0	0	58	0	0	0	0	0	62	0	0	0	0	0	0	120
gga-miR-23b-5p	8	10	8	8	1	12	10	7	9	4	8	4	13	9	5	5	121
gga-miR-1737	1	5	11	6	8	8	24	9	4	4	7	1	8	9	8	10	123
gga-miR-135a-2-3p	1	10	1	25	4	10	16	7	13	2	6	3	6	2	5	12	123
gga-miR-7455-3p	5	6	8	0	7	10	30	9	2	1	4	1	19	6	6	11	125
gga-miR-1590	6	12	3	10	8	5	12	6	2	7	18	16	5	5	3	8	126
gga-miR-12266-3p	6	6	13	8	15	4	11	12	2	1	4	1	17	7	8	11	126
gga-miR-1c	4	3	20	8	5	6	6	9	15	6	7	1	2	21	6	8	127
gga-miR-1782	5	2	8	9	9	4	8	10	7	4	7	3	8	21	6	16	127
Novel_130	0	0	57	0	36	0	0	0	0	0	0	16	0	0	18	0	127
gga-miR-2184a-3p	6	6	12	9	6	5	12	11	4	2	7	5	18	11	7	8	129
Novel_39	0	13	0	0	0	12	10	10	20	8	10	11	25	0	11	0	130
gga-miR-20a-3p	10	10	10	7	9	6	9	4	13	12	5	5	5	4	16	6	131
gga-miR-6548-5p	6	7	7	0	9	5	13	7	9	4	23	6	8	15	7	7	133
gga-miR-1655-3p	6	14	10	11	7	2	16	4	7	12	10	7	4	4	4	15	133
Novel_261	10	0	15	0	20	9	0	0	12	9	10	0	23	0	12	13	133
gga-miR-1707	13	21	9	15	1	10	6	7	2	2	6	9	19	4	4	6	134
gga-miR-6516-5p	8	9	10	13	12	6	11	13	8	2	7	7	9	9	3	13	140
gga-miR-301a-5p	17	2	6	17	8	12	12	15	3	2	8	4	13	13	5	3	140
gga-miR-1416-3p	8	7	30	15	18	6	12	11	4	3	5	1	2	8	4	7	141
gga-miR-12225-3p	8	5	10	5	14	9	10	5	4	4	11	6	16	8	10	16	141
gga-miR-1781-5p	10	4	12	11	13	10	10	6	2	7	11	3	17	12	10	5	143
Novel_63	0	0	0	0	0	0	0	0	0	0	0	0	62	43	38	0	143
gga-miR-7465-3p	6	3	6	8	15	18	20	7	1	4	8	2	21	4	8	15	146
gga-miR-29c-5p	2	5	2	9	12	11	14	7	21	15	9	5	16	4	8	6	146
Novel_74	0	0	0	0	0	0	0	0	0	0	0	0	0	0	0	146	146
Novel_1	9	8	13	0	0	12	19	0	0	9	15	9	15	13	14	12	148
gga-miR-12283-3p	15	1	9	13	0	20	16	1	1	1	20	0	26	13	14	0	150
Novel_193	8	16	12	10	9	0	10	13	0	7	18	18	0	10	7	13	151
gga-miR-12288-5p	18	8	18	6	11	3	15	15	3	8	10	4	11	13	3	6	152
Novel_142	0	0	0	0	0	0	0	0	0	155	0	0	0	0	0	0	155
gga-miR-365-1-5p	4	12	19	9	9	12	7	0	22	18	11	9	6	9	9	2	158
gga-miR-132c-3p	15	7	8	10	25	3	14	14	7	3	10	2	15	22	7	2	164
Novel_305	6	12	5	0	22	0	7	9	32	18	12	22	0	0	14	6	165
gga-miR-1551-5p	11	23	0	2	24	12	2	0	14	0	0	3	30	32	1	14	168
Novel_204	10	0	0	43	32	0	27	47	0	0	9	0	0	0	0	0	168
Novel_182	0	0	8	0	40	10	12	0	11	11	23	10	19	12	16	0	172
gga-miR-1655-5p	3	16	9	23	16	7	17	12	7	8	8	11	5	14	6	14	176
gga-miR-12214-5p	9	3	10	13	38	4	14	3	12	10	13	7	11	7	12	12	178
Novel_56	0	0	0	0	0	0	0	0	94	85	0	0	0	0	0	0	179
gga-miR-6634-5p	6	10	3	14	2	13	20	24	13	9	7	16	24	1	4	15	181
gga-miR-1663-3p	9	15	18	9	7	14	20	9	1	7	8	4	23	16	8	14	182
Novel_45	0	0	15	43	0	0	0	0	21	44	40	20	0	0	0	0	183
gga-miR-6651-5p	6	1	3	56	24	2	14	18	2	4	14	2	17	5	2	14	184
gga-miR-6516-3p	19	9	2	19	11	13	10	27	8	7	6	5	11	3	16	18	184
gga-miR-6710-3p	15	19	12	14	7	14	18	18	0	1	6	7	23	14	6	13	187
gga-miR-6542-3p	7	3	21	7	13	6	19	23	2	5	8	3	12	43	2	13	187
gga-miR-124a-3p	0	2	3	2	19	10	30	6	6	7	23	2	10	53	7	8	188
Novel_245	0	0	0	0	192	0	0	0	0	0	0	0	0	0	0	0	192
gga-miR-3532-3p	12	15	21	15	12	9	4	15	6	1	10	13	24	16	6	14	193
Novel_75	11	12	22	0	0	13	20	13	10	8	24	0	8	25	14	18	198
gga-miR-6550-3p	7	21	25	13	10	10	19	13	7	3	13	8	12	15	11	14	201
gga-miR-1635	23	8	17	13	21	17	12	10	9	9	16	6	16	3	11	11	202
Novel_191	0	0	0	0	0	0	0	67	0	0	83	54	0	0	0	0	204
Novel_92	0	26	34	28	26	21	0	12	0	22	0	0	24	20	0	0	213
Novel_21	11	16	8	19	13	14	18	17	0	0	23	8	26	12	14	14	213
Novel_265	0	0	109	38	67	0	0	0	0	0	0	0	0	0	0	0	214
Novel_85	0	0	25	0	56	17	23	0	18	0	0	15	19	0	20	22	215
gga-miR-1388b-3p	13	6	19	13	17	9	13	11	6	11	17	5	38	24	5	10	217
gga-miR-460b-3p	11	4	3	19	18	8	13	39	23	5	7	10	12	33	9	9	223
Novel_44	35	15	0	0	48	0	28	26	0	0	0	0	12	20	20	25	229
gga-miR-12223-5p	22	17	24	17	17	4	20	19	9	13	3	8	14	18	9	16	230
gga-miR-12229-3p	11	7	65	13	29	15	15	27	3	9	8	13	5	1	4	7	232
gga-miR-6565-3p	8	6	9	10	8	10	10	8	11	12	19	14	42	21	14	31	233
gga-miR-3533	26	10	5	33	14	8	24	22	14	11	11	5	6	9	9	28	235
gga-miR-132b-5p	20	14	11	25	14	12	13	24	7	5	10	4	23	19	12	22	235
gga-miR-181b-2-3p	7	12	15	21	20	21	24	10	4	8	7	5	29	12	15	26	236
gga-miR-12258-5p	15	10	16	10	22	12	12	14	7	1	13	15	37	22	14	16	236
Novel_97	0	0	52	48	56	0	0	0	0	45	0	38	0	0	0	0	239
gga-miR-1744-3p	16	21	1	2	23	5	24	19	12	10	22	10	34	0	6	36	241
Novel_296	0	0	0	0	0	0	0	0	0	0	0	0	100	0	0	148	248
gga-miR-9-3p	7	15	9	7	7	7	10	11	20	4	14	10	9	103	5	12	250
gga-miR-6604-5p	14	13	17	7	12	26	22	22	15	7	17	23	16	8	14	18	251
Novel_253	0	18	0	33	0	0	48	0	0	26	43	26	0	28	31	0	253
Novel_243	0	0	0	0	0	0	0	0	39	128	35	54	0	0	0	0	256
Novel_148	14	0	0	0	59	0	19	0	32	33	21	29	23	0	18	18	266
gga-miR-129-3p	4	14	35	3	27	19	16	9	15	20	14	16	17	42	6	10	267
gga-miR-15b-3p	25	9	20	16	46	10	14	13	11	18	18	25	13	9	12	9	268
gga-miR-1b-5p	7	8	38	7	31	14	20	21	14	25	13	8	10	38	8	8	270
gga-miR-122-3p	10	5	106	37	9	12	32	3	7	4	20	5	12	1	9	3	275
gga-miR-205b	3	8	15	9	10	10	59	16	2	16	27	30	26	42	5	4	282
gga-miR-6582-5p	7	30	9	4	10	29	33	18	15	7	31	11	24	34	15	15	292
gga-miR-12211-3p	23	18	13	19	18	14	24	21	15	21	16	11	27	16	16	20	292
gga-miR-130a-5p	10	20	11	21	11	24	19	32	22	16	21	17	17	28	11	14	294
gga-miR-153-5p	20	29	27	11	10	11	11	4	48	28	15	24	19	6	17	15	295
gga-miR-135a-3-3p	12	16	11	19	5	18	20	17	53	33	20	13	24	13	15	12	301
Novel_112	69	0	0	0	0	0	0	0	0	0	101	0	0	0	56	75	301
Novel_136	0	0	0	0	305	0	0	0	0	0	0	0	0	0	0	0	305
gga-miR-365-2-5p	12	14	58	9	19	17	23	18	22	8	19	18	19	17	21	21	315
gga-miR-6645-5p	18	15	10	11	20	17	35	30	21	9	49	13	35	14	5	19	321
gga-miR-15c-3p	21	18	29	13	19	9	29	16	17	20	37	10	36	10	17	21	322
gga-miR-6553-3p	19	9	12	12	18	17	32	13	15	21	27	20	44	17	19	30	325
gga-miR-29b-2-5p	22	15	10	20	14	21	13	16	32	21	22	15	21	32	21	33	328
Novel_99	0	0	0	0	0	24	18	0	45	43	39	39	18	17	43	50	336
gga-miR-1651-3p	14	21	20	19	30	20	21	17	19	15	27	11	26	28	16	33	337
gga-miR-12264-3p	29	20	12	22	16	25	20	38	17	13	17	3	16	46	21	22	337
gga-miR-3540	17	14	11	22	16	17	24	35	18	23	35	12	46	22	10	19	341
gga-miR-12218-3p	14	20	27	12	30	17	35	24	10	15	15	15	55	14	18	26	347
Novel_280	0	0	0	0	170	93	0	0	0	0	0	95	0	0	0	0	358
gga-miR-1456-5p	15	46	46	19	18	7	16	29	23	5	16	7	75	20	15	9	366
gga-miR-18b-3p	27	16	21	18	33	12	22	12	30	19	33	45	31	11	20	19	369
gga-miR-92-5p	23	20	30	12	33	26	20	12	13	14	34	30	26	17	28	32	370
gga-miR-1703-5p	21	21	33	21	17	10	27	15	11	19	40	22	30	31	24	35	377
gga-miR-130c-5p	26	36	23	15	32	22	23	19	26	22	33	19	24	26	13	19	378
gga-miR-206	5	7	42	19	33	44	39	36	11	14	16	6	18	51	13	26	380
gga-miR-12277-3p	8	24	55	19	36	17	41	6	21	17	30	15	29	23	19	23	383
gga-miR-1720-5p	5	10	4	9	9	19	20	13	11	11	13	4	6	231	15	13	393
gga-miR-6678-3p	39	31	25	22	3	41	24	42	17	17	13	4	83	1	18	22	402
gga-miR-30b-3p	20	37	31	14	27	18	35	24	28	11	39	14	28	30	20	28	404
gga-miR-301a-3p	30	26	22	15	28	18	20	12	55	24	38	42	18	15	22	19	404
Novel_27	16	17	33	24	49	21	43	21	0	22	0	15	46	32	35	31	405
gga-miR-138-5p	14	25	17	29	23	43	57	28	19	7	26	17	35	17	19	31	407
gga-miR-187-5p	5	28	17	61	12	11	30	23	46	29	29	12	15	51	20	22	411
gga-miR-449b-5p	25	41	17	12	10	55	68	33	28	14	19	10	41	4	17	21	415
gga-miR-1747-5p	55	62	67	45	27	13	20	21	0	0	0	1	23	34	24	26	418
gga-miR-1805-5p	18	24	25	23	70	30	23	11	12	14	28	26	32	18	30	36	420
gga-miR-3536	21	24	4	23	24	12	18	19	69	27	33	42	13	20	54	23	426
Novel_42	0	0	0	0	90	0	109	36	0	0	192	0	0	0	0	0	427
gga-miR-214b-3p	13	18	29	28	18	28	36	18	16	10	30	14	52	61	33	29	433
gga-miR-222b-5p	97	29	35	48	32	16	26	20	21	16	27	13	25	12	16	18	451
Novel_295	0	0	36	0	0	105	141	0	59	0	68	0	0	0	42	0	451
gga-miR-3524a	14	37	34	18	16	12	46	13	31	26	13	17	65	24	30	57	453
gga-miR-3531-5p	29	28	50	17	30	27	48	33	12	21	22	13	34	30	26	41	461
gga-miR-6615-3p	52	36	21	38	27	20	47	38	9	13	26	10	39	29	22	36	463
gga-miR-12259-3p	23	28	29	30	23	35	31	28	15	9	28	6	41	64	34	43	467
Novel_238	43	28	47	0	48	18	32	18	31	0	45	28	53	19	33	35	478
Novel_153	0	0	0	0	116	0	0	0	85	92	0	0	0	0	81	120	494
Novel_252	0	32	34	30	26	27	26	30	32	23	40	26	53	42	38	45	504
Novel_251	0	46	41	39	33	21	34	48	0	0	71	0	49	46	26	50	504
gga-miR-19b-5p	22	21	32	21	57	16	34	9	59	53	32	44	35	11	49	17	512
gga-miR-6700-3p	30	55	10	66	10	51	21	25	67	29	9	35	53	3	19	30	513
gga-miR-181b-1-3p	18	17	45	26	51	22	56	38	16	27	37	7	54	29	25	50	518
gga-miR-6544-3p	37	28	18	32	41	34	50	16	16	21	42	30	50	31	31	43	520
Novel_15	0	70	0	0	0	64	96	55	39	0	63	0	93	0	51	0	531
gga-miR-34c-3p	13	1	97	22	14	25	19	28	138	108	13	2	28	11	8	6	533
Novel_11	0	0	0	0	0	0	0	311	0	0	232	0	0	0	0	0	543
gga-miR-726-5p	19	16	24	17	33	47	53	20	55	65	46	49	23	35	23	22	547
gga-miR-200b-5p	10	46	58	45	37	44	41	11	47	19	31	2	39	28	48	46	552
gga-miR-3539	22	42	34	43	24	48	45	47	22	14	32	20	37	53	29	48	560
gga-miR-449c-5p	40	71	21	15	16	52	68	22	50	30	41	54	44	2	20	19	565
Novel_90	0	78	121	0	102	67	106	0	0	93	0	0	0	0	0	0	567
gga-miR-6648-3p	27	49	37	32	20	41	38	39	31	38	44	28	37	23	37	54	575
gga-miR-16-2-3p	40	33	48	39	62	37	51	32	22	20	42	28	42	23	25	41	585
gga-let-7g-3p	30	32	42	23	63	42	47	27	25	17	45	26	61	37	40	47	604
Novel_316	0	0	0	0	237	0	0	0	171	0	0	0	0	0	202	0	610
gga-miR-1329-3p	28	36	41	37	102	32	58	28	9	24	50	12	82	27	29	34	629
gga-miR-10b-3p	19	23	10	50	31	10	31	48	125	66	31	22	26	78	24	36	630
Novel_237	74	83	32	60	61	31	36	37	48	40	57	49	0	0	0	37	645
gga-miR-2188-3p	22	29	36	35	96	74	59	26	25	19	17	26	56	55	37	38	650
gga-miR-190a-3p	33	23	65	18	68	20	60	24	61	46	49	41	43	27	41	32	651
gga-miR-29b-1-5p	42	46	35	30	33	26	51	31	82	37	35	26	55	36	39	53	657
gga-miR-6544-5p	21	38	32	28	37	51	57	29	53	37	56	44	40	32	53	57	665
gga-miR-33-3p	25	28	29	33	55	46	86	46	7	15	60	18	70	35	70	47	670
Novel_70	31	44	72	31	0	61	49	40	36	32	52	24	52	96	49	39	708
gga-miR-449c-3p	42	93	28	47	10	107	78	59	25	11	38	23	95	2	35	29	722
Novel_36	43	53	47	40	46	53	38	39	58	0	90	76	61	24	39	17	724
Novel_111	0	61	113	0	76	73	79	48	64	0	0	67	92	70	0	0	743
gga-miR-20b-3p	37	40	51	38	72	43	57	40	18	22	64	17	70	50	61	64	744
gga-miR-1779	26	47	30	32	25	29	31	62	38	27	55	38	139	106	46	53	784
gga-miR-101-1-5p	32	33	46	30	90	44	88	31	62	50	75	34	44	26	45	57	787
gga-miR-6582-3p	30	79	25	22	43	53	78	51	35	36	69	28	100	74	31	48	802
gga-miR-132c-5p	64	22	68	80	111	26	52	75	20	21	30	26	71	62	49	34	811
gga-miR-1786	86	61	36	124	49	43	43	49	24	32	28	19	55	82	24	60	815
gga-miR-489-3p	48	30	47	38	56	22	36	125	123	25	34	23	59	111	29	31	837
Novel_286	0	0	0	0	0	253	0	0	0	0	0	0	0	585	0	0	838
gga-miR-101-2-5p	34	30	91	35	109	54	114	37	26	23	54	31	62	26	62	55	843
gga-miR-217-5p	5	6	18	11	10	27	40	33	316	245	25	20	14	61	8	11	850
gga-miR-24-5p	27	50	52	42	55	54	99	82	40	42	47	18	66	114	54	69	911
gga-miR-6660-3p	55	62	36	62	48	97	65	64	40	31	60	39	98	71	49	63	940
gga-miR-190b-5p	41	70	82	54	110	44	80	38	44	70	68	64	45	39	53	72	974
gga-miR-128-1-5p	38	51	72	58	53	67	63	59	62	43	61	64	110	74	48	72	995
gga-miR-138-2-3p	49	48	99	33	72	32	98	72	43	50	51	52	120	85	58	54	1016
gga-miR-193a-3p	17	24	105	30	124	66	132	52	35	30	59	31	120	47	73	79	1024
gga-miR-1684a-3p	3	1	2	0	117	50	42	71	10	296	8	123	195	66	53	2	1039
Novel_120	50	45	119	64	276	0	86	44	50	116	0	0	125	23	57	0	1055
gga-miR-1781-3p	62	60	72	75	81	59	88	66	28	33	67	37	106	70	68	84	1056
gga-miR-1563	60	66	46	74	98	41	37	30	69	127	70	104	23	39	141	57	1082
gga-miR-18b-5p	70	38	79	50	171	57	104	43	43	43	73	60	90	15	83	75	1094
gga-miR-551-3p	30	46	80	33	142	74	137	41	43	29	113	47	98	35	112	94	1154
gga-miR-31-3p	55	64	34	98	27	121	147	48	107	36	85	60	73	10	91	101	1157
gga-miR-1306-5p	59	56	91	53	123	55	81	67	58	52	78	45	125	99	65	78	1185
gga-miR-383-5p	38	48	300	50	47	65	79	41	28	12	99	35	114	115	41	75	1187
gga-miR-196-1-3p	80	121	12	130	56	11	74	58	93	67	114	55	141	29	59	87	1187
Novel_279	0	129	163	57	0	0	151	132	101	0	99	0	0	155	83	139	1209
gga-miR-138-1-3p	48	78	71	74	40	100	173	66	44	23	89	35	155	86	46	93	1221
gga-miR-18a-3p	81	81	76	67	73	84	81	85	60	35	89	68	127	70	61	84	1222
gga-miR-1451-3p	84	60	78	74	105	66	115	75	48	37	104	49	103	82	64	84	1228
Novel_62	109	41	21	62	53	79	47	123	135	102	188	97	19	30	85	66	1257
gga-miR-1677-5p	16	29	111	69	144	47	141	84	34	39	88	41	168	81	80	126	1298
gga-let-7a-2-3p	57	61	91	76	96	100	135	75	48	41	104	58	123	97	88	69	1319
gga-miR-1729-3p	79	67	117	76	224	52	145	59	35	37	75	47	123	58	72	79	1345
gga-miR-9-4-3p	101	58	132	49	144	54	113	48	60	40	113	68	110	135	77	81	1383
gga-miR-12243-5p	109	61	90	71	108	48	112	85	107	69	92	97	137	50	100	62	1398
gga-miR-3523	101	56	161	66	134	37	109	96	42	55	89	45	145	98	83	91	1408
gga-miR-29a-5p	48	66	83	67	148	80	149	43	95	69	111	47	124	47	118	120	1415
gga-miR-33-5p	65	63	113	75	120	113	203	117	26	31	117	22	77	74	123	115	1454
gga-miR-33-2-5p	65	63	113	75	120	113	203	117	26	31	117	22	77	74	123	115	1454
Novel_300	140	181	122	77	77	98	129	81	0	0	115	0	80	100	261	43	1504
gga-miR-1769-3p	255	73	124	111	124	96	53	63	151	107	71	86	20	36	47	91	1508
gga-miR-1664-3p	124	168	95	86	87	92	131	101	1	0	105	0	136	96	282	39	1543
Novel_152	82	132	142	95	0	155	215	138	0	0	150	88	204	153	0	0	1554
Novel_105	472	0	0	0	0	0	661	0	0	436	0	0	0	0	0	0	1569
gga-miR-27b-5p	71	71	129	101	119	60	93	145	74	61	100	52	104	207	81	105	1573
gga-miR-10585-5p	77	116	69	49	113	97	59	77	203	146	110	117	122	84	62	72	1573
gga-miR-460b-5p	81	38	51	109	98	58	92	232	270	50	93	63	77	192	51	54	1609
Novel_181	64	72	88	73	106	119	90	45	146	95	144	85	158	105	111	108	1609
gga-miR-191-3p	95	76	220	88	127	73	131	103	77	43	108	43	173	86	103	93	1639
gga-miR-363-5p	115	132	96	110	128	69	87	109	105	71	120	120	116	83	90	114	1665
Novel_18	80	92	123	110	156	136	155	90	47	48	140	73	137	92	83	121	1683
gga-miR-301b-3p	106	80	130	92	180	63	121	81	148	110	94	131	101	60	96	93	1686
gga-miR-137-3p	28	45	76	39	81	82	97	52	127	108	116	69	72	554	71	74	1691
gga-miR-3529	89	112	127	211	44	142	172	130	34	32	86	22	122	135	98	150	1706
gga-let-7c-3p	76	99	128	96	115	133	185	99	63	77	128	92	151	105	109	116	1772
gga-miR-6606-5p	41	28	181	81	174	144	188	120	22	16	100	38	267	130	160	91	1781
Novel_186	144	160	120	117	82	100	113	167	0	0	147	96	147	185	103	113	1794
gga-miR-16-1-3p	82	99	154	103	181	71	164	86	101	97	171	101	102	83	122	125	1842
gga-miR-1684b-3p	248	119	313	189	201	44	172	154	10	0	9	2	94	151	99	65	1870
Novel_69	77	117	82	70	144	151	179	78	86	74	130	104	239	110	107	148	1896
gga-miR-200a-5p	43	139	179	183	105	140	133	75	158	75	147	26	129	129	124	117	1902
gga-miR-1560-3p	91	71	104	27	172	86	167	194	79	103	173	120	225	164	68	62	1906
gga-miR-147	160	61	297	130	349	87	162	83	73	39	109	59	160	44	100	70	1983
gga-miR-1434	161	116	42	177	141	82	112	136	196	157	141	118	52	80	172	134	2017
gga-miR-21-3p	107	60	270	96	315	85	238	90	17	33	110	37	190	153	128	241	2170
gga-miR-726-3p	49	51	143	127	241	193	315	65	74	80	207	94	144	156	101	146	2186
gga-miR-194	319	219	173	131	99	163	95	104	89	189	129	74	95	119	72	118	2188
gga-miR-460a-3p	72	71	143	60	312	91	200	101	96	99	227	137	217	93	154	137	2210
gga-miR-2131-3p	127	119	136	147	194	99	186	163	79	73	160	98	206	226	126	189	2328
gga-miR-130a-3p	101	85	135	111	138	145	212	89	163	113	208	142	173	144	178	196	2333
Novel_141	143	189	230	136	0	225	274	166	0	0	227	159	293	138	0	235	2415
gga-miR-133a-5p	96	140	262	111	118	122	163	184	332	200	118	107	101	233	104	109	2500
gga-miR-212-3p	71	70	124	66	443	148	237	75	86	83	265	103	232	86	195	219	2503
gga-miR-34b-3p	64	22	244	100	18	117	53	74	1048	614	47	22	56	43	20	35	2577
gga-miR-6615-5p	153	172	118	166	161	172	141	134	236	136	178	140	216	129	168	228	2648
gga-miR-222b-3p	527	88	299	164	372	55	126	83	169	80	167	75	217	40	103	83	2648
gga-miR-148a-5p	142	106	263	113	325	149	266	179	91	64	178	94	232	99	180	189	2670
gga-miR-301b-5p	145	145	215	182	166	177	243	266	87	84	156	106	252	256	117	166	2763
gga-miR-17-3p	125	151	192	144	219	211	239	152	112	115	214	118	336	141	234	198	2901
gga-miR-26a-3p	165	132	226	136	203	165	244	163	252	125	201	142	268	155	189	193	2959
Novel_287	130	179	251	148	188	248	0	197	170	166	284	93	362	180	163	275	3034
gga-miR-144-5p	141	164	319	134	318	187	283	164	207	195	141	208	169	136	172	186	3124
Novel_274	188	119	255	177	297	205	167	109	272	306	251	347	121	62	156	134	3166
gga-miR-203a	190	193	176	263	307	207	203	277	152	105	145	149	272	127	150	265	3181
gga-miR-1729-5p	88	100	278	165	493	250	343	121	196	89	199	87	332	143	167	181	3232
gga-miR-184-3p	171	142	343	101	368	75	416	267	157	161	271	81	270	163	175	133	3294
gga-miR-1306-3p	151	201	226	225	283	169	316	231	105	106	234	107	283	216	225	274	3352
gga-miR-130b-5p	187	185	162	252	152	227	272	229	158	119	219	184	327	304	228	250	3455
gga-miR-12211-5p	259	194	289	180	226	269	311	275	79	125	287	173	352	192	240	314	3765
gga-miR-96-5p	437	328	244	190	275	209	339	94	209	78	155	164	329	136	560	136	3883
gga-miR-1552-3p	179	207	193	297	286	231	294	274	127	124	259	161	465	303	221	310	3931
gga-miR-3535	147	143	352	127	340	173	273	108	380	458	251	448	315	76	214	206	4011
gga-miR-2131-5p	258	234	232	162	259	135	188	159	594	395	268	366	251	200	204	191	4096
gga-miR-148b-5p	257	303	264	220	271	280	319	278	194	129	286	178	367	314	228	223	4111
gga-miR-32-3p	235	225	257	254	337	332	419	233	256	184	409	229	353	305	317	332	4677
gga-miR-190a-5p	296	234	306	233	209	208	304	181	792	371	378	354	134	198	314	267	4779
gga-miR-3538	117	109	513	152	1031	159	462	121	134	292	328	401	392	52	339	302	4904
gga-miR-3525	262	357	248	395	192	424	342	431	147	115	392	305	392	290	253	388	4933
Novel_208	373	335	295	321	367	306	347	255	196	108	381	168	446	406	295	364	4963
Novel_104	0	0	728	420	473	669	0	0	415	0	731	418	733	0	454	0	5041
gga-miR-183	632	444	367	297	338	309	552	168	169	71	186	121	564	283	558	189	5248
gga-miR-202-3p	233	402	179	485	94	437	422	248	244	117	241	212	566	590	228	552	5250
gga-miR-129-1-3p	167	127	749	57	516	299	355	347	501	331	321	253	439	981	223	231	5897
gga-miR-144-3p	204	271	444	240	1042	452	520	239	325	195	297	430	283	218	463	284	5907
gga-let-7f-3p	341	274	532	259	613	356	559	350	360	287	461	338	479	215	383	408	6215
gga-let-7d	457	348	517	383	478	302	600	457	377	238	578	300	492	341	313	520	6701
gga-miR-199b	287	253	689	275	755	504	782	522	139	208	575	203	640	285	267	467	6851
gga-miR-15b-5p	297	219	554	365	881	427	721	318	299	285	537	314	633	242	385	404	6881
gga-miR-18a-5p	408	432	434	377	619	371	585	356	472	253	472	388	553	301	485	490	6996
gga-miR-133b	226	121	1229	211	805	283	751	679	279	367	421	171	440	605	278	254	7120
gga-let-7l-5p	273	357	617	337	669	442	702	558	187	263	694	291	645	452	378	631	7496
gga-miR-1805-3p	309	432	789	318	1190	587	607	271	274	251	707	424	748	330	561	636	8434
gga-miR-449a	512	871	400	474	109	1071	1079	610	325	151	507	355	1177	53	296	446	8436
gga-miR-205a	56	652	229	511	530	496	936	358	961	499	1319	926	249	90	132	538	8482
gga-miR-22-5p	458	404	686	530	634	558	940	650	340	263	487	250	649	545	474	702	8570
gga-miR-34c-5p	111	23	1434	321	78	439	189	254	2807	2445	125	37	250	99	38	148	8798
gga-miR-34b-5p	111	23	1437	321	78	439	189	254	2807	2451	125	37	250	99	38	148	8807
gga-miR-153-3p	387	559	588	478	657	659	817	343	495	377	696	428	527	521	768	682	8982
gga-miR-215-5p	1607	943	672	554	501	814	400	592	291	627	522	229	361	719	252	271	9355
gga-miR-193a-5p	338	525	914	478	552	438	790	804	351	225	550	218	882	1010	639	694	9408
gga-miR-499-5p	453	711	291	828	228	1301	1107	598	377	232	653	435	498	756	444	753	9665
gga-miR-449d-5p	558	862	439	399	184	1062	1368	542	573	397	704	767	1132	36	355	419	9797
gga-miR-210a-3p	483	235	1183	365	1556	309	870	641	378	400	740	287	811	655	654	626	10193
gga-miR-10c-3p	360	428	750	445	785	519	782	624	461	467	769	474	975	895	654	868	10256
gga-miR-1552-5p	544	555	740	590	936	448	706	579	688	692	775	660	962	510	533	649	10567
gga-miR-210a-5p	501	312	1237	534	901	381	826	867	427	307	557	222	1090	1155	655	624	10596
gga-miR-1329-5p	515	678	690	849	700	520	699	670	355	487	720	494	1229	710	577	745	10638
gga-miR-193b-3p	501	300	1199	554	1410	572	766	505	1018	816	533	567	630	409	395	547	10722
gga-miR-181a-3p	435	475	830	664	972	753	1077	663	313	418	828	378	1063	752	597	850	11068
gga-miR-135a-5p	383	683	364	1085	316	1168	842	398	2680	1113	517	601	584	232	648	482	12096
gga-miR-182-5p	1527	1090	846	675	801	538	1097	385	455	228	397	376	1157	602	1498	442	12114
gga-miR-15c-5p	549	489	908	562	1192	706	1174	573	553	442	917	516	1306	421	893	927	12128
Novel_22	689	748	959	646	879	860	958	757	672	430	956	505	1028	703	651	790	12231
gga-miR-146c-3p	983	791	932	772	710	737	1064	922	313	272	817	264	1212	1312	629	1037	12767
gga-miR-1662	352	795	1332	629	1232	678	792	426	321	339	772	278	2013	663	1220	1213	13055
gga-miR-146a-3p	1037	1207	825	803	734	679	1108	893	343	223	700	298	1505	972	822	1066	13215
gga-miR-365-3p	785	692	923	578	1271	448	581	617	2961	1519	684	926	513	843	539	651	14531
gga-miR-338-5p	457	649	601	618	888	641	1927	2161	679	558	930	459	1169	1371	716	776	14600
Novel_57	0	0	0	0	0	5879	8750	0	0	0	0	0	0	0	0	0	14629
gga-miR-1388a-3p	505	698	1694	990	1495	508	974	802	1154	353	1086	562	1075	709	1107	923	14635
gga-miR-187-3p	294	934	684	1539	375	685	998	1166	1942	669	732	392	1022	1629	744	976	14781
gga-miR-34a-5p	952	648	2008	752	2143	521	654	426	756	1045	1132	757	966	458	739	861	14818
gga-miR-130c-3p	671	823	950	684	1161	964	1341	692	1249	784	1131	811	1104	656	1071	1015	15107
gga-miR-155	1696	674	2502	817	1646	313	1053	844	1118	491	961	493	1092	536	585	593	15414
gga-miR-106-3p	1155	1030	1230	895	1433	874	1035	772	879	852	1517	1130	1514	732	1125	1159	17332
gga-miR-132a-3p	762	719	993	710	1223	1044	1299	684	773	648	1605	656	2394	1092	1509	1296	17407
gga-miR-212-5p	910	937	647	1007	793	1116	1019	989	828	659	1416	914	1908	1769	1222	1455	17589
gga-miR-1451-5p	1082	911	1409	1052	1646	916	1642	957	820	686	1215	729	1543	970	1225	1286	18089
gga-miR-1454	1506	1477	723	1751	453	1295	1106	1179	1752	1401	1175	816	921	1319	1161	2080	20115
gga-miR-338-3p	486	778	822	632	970	879	3184	2923	1668	898	1171	578	1409	1830	1271	982	20481
gga-miR-425-3p	1023	1032	2067	1327	1744	1089	1863	1365	892	623	1410	608	2052	1295	1092	1471	20953
gga-miR-219b	999	1377	1605	920	2046	1209	1714	1385	1056	959	1674	996	2700	1574	1155	1627	22996
gga-miR-1416-5p	769	966	4578	1479	2225	984	1880	1813	865	480	937	367	1132	4201	542	1005	24223
Novel_258	759	1095	1630	764	2069	1843	2629	1193	664	926	2339	898	2801	1066	2179	1901	24756
gga-miR-30c-2-3p	1410	1184	1702	1316	1359	1528	1955	1202	1438	1327	2340	1372	2051	1319	1522	1732	24757
Novel_288	919	968	1813	1231	1770	1731	2340	2014	819	801	1898	681	2202	2215	1386	2054	24842
gga-miR-99a-3p	934	1235	2109	1004	2147	1459	1903	973	1353	1951	2649	1529	2252	1135	1614	1684	25931
gga-miR-429-3p	1753	1489	1948	1524	3559	990	1607	1112	2017	1574	2583	1452	2380	544	2288	1499	28319
gga-miR-2188-5p	850	897	2081	1250	5850	2357	2567	1230	1321	831	1066	1394	2537	1313	1649	1421	28614
gga-miR-130b-3p	1437	1520	1565	1993	1907	1819	2476	1597	1295	1167	2312	1948	2594	1926	1938	2026	29520
gga-let-7k-3p	1915	2120	2491	1734	1965	1628	2213	2286	1593	1341	2024	1470	1855	1603	1676	2095	30009
gga-let-7a-3p	1915	2120	2491	1734	1965	1628	2213	2286	1593	1341	2024	1470	1855	1603	1676	2095	30009
gga-let-7j-3p	1332	1311	2497	1233	2641	1670	2918	1706	1760	1607	2548	1566	2625	1366	2028	2584	31392
gga-miR-458a-3p	2311	1501	2848	2421	2018	2749	3389	1074	1673	1102	1789	1188	2945	1538	2572	1787	32905
gga-miR-15a	1347	1189	2583	1211	3837	1546	3963	1388	1845	1726	2870	1773	2424	1254	2172	2585	33713
gga-miR-2184a-5p	2142	1565	3632	2350	3277	1655	2699	2369	1486	1046	1708	970	3724	2480	1644	1884	34631
gga-miR-221-5p	2297	2194	2421	1786	2635	2041	2256	1489	2556	1968	2421	2254	2548	1804	1682	2307	34659
gga-miR-196-5p	2587	4237	237	6727	2151	148	2894	2497	4948	1714	2457	1268	2901	311	2061	1389	38527
gga-miR-1677-3p	835	1616	3223	1961	3181	1678	3651	2331	1594	2210	2938	2326	4650	2386	2293	3395	40268
gga-miR-454-3p	2485	2113	1801	2059	2058	2038	2798	1556	4604	3178	3600	3381	2234	1949	2703	2720	41277
gga-miR-133c-3p	1888	1110	6850	2006	3283	1420	3173	4361	2416	2861	3011	1494	2090	3253	1447	1281	41944
gga-miR-146b-3p	4362	3194	2147	3851	3459	1377	1900	2733	1758	1456	2948	2228	4535	2574	2325	2584	43431
gga-miR-211	2430	2872	2244	2958	2035	4580	4188	3074	3173	1831	3418	1849	4605	1109	2643	3042	46051
gga-miR-204	2430	2872	2244	2958	2035	4580	4188	3074	3173	1831	3418	1849	4605	1109	2643	3042	46051
gga-miR-129-5p	1364	1256	7304	873	3142	2374	2587	3967	1630	1695	2818	1809	3874	10793	1795	2101	49382
gga-miR-107-3p	2878	3730	3248	3491	2515	3223	3976	3794	2162	2066	3557	2028	3809	4033	3118	3494	51122
gga-miR-1559-5p	2882	2353	3743	3041	6345	2931	4423	3013	2327	2581	3704	2453	4865	3183	2685	3080	53609
gga-miR-29c-3p	1913	2037	3998	1915	6597	3610	5624	1890	3211	3245	4634	2302	3796	2290	3542	3779	54383
gga-miR-29a-3p	1913	2037	3998	1915	6597	3610	5624	1890	3211	3245	4634	2302	3796	2290	3542	3779	54383
gga-miR-29b-3p	2463	2405	3992	2491	5906	3165	5243	2150	3963	3386	4093	2911	3132	2683	3928	3327	55238
gga-miR-30c-1-3p	3456	3916	4136	3597	2209	3645	4158	3659	3418	2695	4419	2479	4453	4237	2977	4258	57712
gga-miR-1388a-5p	1960	2808	6522	3860	6302	2085	3468	2966	6444	1448	4730	2564	4349	2688	3562	3323	59079
gga-miR-455-3p	3140	3916	4622	3471	3339	4140	5433	3676	2786	1914	4194	2601	5987	2813	4154	4585	60771
gga-miR-142-5p	3541	2179	8660	3997	11159	2204	6226	3182	1489	1314	3638	1497	5999	2615	3441	3702	64843
gga-miR-375	55	30	372	132	29	4388	100	181	349	215	21	25	89	60702	62	38	66788
gga-miR-460a-5p	2300	3740	4160	2650	5288	3152	6191	5003	2090	2456	6092	2977	7132	5475	4599	5148	68453
gga-miR-223	3274	2344	8262	2375	12670	1958	5437	1526	4237	4332	3506	3700	7563	1370	3687	3761	70002
gga-miR-30a-3p	2903	3724	5848	3805	4668	4761	6467	3885	2985	2738	4972	2764	6991	3759	4732	5503	70505
gga-miR-10a-3p	2836	4451	6524	4177	5151	3236	5213	4168	3262	2982	5286	2702	6331	5628	4445	5950	72342
gga-miR-32-5p	3490	3592	5006	4057	6649	4849	7106	3664	2964	2473	6139	3069	4943	3508	5594	5421	72524
gga-miR-142-3p	5949	3090	9164	4822	7840	2752	5260	3455	5094	2627	5241	3204	5758	1894	4438	2996	73584
gga-miR-9-5p	4644	4622	4388	4296	3080	3655	5648	3825	3394	2047	5498	3162	5000	13891	2733	5453	75336
gga-miR-122-5p	2644	1541	31768	13114	2087	1883	6388	1628	1136	1182	4680	1143	2080	1295	1168	1972	75709
gga-miR-106-5p	5106	5285	4475	4267	5983	3483	4094	2967	5859	4946	5606	5847	5260	2454	4927	5387	75946
Novel_209	8203	0	5964	0	5604	6930	6541	8747	0	5283	7402	5451	10028	12976	6314	0	89443
gga-miR-20b-5p	6343	5737	5696	5319	8555	3971	5539	3906	5562	5134	6770	6533	6322	3152	6091	6460	91090
gga-miR-132a-5p	4161	4418	4368	4240	6221	6174	6468	4087	3439	3151	8230	4040	8845	8832	7295	7502	91471
Novel_164	3949	3108	3249	1884	2364	10428	2005	2122	38407	8798	7630	5543	1494	4491	1027	1183	97682
Novel_58	5978	5094	9792	4098	10088	0	0	7816	8226	8286	9334	6470	9326	7050	6156	6033	103747
gga-miR-456-3p	6857	8756	7227	8559	6859	7163	8994	7781	4636	4127	8665	4970	9157	6323	6196	8496	114766
gga-miR-222a	9543	9668	11783	5479	6744	6699	8069	7615	9562	5251	7597	6799	10592	6313	7369	6395	125478
gga-miR-200a-3p	3709	9169	11658	9936	7023	8025	9489	4372	12677	9124	9846	3052	6618	5314	8573	7032	125617
gga-miR-200b-3p	4398	9935	12301	9120	8329	8099	9312	4415	15061	9189	9360	3605	5379	4485	7932	8163	129083
gga-miR-181b-5p	6608	8461	10039	7934	9577	7869	10306	7169	8202	7189	10899	7121	13180	7295	8675	11133	141657
gga-miR-30b-5p	5932	5985	10470	6198	14336	8114	15083	6573	8740	6828	10162	5713	13455	6182	8349	9636	141756
gga-miR-2954	7719	8995	11016	5745	7422	8677	10967	7501	10467	5944	9423	6595	14473	7419	9922	9775	142060
gga-miR-140-5p	7958	7984	9476	7670	9719	8782	8255	6868	15102	9078	9938	8377	9656	8969	7294	7757	142883
gga-miR-19a-3p	7138	7231	9143	4917	11645	7059	5959	3442	19608	17113	11577	16042	6482	3397	10058	7571	148382
gga-miR-30e-3p	6511	8942	11366	8205	8667	11220	14325	9784	5844	5013	9886	5674	14177	9467	9245	11588	149914
gga-miR-19b-3p	8412	7937	10429	5412	15405	7510	7598	3497	21161	20549	12714	17942	9466	3303	10616	9401	171352
gga-miR-455-5p	8155	11957	11507	8927	9907	13890	14557	9604	6248	5891	12990	8285	16591	7378	13387	12811	172085
gga-miR-133a-3p	7510	6576	27843	8057	12683	6147	13425	19742	12672	12634	11472	6439	10157	18150	7881	6784	188172
gga-miR-31-5p	10739	15241	6259	21857	3472	20127	17715	15615	12077	6394	13253	9476	16402	2706	9792	15475	196600
gga-miR-125b-3p	8814	12007	19546	11600	17949	16107	22491	16281	5985	6308	19968	7334	26212	13219	14071	17859	235751
gga-miR-451	8902	7827	15174	10445	39113	19639	21101	9433	15976	7912	10754	12387	16608	12338	17276	10955	235840
gga-miR-143-5p	11353	10334	31038	14249	22094	10882	22627	26410	9274	8681	17222	7460	15069	24117	11746	12637	255193
gga-miR-126-5p	13267	15069	14814	13985	27367	13779	25310	13614	14102	10635	19388	12131	20970	11828	13506	21753	261518
gga-miR-22-3p	14530	13363	20394	15946	26204	17785	24976	18574	10623	7993	17281	10528	21965	17298	16619	17972	272051
gga-miR-17-5p	15505	17226	18243	15156	21406	14475	19947	12724	17125	15152	20494	16222	22753	10401	19326	21599	277754
gga-miR-214	10016	13745	20665	9742	25001	16473	29992	16940	12643	12919	22983	12077	38204	12570	24531	24908	303409
gga-miR-425-5p	21160	15516	30102	16171	32166	14463	22776	16115	18715	10587	19882	12669	25280	13825	17447	16817	303691
Novel_163	22468	3702	0	1144	0	26398	0	0	168304	23527	25325	18042	0	16590	0	0	305500
gga-miR-16-5p	15589	15511	18574	14864	27056	12127	22953	13708	31017	20217	22036	19743	22006	14282	17929	23230	310842
gga-miR-16c-5p	18721	24341	16566	21846	18633	15460	18074	15875	21565	18584	20247	17111	27097	18276	18163	23923	314482
gga-miR-221-3p	20697	22821	27911	18267	25137	15670	21654	19752	19306	13639	22255	16987	26332	19104	17755	22060	329347
gga-miR-145-3p	15997	19113	31000	19264	19855	18892	23751	26280	27235	20991	23129	16569	19148	23070	15722	18617	338633
gga-miR-24-3p	16871	15271	29091	15495	28438	15026	28640	32740	18089	14157	25005	13621	29073	26741	22185	21758	352201
gga-miR-7b	33779	26569	22303	23145	16013	23018	16185	12565	47257	35519	29827	37158	14656	19292	17529	20693	395508
gga-miR-10b-5p	11779	12914	7773	23548	12060	6003	13549	17963	133556	59079	18309	21096	13427	21584	13893	11995	398528
gga-miR-148b-3p	28231	25950	22453	32521	22929	22489	26956	33796	13800	12480	24526	16805	38656	33497	19515	31500	406104
gga-miR-363-3p	27678	29488	26110	24344	29544	20508	28609	22884	18879	15581	33314	21232	32828	23953	31678	31235	417865
gga-miR-103-3p	26563	38112	25281	31562	16741	22978	25268	29520	23248	18166	28025	19580	29906	34850	23166	30380	423346
gga-miR-23b-3p	22324	23243	33495	22077	37758	25002	39447	35551	30046	22706	33307	19215	45582	39310	29180	33556	491799
gga-miR-7	15760	16500	14839	14558	15910	26954	11045	9187	38394	22322	16800	22096	8785	241306	10901	11955	497312
gga-miR-1b-3p	18540	16985	64519	22303	40850	13430	33202	61892	31243	36781	22498	15860	16681	85929	15929	17485	514127
gga-miR-181a-5p	23648	29801	47217	26876	49755	39727	53478	31990	21592	28191	50990	24632	58527	34568	41971	49588	612551
gga-miR-20a-5p	42082	51713	47519	43609	53100	39769	45287	29907	54019	51915	52060	53755	51567	31349	45131	54588	747370
gga-miR-128-3p	35922	50191	62463	41653	37293	63643	70217	62345	23118	17878	39097	22441	73998	69461	37037	54622	761379
gga-miR-218-5p	31156	50071	53490	50735	61446	43759	75319	59286	28742	24163	58585	27350	53238	125833	59196	66382	868751
gga-miR-27b-3p	39892	44111	60739	54163	59648	48082	73130	83324	26794	24915	54381	22725	70374	107157	48189	62005	879629
gga-miR-30e-5p	49622	48179	77392	44412	90139	56303	74482	37754	58312	64950	68946	68180	57331	36389	58705	58638	949734
gga-miR-191-5p	48728	56311	99155	48671	68814	43851	71401	46651	73769	49209	63847	37839	82942	53383	56194	62585	963350
gga-miR-140-3p	53244	47254	82819	55453	87250	66701	72750	52768	61559	58901	78028	47456	93106	75869	51508	64537	1049203
gga-miR-146a-5p	93376	76831	62963	48348	90935	37988	58912	31680	102506	77090	72821	65662	75624	33975	65301	64660	1058672
gga-let-7k-5p	51730	66566	70821	68376	73273	50662	77463	91187	65604	66070	90398	52093	65828	98282	59425	83740	1131518
gga-miR-10c-5p	46335	58827	68317	49818	76566	56239	69021	62637	112694	98002	100203	97122	88964	82258	62714	75960	1205677
gga-let-7c-5p	52471	76267	78129	64585	98695	59932	91335	79509	55433	57675	113172	52814	102198	66516	72815	94315	1215861
gga-miR-92-3p	62901	58705	99566	54610	111284	81829	103006	66961	49329	55588	97467	55635	136190	55877	73911	88772	1251631
gga-miR-1a-3p	46665	59978	113472	73971	65360	53267	90731	111121	114188	75904	80156	47548	44930	171859	58763	61031	1268944
gga-miR-202-5p	87848	80796	71169	75459	44304	150237	181820	66393	76787	44982	90379	61484	116776	47786	93444	138120	1427784
gga-let-7b	75499	99651	111638	88025	132247	79532	120809	99747	81052	79891	127536	66585	132871	97950	96675	125511	1615219
gga-miR-30a-5p	96947	97627	151342	91170	179652	113424	165610	80655	117430	120354	155732	127001	132997	74401	119583	141271	1965196
gga-miR-30c-5p	117183	141586	128113	101663	97106	129628	148676	113462	145322	95004	131534	106772	175109	123572	114048	143588	2012366
gga-miR-199-5p	98892	136007	185227	98095	185127	131899	194132	111172	98869	136378	192930	123360	211020	116006	156815	153412	2329341
gga-miR-30d	123730	151117	151874	116485	155121	130627	175984	139302	174176	115615	156988	127434	173591	146078	130012	162489	2330623
gga-let-7i	167780	186076	170389	175663	220557	115719	146976	165883	150950	180773	220562	173150	170206	179156	128398	188394	2740632
gga-miR-125b-5p	103233	202965	192788	138114	157282	237931	271594	184923	129436	124902	239523	111715	370484	236870	223623	294461	3219844
gga-let-7f-5p	205747	246920	249084	239066	236405	174722	248285	246976	231660	202598	290233	193743	254044	259660	196610	273718	3749471
gga-miR-101-3p	128580	188017	285857	172493	315532	294096	445714	217413	148558	175935	287000	138658	287047	188723	217472	283187	3774282
gga-let-7g-5p	208743	258732	229474	221383	281134	203661	255235	216642	169319	215877	327061	207459	296044	243594	205253	290781	3830392
gga-let-7j-5p	202228	277069	262670	257123	241454	204245	289371	313722	212865	206775	329210	177929	291411	318587	223337	343452	4151448
gga-let-7a-5p	202228	277069	262670	257123	241454	204245	289371	313722	212865	206775	329210	177929	291411	318587	223337	343452	4151448
gga-miR-146b-5p	452353	306074	192402	327502	389752	121875	146735	198271	347598	225751	293992	340498	277072	164078	192494	188272	4164719
gga-miR-100-5p	163981	270901	275752	258864	229173	333615	349386	281200	186629	161081	297206	156448	372185	311006	208589	313799	4169815
gga-miR-126-3p	249746	307450	243789	310847	271726	266995	405364	291494	200055	151489	303761	201670	435724	257952	331810	374129	4604001
gga-miR-199-3p	192041	342909	317123	255154	272762	309150	405454	364704	196536	156696	331334	156892	436319	400755	265350	412674	4815853
gga-miR-145-5p	236377	279441	416709	198102	191941	245709	214328	283901	695086	512703	337808	330211	266604	373392	212220	184470	4979002
gga-miR-146c-5p	415426	262588	359027	229001	505644	241765	333122	209190	294781	306346	399119	272303	413125	196087	268798	273549	4979871
gga-miR-10a-5p	427489	742631	722364	559056	588004	508642	583845	543469	865560	647818	739081	527729	706670	668762	517623	641811	9990554
gga-miR-21-5p	1301065	792596	1406864	1282948	1353162	440443	940214	622400	565948	513944	659802	592070	1047721	986859	711391	984310	14201737
gga-miR-99a-5p	572746	1373474	1059819	894344	1028704	1601455	1599520	1095941	679382	635857	1537902	608191	2190820	1397578	1369428	1796343	19441504
gga-miR-26a-5p	836936	1168313	1464267	973456	877467	1408779	1524466	1089532	837865	851841	1532704	796443	2220942	1204371	1265878	1519170	19572430
gga-miR-26a-2-5p	836936	1168313	1464271	973456	877468	1408780	1524466	1089532	837865	851842	1532707	796444	2220942	1204372	1265882	1519170	19572446
gga-miR-148a-3p	2391397	2317908	2094114	2115498	2443240	2225122	2606484	2043150	1315542	864288	2557314	1175520	3097753	2548921	2045250	2440432	34281933
gga-miR-143-3p	1719206	1638981	4727516	2603052	3228028	2336398	3697700	4200723	2304381	2271288	3186337	1457669	3268468	4459518	1858109	2127545	45084919

## Sheet: Table S3
ID	R1	R2	R3	R4	R Total reads	RW1	RW2	RW3	RW4	RW Total reads	W1	W2	W3	W4	W Total Reads	WR1	WR2	WR3	WR4	WR Total reads	Mode of Expression
gga-miR-Novel_11	0	0	0	0	0	0	0	0	311	311	0	0	232	0	232	0	0	0	0	0	High-parent dominance in RW
gga-miR-Novel_105	472	0	0	0	472	0	0	661	0	661	0	436	0	0	436	0	0	0	0	0	Underdominance in WR
gga-miR-Novel_112	69	0	0	0	69	0	0	0	0	0	0	0	101	0	101	0	0	56	75	131	Underdominance in RW
gga-miR-Novel_113	0	0	0	58	58	0	0	0	0	0	0	62	0	0	62	0	0	0	0	0	Underdominance in both hybrids
gga-miR-Novel_119	0	0	0	0	0	0	49	0	0	49	0	0	0	0	0	0	0	0	62	62	Overdomiance in both hybrids
gga-miR-Novel_136	0	0	0	0	0	305	0	0	0	305	0	0	0	0	0	0	0	0	0	0	Overdominance in RW
gga-miR-Novel_153	0	0	0	0	0	116	0	0	0	116	85	92	0	0	177	0	0	81	120	201	High-parent dominance in both hybrids
gga-miR-Novel_154	0	0	0	20	20	0	16	0	19	35	0	26	21	0	47	0	0	0	0	0	Low-parent dominance in WR
gga-miR-Novel_16	0	0	0	0	0	0	0	0	0	0	0	0	0	0	0	0	59	0	0	59	Overdominance in WR
gga-miR-Novel_187	23	0	0	0	23	0	0	0	0	0	0	0	0	0	0	0	0	0	85	85	High-parent dominance in WR
gga-miR-Novel_191	0	0	0	0	0	0	0	0	67	67	0	0	83	54	137	0	0	0	0	0	High-parent dominance in RW
gga-miR-Novel_194	0	0	0	0	0	0	0	0	0	0	0	0	0	0	0	0	99	0	0	99	Overdominance in WR
gga-miR-Novel_204	10	0	0	43	53	32	0	27	47	106	0	0	9	0	9	0	0	0	0	0	Low-parent dominance in WR
gga-miR-Novel_245	0	0	0	0	0	192	0	0	0	192	0	0	0	0	0	0	0	0	0	0	Overdominance in RW
gga-miR-Novel_264	0	0	0	0	0	0	0	0	0	0	0	0	0	0	0	0	0	0	55	55	Overdominance in WR
gga-miR-Novel_274	188	119	255	177	739	297	205	167	109	778	272	306	251	347	1176	121	62	156	134	473	Low-parent dominance in WR
gga-miR-Novel_280	0	0	0	0	0	170	93	0	0	263	0	0	0	95	95	0	0	0	0	0	High-parent dominance in RW
gga-miR-Novel_286	0	0	0	0	0	0	253	0	0	253	0	0	0	0	0	0	585	0	0	585	Overdominance in both hybrids
gga-miR-Novel_292	0	0	0	0	0	0	0	0	0	0	0	0	0	0	0	117	0	0	0	117	Overdominance in WR
gga-miR-Novel_296	0	0	0	0	0	0	0	0	0	0	0	0	0	0	0	100	0	0	148	248	Overdominance in WR
gga-miR-Novel_316	0	0	0	0	0	237	0	0	0	237	171	0	0	0	171	0	0	202	0	202	High-parent dominance in both hybrids
gga-miR-Novel_42	0	0	0	0	0	90	0	109	36	235	0	0	192	0	192	0	0	0	0	0	High-parent dominance in RW
gga-miR-Novel_44	35	15	0	0	50	48	0	28	26	102	0	0	0	0	0	12	20	20	25	77	High-parent dominance in both hybrids
gga-miR-Novel_45	0	0	15	43	58	0	0	0	0	0	21	44	40	20	125	0	0	0	0	0	Underdominance in both hybrids
gga-miR-Novel_57	0	0	0	0	0	0	5879	8750	0	14629	0	0	0	0	0	0	0	0	0	0	Overdominance in RW
gga-miR-Novel_63	0	0	0	0	0	0	0	0	0	0	0	0	0	0	0	62	43	38	0	143	Overdominance in WR
gga-miR-Novel_74	0	0	0	0	0	0	0	0	0	0	0	0	0	0	0	0	0	0	146	146	Overdominance in WR
gga-miR-Novel_90	0	78	121	0	199	102	67	106	0	275	0	93	0	0	93	0	0	0	0	0	Underdominance in WR
gga-miR-Novel_97	0	0	52	48	100	56	0	0	0	56	0	45	0	38	83	0	0	0	0	0	Underdominance in WR
gga-miR-Novel_99	0	0	0	0	0	0	24	18	0	42	45	43	39	39	166	18	17	43	50	128	High-parent dominance in WR

## Sheet: Table S4
Ortholog of target gene	Representative transcript	Gene name	3P-seq tags + 5	Conserved sites total	Conserved 8mer sites	Conserved 7mer-m8 sites	Conserved 7mer-A1 sites	Poorly conserved sites total	Poorly conserved 8mer sites	Poorly conserved 7mer-m8 sites	Poorly conserved 7mer-A1 sites	6mer sites	Representative miRNA	Cumulative weighted context++ score	Total context++ score	Aggregate PCT	Previous TargetScan publication(s)
CLASP2	ENST00000539981.1	cytoplasmic linker associated protein 2	554	1	0	1	0	0	0	0	0	2	gga-miR-10b-5p	-0.29	-0.3	< 0.1
ZNF367	ENST00000375256.4	zinc finger protein 367	325	1	0	1	0	0	0	0	0	1	gga-miR-10b-5p	-0.27	-0.27	< 0.1
SLC38A2	ENST00000256689.5	solute carrier family 38, member 2	696	1	0	1	0	0	0	0	0	2	gga-miR-10b-5p	-0.24	-0.29	< 0.1
L3MBTL3	ENST00000529410.1	l(3)mbt-like 3 (Drosophila)	60	1	0	1	0	0	0	0	0	0	gga-miR-10b-5p	-0.19	-0.26	< 0.1	2011
CHD6	ENST00000373233.3	chromodomain helicase DNA binding protein 6	85	1	0	1	0	0	0	0	0	2	gga-miR-10b-5p	-0.11	-0.25	< 0.1
H3F3C	ENST00000340398.3	H3 histone, family 3C	7	1	0	1	0	0	0	0	0	0	gga-miR-10b-5p	-0.09	-0.3	< 0.1	2007, 2009
KPNA5	ENST00000368564.1	karyopherin alpha 5 (importin alpha 6)	76	2	2	0	0	0	0	0	0	1	gga-miR-10b-5p	-0.73	-0.86	0.92
FIGN	ENST00000333129.3	fidgetin	10	3	1	0	2	0	0	0	0	1	gga-miR-10b-5p	-0.43	-0.47	0.89	2007, 2009, 2011
TFAP2C	ENST00000201031.2	transcription factor AP-2 gamma (activating enhancer binding protein 2 gamma)	22	1	1	0	0	0	0	0	0	0	gga-miR-10b-5p	-0.66	-0.66	0.75	2007
ESRRG	ENST00000361525.3	estrogen-related receptor gamma	5	1	1	0	0	0	0	0	0	2	gga-miR-10b-5p	-0.32	-0.32	0.74	2007, 2009, 2011
SPAG9	ENST00000262013.7	sperm associated antigen 9	509	1	0	1	0	1	0	0	1	1	gga-miR-10b-5p	-0.34	-0.47	0.65	2011
FLRT2	ENST00000330753.4	fibronectin leucine rich transmembrane protein 2	73	1	0	1	0	0	0	0	0	1	gga-miR-10b-5p	-0.31	-0.4	0.65	2009, 2011
TENM2	ENST00000519204.1	teneurin transmembrane protein 2	162	1	0	1	0	0	0	0	0	0	gga-miR-10b-5p	-0.2	-0.2	0.65	2007, 2009, 2011
H3F3B	ENST00000591890.1	H3 histone, family 3B (H3.3B)	336	1	0	1	0	0	0	0	0	0	gga-miR-10b-5p	-0.19	-0.4	0.65	2007, 2009, 2011
CCDC71L	ENST00000523505.1	coiled-coil domain containing 71-like	410	1	0	0	1	0	0	0	0	0	gga-miR-10b-5p	-0.31	-0.36	0.61	2007, 2009, 2011
SLC6A5	ENST00000525748.1	solute carrier family 6 (neurotransmitter transporter), member 5	5	1	0	1	0	1	0	0	1	0	gga-miR-10b-5p	-0.22	-0.22	0.6
INHBB	ENST00000295228.3	inhibin, beta B	75	1	0	0	1	0	0	0	0	0	gga-miR-10b-5p	-0.23	-0.23	0.49	2009, 2011
TFAP2A	ENST00000379613.3	transcription factor AP-2 alpha (activating enhancer binding protein 2 alpha)	367	1	0	0	1	0	0	0	0	0	gga-miR-10b-5p	-0.03	-0.21	0.49	2007
ELAVL2	ENST00000380110.4	ELAV like neuron-specific RNA binding protein 2	78	1	0	1	0	0	0	0	0	0	gga-miR-10b-5p	-0.24	-0.24	0.41	2009, 2011
KIAA1462	ENST00000375377.1	KIAA1462	360	1	0	1	0	0	0	0	0	0	gga-miR-10b-5p	-0.04	-0.18	0.36	2009, 2011
PURG	ENST00000475541.1	purine-rich element binding protein G	29	1	0	1	0	0	0	0	0	1	gga-miR-10b-5p	-0.04	-0.17	0.23
EVC	ENST00000382674.2	Ellis van Creveld syndrome	165	1	0	0	1	0	0	0	0	0	gga-miR-122-5p	-0.32	-0.32	ORF
AC137932.1	ENST00000602042.1		5	1	0	0	1	0	0	0	0	0	gga-miR-122-5p	-0.21	-0.21	ORF
CLCN6	ENST00000312413.6	chloride channel, voltage-sensitive 6	227	1	0	1	0	0	0	0	0	0	gga-miR-122-5p	-0.17	-0.17	ORF
ARHGAP32	ENST00000524655.1	Rho GTPase activating protein 32	13	1	1	0	0	3	0	0	3	2	gga-miR-122-5p	-0.17	-0.23	ORF
ADAM10	ENST00000260408.3	ADAM metallopeptidase domain 10	385	1	0	0	1	0	0	0	0	0	gga-miR-122-5p	-0.16	-0.16	ORF	2007, 2011
PITX2	ENST00000394595.3	paired-like homeodomain 2	75	1	0	0	1	0	0	0	0	0	gga-miR-122-5p	-0.12	-0.12	ORF
C6orf120	ENST00000332290.2	chromosome 6 open reading frame 120	1415	1	1	0	0	0	0	0	0	0	gga-miR-122-5p	-0.11	-0.55	ORF
BEST1	ENST00000449131.2	bestrophin 1	83	1	1	0	0	0	0	0	0	0	gga-miR-122-5p	-0.01	-0.23	ORF
WDR55	ENST00000358337.5	WD repeat domain 55	251	1	0	0	1	0	0	0	0	0	gga-miR-122-5p	0	-0.1	ORF
CEP44	ENST00000296519.4	centrosomal protein 44kDa	376	1	1	0	0	0	0	0	0	0	gga-miR-122-5p	-0.4	-0.4	< 0.1	2009, 2011
COL3A1	ENST00000304636.3	collagen, type III, alpha 1	215	1	1	0	0	0	0	0	0	0	gga-miR-122-5p	-0.38	-0.38	< 0.1	2011
MEIS2	ENST00000397624.3	Meis homeobox 2	63	1	0	1	0	0	0	0	0	1	gga-miR-122-5p	-0.3	-0.3	< 0.1
CADM2	ENST00000383699.3	cell adhesion molecule 2	5	1	0	0	1	1	1	0	0	0	gga-miR-122-5p	-0.23	-0.23	< 0.1
TBC1D22B	ENST00000373491.3	TBC1 domain family, member 22B	127	1	0	0	1	1	0	0	1	1	gga-miR-122-5p	-0.21	-0.21	< 0.1
RGMA	ENST00000557420.1	RGM domain family, member A	145	1	0	0	1	0	0	0	0	1	gga-miR-122-5p	-0.2	-0.22	< 0.1
POMGNT1	ENST00000396420.3	protein O-linked mannose N-acetylglucosaminyltransferase 1 (beta 1,2-)	2123	1	0	1	0	0	0	0	0	1	gga-miR-122-5p	-0.18	-0.18	< 0.1
ZIC4	ENST00000383075.3	Zic family member 4	5	1	1	0	0	0	0	0	0	1	gga-miR-122-5p	-0.15	-0.15	< 0.1	2009, 2011
LARP4B	ENST00000316157.3	La ribonucleoprotein domain family, member 4B	705	1	0	0	1	0	0	0	0	0	gga-miR-122-5p	-0.13	-0.19	< 0.1
SATB1	ENST00000338745.6	SATB homeobox 1	312	1	0	0	1	0	0	0	0	0	gga-miR-122-5p	-0.13	-0.15	< 0.1
ANKIB1	ENST00000265742.3	ankyrin repeat and IBR domain containing 1	127	1	1	0	0	0	0	0	0	0	gga-miR-122-5p	-0.13	-0.35	< 0.1
RBM47	ENST00000319592.4	RNA binding motif protein 47	264	1	0	0	1	1	0	0	1	0	gga-miR-122-5p	-0.11	-0.12	< 0.1	2007, 2009, 2011
KLB	ENST00000257408.4	klotho beta	95	1	0	0	1	0	0	0	0	0	gga-miR-122-5p	-0.07	-0.18	< 0.1	2009, 2011
SOX6	ENST00000316399.6	SRY (sex determining region Y)-box 6	22	1	0	0	1	0	0	0	0	0	gga-miR-122-5p	-0.06	-0.18	< 0.1	2011
MBNL1	ENST00000357472.3	muscleblind-like splicing regulator 1	135	1	0	0	1	0	0	0	0	0	gga-miR-122-5p	-0.06	-0.06	< 0.1	2007, 2009, 2011
FOXK2	ENST00000335255.5	forkhead box K2	450	1	0	0	1	0	0	0	0	0	gga-miR-122-5p	-0.04	-0.21	< 0.1	2009, 2011
NFAT5	ENST00000354436.2	nuclear factor of activated T-cells 5, tonicity-responsive	128	1	0	0	1	0	0	0	0	0	gga-miR-122-5p	-0.02	-0.06	< 0.1	2007, 2009
ATP1B1	ENST00000367816.1	ATPase, Na+/K+ transporting, beta 1 polypeptide	656	1	0	0	1	0	0	0	0	0	gga-miR-122-5p	-0.02	-0.12	< 0.1
PCDH7	ENST00000543491.1	protocadherin 7	95	1	0	0	1	0	0	0	0	0	gga-miR-122-5p	-0.01	-0.01	< 0.1
ZNF516	ENST00000443185.2	zinc finger protein 516	311	1	0	1	0	0	0	0	0	0	gga-miR-122-5p	0	-0.16	< 0.1
RP11-73M18.2	ENST00000472726.2	Kinesin light chain 1	499	1	0	0	1	0	0	0	0	0	gga-miR-122-5p	0	-0.14	< 0.1
GALNT1	ENST00000269195.5	UDP-N-acetyl-alpha-D-galactosamine:polypeptide N-acetylgalactosaminyltransferase 1 (GalNAc-T1)	2466	1	0	0	1	0	0	0	0	0	gga-miR-122-5p	0	-0.13	< 0.1	2009
CREB1	ENST00000432329.2	cAMP responsive element binding protein 1	295	1	0	0	1	0	0	0	0	0	gga-miR-122-5p	0	-0.01	< 0.1	2011
BHLHE41	ENST00000242728.4	basic helix-loop-helix family, member e41	50	1	0	0	1	0	0	0	0	0	gga-miR-122-5p	0	-0.22	< 0.1	2007, 2009, 2011
C20orf112	ENST00000359676.5	chromosome 20 open reading frame 112	148	2	1	1	0	0	0	0	0	2	gga-miR-122-5p	-0.41	-0.52	0.68	2011
NPEPPS	ENST00000322157.4	aminopeptidase puromycin sensitive	2194	1	1	0	0	0	0	0	0	2	gga-miR-122-5p	-0.43	-0.46	0.55	2007, 2009, 2011
MIPOL1	ENST00000327441.7	mirror-image polydactyly 1	45	1	1	0	0	0	0	0	0	0	gga-miR-122-5p	-0.33	-0.42	0.55	2007, 2009, 2011
HNRNPU	ENST00000444376.2	heterogeneous nuclear ribonucleoprotein U (scaffold attachment factor A)	5343	1	1	0	0	0	0	0	0	0	gga-miR-122-5p	-0.02	-0.41	0.55	2007, 2009, 2011
P4HA1	ENST00000307116.2	prolyl 4-hydroxylase, alpha polypeptide I	38	1	1	0	0	0	0	0	0	0	gga-miR-122-5p	-0.61	-0.61	0.54	2007, 2009, 2011
CANX	ENST00000247461.4	calnexin	17053	1	1	0	0	0	0	0	0	0	gga-miR-122-5p	0	-0.44	0.5	2009, 2011
GREM2	ENST00000318160.4	gremlin 2, DAN family BMP antagonist	631	1	1	0	0	0	0	0	0	0	gga-miR-122-5p	-0.41	-0.42	0.47	2009, 2011
ESR1	ENST00000440973.1	estrogen receptor 1	5	1	1	0	0	0	0	0	0	0	gga-miR-122-5p	-0.52	-0.52	0.45	2009, 2011
NPAS3	ENST00000346562.2	neuronal PAS domain protein 3	9	1	1	0	0	1	0	0	1	0	gga-miR-122-5p	-0.28	-0.28	0.43	2011
ARFGEF1	ENST00000262215.3	ADP-ribosylation factor guanine nucleotide-exchange factor 1 (brefeldin A-inhibited)	70	1	1	0	0	0	0	0	0	0	gga-miR-122-5p	-0.29	-0.36	0.42	2009
BACH2	ENST00000257749.4	BTB and CNC homology 1, basic leucine zipper transcription factor 2	74	1	1	0	0	0	0	0	0	1	gga-miR-122-5p	-0.19	-0.24	0.38	2007, 2009, 2011
PIP4K2A	ENST00000376573.4	phosphatidylinositol-5-phosphate 4-kinase, type II, alpha	632	1	1	0	0	0	0	0	0	1	gga-miR-122-5p	-0.44	-0.47	0.35	2009, 2011
PLXNA2	ENST00000367033.3	plexin A2	8	1	0	1	0	0	0	0	0	0	gga-miR-122-5p	-0.29	-0.29	0.34	2009, 2011
CDC42BPB	ENST00000361246.2	CDC42 binding protein kinase beta (DMPK-like)	615	1	0	1	0	0	0	0	0	0	gga-miR-122-5p	-0.18	-0.18	0.34	2007, 2009, 2011
SP8	ENST00000418710.2	Sp8 transcription factor	95	1	0	1	0	0	0	0	0	0	gga-miR-122-5p	0	-0.26	0.34	2009, 2011
SPRY2	ENST00000377102.1	sprouty homolog 2 (Drosophila)	139	1	0	1	0	0	0	0	0	0	gga-miR-122-5p	-0.34	-0.34	0.33	2009, 2011
FOXP2	ENST00000408937.3	forkhead box P2	169	2	0	1	1	0	0	0	0	0	gga-miR-122-5p	-0.3	-0.3	0.33	2007, 2009, 2011
G3BP2	ENST00000395719.3	GTPase activating protein (SH3 domain) binding protein 2	4413	1	0	1	0	0	0	0	0	0	gga-miR-122-5p	-0.18	-0.19	0.32	2007, 2009, 2011
PLAG1	ENST00000316981.3	pleiomorphic adenoma gene 1	58	1	0	1	0	0	0	0	0	0	gga-miR-122-5p	-0.17	-0.2	0.32	2009, 2011
CTNND2	ENST00000304623.8	catenin (cadherin-associated protein), delta 2	25	1	0	1	0	0	0	0	0	0	gga-miR-122-5p	-0.05	-0.26	0.32	2009, 2011
CCAR1	ENST00000265872.6	cell division cycle and apoptosis regulator 1	1502	1	0	1	0	0	0	0	0	0	gga-miR-122-5p	-0.02	-0.28	0.32
RIMS1	ENST00000348717.5	regulating synaptic membrane exocytosis 1	45	1	0	1	0	0	0	0	0	0	gga-miR-122-5p	-0.04	-0.17	0.29	2009, 2011
COMMD10	ENST00000274458.4	COMM domain containing 10	108	1	0	1	0	0	0	0	0	0	gga-miR-122-5p	-0.47	-0.47	0.28
ADSS	ENST00000366535.3	adenylosuccinate synthase	2881	1	0	1	0	0	0	0	0	0	gga-miR-122-5p	-0.41	-0.41	0.27
CEPT1	ENST00000545121.1	choline/ethanolamine phosphotransferase 1	148	1	0	1	0	0	0	0	0	0	gga-miR-122-5p	-0.34	-0.34	0.27	2009
ZNF827	ENST00000379448.4	zinc finger protein 827	17	1	0	1	0	0	0	0	0	0	gga-miR-122-5p	-0.22	-0.22	0.26	2007
FAM84A	ENST00000295092.2	family with sequence similarity 84, member A	69	1	1	0	0	0	0	0	0	0	gga-miR-122-5p	-0.03	-0.44	0.24	2011
FOXP1	ENST00000318789.4	forkhead box P1	264	1	0	1	0	0	0	0	0	0	gga-miR-122-5p	-0.06	-0.16	0.23
DLG2	ENST00000398309.2	discs, large homolog 2 (Drosophila)	15	1	0	1	0	1	0	0	1	0	gga-miR-122-5p	-0.24	-0.24	0.19	2007, 2009, 2011
RAD21	ENST00000297338.2	RAD21 homolog (S. pombe)	5	1	0	1	0	0	0	0	0	0	gga-miR-122-5p	-0.2	-0.2	0.16	2007
MAPK1	ENST00000215832.6	mitogen-activated protein kinase 1	630	1	0	1	0	0	0	0	0	1	gga-miR-122-5p	-0.36	-0.36	0.1
UBE2N	ENST00000550657.1	ubiquitin-conjugating enzyme E2N	321	1	1	0	0	0	0	0	0	0	gga-miR-135a-5p	-0.42	-0.42	ORF
STIM2	ENST00000467011.1	stromal interaction molecule 2	380	1	0	1	0	1*	0	0	0	0	gga-miR-135a-5p	-0.27	-0.27	ORF
PSEN1	ENST00000344094.3	presenilin 1	1340	1	0	0	1	0	0	0	0	0	gga-miR-135a-5p	-0.15	-0.15	ORF
ARHGAP32	ENST00000524655.1	Rho GTPase activating protein 32	13	1	1	0	0	3	0	1	2	0	gga-miR-135a-5p	-0.13	-0.15	ORF
KCNC2	ENST00000393288.2	potassium voltage-gated channel, Shaw-related subfamily, member 2	5	1	0	0	1	0	0	0	0	0	gga-miR-135a-5p	0	-0.12	ORF
GPR180	ENST00000376958.4	G protein-coupled receptor 180	161	2	2	0	0	0	0	0	0	1	gga-miR-135a-5p	-0.28	-1.06	> 0.99	2009, 2011
SP3	ENST00000310015.6	Sp3 transcription factor	285	2	0	2	0	0	0	0	0	1	gga-miR-135a-5p	-0.01	-0.69	> 0.99	2007, 2009, 2011
EIF5A2	ENST00000474096.1	eukaryotic translation initiation factor 5A2	443	1	0	0	1	0	0	0	0	1	gga-miR-135a-5p	-0.24	-0.3	< 0.1
PPM1A	ENST00000395076.4	protein phosphatase, Mg2+/Mn2+ dependent, 1A	412	1	1	0	0	1	0	0	1	0	gga-miR-135a-5p	-0.04	-0.21	< 0.1	2011
PLCB1	ENST00000378641.3	phospholipase C, beta 1 (phosphoinositide-specific)	21	1	0	1	0	0	0	0	0	1	gga-miR-135a-5p	-0.03	-0.03	< 0.1
EMC2	ENST00000220853.3	ER membrane protein complex subunit 2	756	1	1	0	0	0	0	0	0	0	gga-miR-135a-5p	-0.01	-0.69	< 0.1
ENTPD4	ENST00000358689.4	ectonucleoside triphosphate diphosphohydrolase 4	465	1	0	1	0	0	0	0	0	0	gga-miR-135a-5p	-0.35	-0.49	0.99	2007, 2009, 2011
WAC	ENST00000375664.4	WW domain containing adaptor with coiled-coil	322	2	0	2	0	0	0	0	0	0	gga-miR-135a-5p	-0.31	-0.31	0.99	2007, 2009, 2011
NR3C2	ENST00000344721.4	nuclear receptor subfamily 3, group C, member 2	425	2	2	0	0	0	0	0	0	0	gga-miR-135a-5p	-0.76	-0.77	0.98	2007, 2009, 2011
JAKMIP2	ENST00000507386.1	janus kinase and microtubule interacting protein 2	26	1	0	1	0	0	0	0	0	0	gga-miR-135a-5p	-0.09	-0.39	0.98	2007, 2009, 2011
GHR	ENST00000230882.4	growth hormone receptor	102	1	0	1	0	0	0	0	0	1	gga-miR-135a-5p	-0.05	-0.31	0.98	2009, 2011
TRPM7	ENST00000560955.1	transient receptor potential cation channel, subfamily M, member 7	281	1	0	1	0	0	0	0	0	0	gga-miR-135a-5p	-0.01	-0.28	0.98	2007, 2009, 2011
GRK5	ENST00000392870.2	G protein-coupled receptor kinase 5	337	1	0	1	0	0	0	0	0	0	gga-miR-135a-5p	0	-0.24	0.98	2007, 2011
KCNB1	ENST00000371741.4	potassium voltage-gated channel, Shab-related subfamily, member 1	5	3	0	1	2	0	0	0	0	0	gga-miR-135a-5p	-0.52	-0.52	0.97
RPS6KB1	ENST00000225577.4	ribosomal protein S6 kinase, 70kDa, polypeptide 1	16	2	1	0	1	1	0	1	0	0	gga-miR-135a-5p	-0.42	-0.42	0.97	2007, 2009, 2011
FTO	ENST00000471389.1	fat mass and obesity associated	240	1	0	1	0	1	0	1	0	1	gga-miR-135a-5p	-0.01	-0.5	0.97
MOB1B	ENST00000309395.2	MOB kinase activator 1B	54	1	1	0	0	0	0	0	0	0	gga-miR-135a-5p	-0.63	-0.65	0.96	2007, 2009, 2011
CRAMP1L	ENST00000397412.3	Crm, cramped-like (Drosophila)	731	1	1	0	0	0	0	0	0	0	gga-miR-135a-5p	-0.54	-0.54	0.96	2007, 2009, 2011
ELOVL6	ENST00000394607.3	ELOVL fatty acid elongase 6	901	2	1	0	1	0	0	0	0	0	gga-miR-135a-5p	-0.48	-0.7	0.96	2007, 2009, 2011
KCNJ6	ENST00000609713.1	potassium inwardly-rectifying channel, subfamily J, member 6	5	1	1	0	0	0	0	0	0	0	gga-miR-135a-5p	-0.42	-0.42	0.96
FAXC	ENST00000389677.5	failed axon connections homolog (Drosophila)	95	1	1	0	0	0	0	0	0	0	gga-miR-135a-5p	-0.4	-0.69	0.96	2009, 2011
APC	ENST00000457016.1	adenomatous polyposis coli	794	1	1	0	0	0	0	0	0	0	gga-miR-135a-5p	-0.4	-0.4	0.96	2011
DLGAP2	ENST00000421627.2	discs, large (Drosophila) homolog-associated protein 2	5	2	0	1	1	0	0	0	0	1	gga-miR-135a-5p	-0.32	-0.32	0.96	2007, 2009, 2011
ROCK1	ENST00000399799.2	Rho-associated, coiled-coil containing protein kinase 1	7	1	1	0	0	0	0	0	0	0	gga-miR-135a-5p	-0.24	-0.24	0.96	2007, 2009, 2011
CLVS2	ENST00000275162.5	clavesin 2	19	1	1	0	0	0	0	0	0	0	gga-miR-135a-5p	-0.21	-0.3	0.96
FRMPD4	ENST00000380682.1	FERM and PDZ domain containing 4	25	1	1	0	0	0	0	0	0	1	gga-miR-135a-5p	-0.11	-0.36	0.96	2007, 2009, 2011
HCN1	ENST00000303230.4	hyperpolarization activated cyclic nucleotide-gated potassium channel 1	5	1	1	0	0	0	0	0	0	1	gga-miR-135a-5p	-0.06	-0.44	0.96	2007, 2009, 2011
VLDLR	ENST00000382100.3	very low density lipoprotein receptor	977	1	1	0	0	0	0	0	0	0	gga-miR-135a-5p	-0.02	-0.45	0.96	2007, 2009, 2011
ZCCHC24	ENST00000372336.3	zinc finger, CCHC domain containing 24	359	1	1	0	0	0	0	0	0	0	gga-miR-135a-5p	-0.62	-0.69	0.95	2009, 2011
FOXN2	ENST00000340553.3	forkhead box N2	441	1	1	0	0	0	0	0	0	1	gga-miR-135a-5p	-0.58	-0.58	0.95	2007, 2009, 2011
EBF1	ENST00000313708.6	early B-cell factor 1	42	2	1	1	0	0	0	0	0	1	gga-miR-135a-5p	-0.46	-0.7	0.95	2009, 2011
PANK1	ENST00000322191.6	pantothenate kinase 1	435	1	0	1	0	0	0	0	0	0	gga-miR-135a-5p	-0.46	-0.49	0.95	2009, 2011
ARHGEF4	ENST00000392953.3	Rho guanine nucleotide exchange factor (GEF) 4	189	1	1	0	0	0	0	0	0	0	gga-miR-135a-5p	-0.46	-0.46	0.95	2007, 2009
C7orf41	ENST00000324453.8	chromosome 7 open reading frame 41	235	1	1	0	0	0	0	0	0	2	gga-miR-135a-5p	-0.42	-0.6	0.95	2007, 2009, 2011
CHST11	ENST00000549260.1	carbohydrate (chondroitin 4) sulfotransferase 11	686	1	0	1	0	1	0	0	1	0	gga-miR-135a-5p	-0.42	-0.51	0.95	2011
SLC30A4	ENST00000261867.4	solute carrier family 30 (zinc transporter), member 4	19	1	1	0	0	0	0	0	0	0	gga-miR-135a-5p	-0.39	-0.5	0.95
CTTNBP2	ENST00000160373.3	cortactin binding protein 2	29	1	1	0	0	0	0	0	0	0	gga-miR-135a-5p	-0.38	-0.38	0.95	2007, 2009, 2011
SETD7	ENST00000274031.3	SET domain containing (lysine methyltransferase) 7	76	1	1	0	0	0	0	0	0	0	gga-miR-135a-5p	-0.34	-0.43	0.95	2007, 2009, 2011
JHDM1D	ENST00000397560.2	jumonji C domain containing histone demethylase 1 homolog D (S. cerevisiae)	470	1	1	0	0	0	0	0	0	0	gga-miR-135a-5p	-0.31	-0.34	0.95	2009, 2011
ROCK2	ENST00000315872.6	Rho-associated, coiled-coil containing protein kinase 2	142	1	1	0	0	0	0	0	0	0	gga-miR-135a-5p	-0.3	-0.39	0.95	2007, 2009, 2011
TNPO1	ENST00000337273.5	transportin 1	2041	2	1	1	0	0	0	0	0	0	gga-miR-135a-5p	-0.28	-0.47	0.95	2007
RORB	ENST00000376896.3	RAR-related orphan receptor B	5	1	1	0	0	0	0	0	0	0	gga-miR-135a-5p	-0.19	-0.19	0.95
TRPC6	ENST00000344327.3	transient receptor potential cation channel, subfamily C, member 6	68	1	1	0	0	0	0	0	0	0	gga-miR-135a-5p	-0.15	-0.72	0.95	2009, 2011
GLYCTK	ENST00000354773.4	glycerate kinase	3833	1	1	0	0	0	0	0	0	0	gga-miR-135a-5p	-0.1	-0.72	0.95	2011
RP11-315D16.2	ENST00000562767.1	Uncharacterized protein	304	1	0	1	0	0	0	0	0	0	gga-miR-135a-5p	-0.08	-0.47	0.95
MSL2	ENST00000309993.2	male-specific lethal 2 homolog (Drosophila)	175	1	1	0	0	0	0	0	0	0	gga-miR-135a-5p	-0.04	-0.36	0.95	2007, 2009, 2011
EXT1	ENST00000378204.2	exostosin glycosyltransferase 1	694	1	1	0	0	0	0	0	0	0	gga-miR-135a-5p	0	-0.5	0.95
VCAN	ENST00000265077.3	versican	542	1	1	0	0	0	0	0	0	0	gga-miR-135a-5p	0	-0.24	0.95	2011
ATG14	ENST00000247178.5	autophagy related 14	25	1	1	0	0	0	0	0	0	0	gga-miR-135a-5p	0	-0.42	0.95	2007, 2009, 2011
C6orf120	ENST00000332290.2	chromosome 6 open reading frame 120	1415	1	1	0	0	0	0	0	0	0	gga-miR-135a-5p	-0.58	-0.74	0.94
ZBTB46	ENST00000245663.4	zinc finger and BTB domain containing 46	71	1	1	0	0	0	0	0	0	0	gga-miR-135a-5p	-0.5	-0.5	0.94	2011
SKOR1	ENST00000341418.5	SKI family transcriptional corepressor 1	22	2	0	2	0	0	0	0	0	0	gga-miR-135a-5p	-0.46	-0.46	0.94
UBFD1	ENST00000395878.3	ubiquitin family domain containing 1	6826	1	1	0	0	0	0	0	0	0	gga-miR-135a-5p	-0.38	-0.39	0.94	2009, 2011
CCDC171	ENST00000380701.3	coiled-coil domain containing 171	25	1	0	1	0	0	0	0	0	0	gga-miR-135a-5p	-0.22	-0.41	0.94
CALML4	ENST00000395465.3	calmodulin-like 4	307	1	0	1	0	0	0	0	0	0	gga-miR-135a-5p	-0.09	-0.43	0.94	2007, 2009, 2011
NDUFB9	ENST00000276689.3	NADH dehydrogenase (ubiquinone) 1 beta subcomplex, 9, 22kDa	225	1	1	0	0	0	0	0	0	0	gga-miR-135a-5p	-0.01	-0.72	0.94
LRRFIP1	ENST00000308482.9	leucine rich repeat (in FLII) interacting protein 1	525	1	0	1	0	0	0	0	0	0	gga-miR-135a-5p	0	-0.36	0.94	2011
CDYL2	ENST00000570137.2	chromodomain protein, Y-like 2	239	1	1	0	0	0	0	0	0	1	gga-miR-135a-5p	-0.32	-0.43	0.93
ZNF292	ENST00000369577.3	zinc finger protein 292	230	1	0	1	0	0	0	0	0	0	gga-miR-135a-5p	-0.3	-0.3	0.93	2009, 2011
DDX3X	ENST00000399959.2	DEAD (Asp-Glu-Ala-Asp) box helicase 3, X-linked	965	2	0	1	1	0	0	0	0	0	gga-miR-135a-5p	-0.07	-0.45	0.93	2007, 2009, 2011
ZNRF3	ENST00000544604.2	zinc and ring finger 3	179	1	0	1	0	0	0	0	0	0	gga-miR-135a-5p	-0.05	-0.34	0.93	2009, 2011
AKAP1	ENST00000337714.3	A kinase (PRKA) anchor protein 1	843	1	1	0	0	0	0	0	0	0	gga-miR-135a-5p	-0.56	-0.56	0.92	2011
MAPRE2	ENST00000436190.2	microtubule-associated protein, RP/EB family, member 2	361	1	1	0	0	0	0	0	0	1	gga-miR-135a-5p	-0.5	-0.5	0.92	2009, 2011
RORA	ENST00000335670.6	RAR-related orphan receptor A	102	3	0	2	1	1	0	1	0	0	gga-miR-135a-5p	-0.49	-0.61	0.92	2011
ATP8A1	ENST00000381668.5	ATPase, aminophospholipid transporter (APLT), class I, type 8A, member 1	48	1	1	0	0	1	0	1	0	2	gga-miR-135a-5p	-0.28	-0.3	0.92	2009, 2011
CASZ1	ENST00000377022.3	castor zinc finger 1	5	1	0	1	0	0	0	0	0	1	gga-miR-135a-5p	-0.28	-0.28	0.91	2007, 2009, 2011
ANP32E	ENST00000533654.1	acidic (leucine-rich) nuclear phosphoprotein 32 family, member E	572	1	0	1	0	1	0	1	0	1	gga-miR-135a-5p	-0.23	-0.64	0.91	2009, 2011
CUX2	ENST00000261726.6	cut-like homeobox 2	15	1	0	1	0	0	0	0	0	0	gga-miR-135a-5p	-0.11	-0.24	0.91	2007, 2009
ZNF385B	ENST00000410066.1	zinc finger protein 385B	17	1	1	0	0	0	0	0	0	0	gga-miR-135a-5p	-0.51	-0.51	0.9	2007, 2009, 2011
MAN1A1	ENST00000368468.3	mannosidase, alpha, class 1A, member 1	248	1	1	0	0	0	0	0	0	0	gga-miR-135a-5p	-0.47	-0.47	0.9	2007, 2009, 2011
FOXO1	ENST00000379561.5	forkhead box O1	480	1	1	0	0	0	0	0	0	1	gga-miR-135a-5p	-0.47	-0.52	0.9	2007, 2009, 2011
SCN2A	ENST00000375437.2	sodium channel, voltage-gated, type II, alpha subunit	7	1	1	0	0	0	0	0	0	1	gga-miR-135a-5p	-0.08	-0.08	0.9	2007, 2009, 2011
NTNG1	ENST00000370067.1	netrin G1	5	1	1	0	0	1	0	0	1	0	gga-miR-135a-5p	-0.44	-0.44	0.89	2009, 2011
NFATC1	ENST00000253506.5	nuclear factor of activated T-cells, cytoplasmic, calcineurin-dependent 1	74	1	1	0	0	0	0	0	0	0	gga-miR-135a-5p	-0.41	-0.41	0.89	2009, 2011
COL5A1	ENST00000371817.3	collagen, type V, alpha 1	3111	1	1	0	0	0	0	0	0	0	gga-miR-135a-5p	-0.15	-0.34	0.89
CHIC1	ENST00000373504.6	cysteine-rich hydrophobic domain 1	16	1	1	0	0	0	0	0	0	0	gga-miR-135a-5p	-0.15	-0.55	0.89	2009
SCN1A	ENST00000423058.2	sodium channel, voltage-gated, type I, alpha subunit	21	1	1	0	0	0	0	0	0	1	gga-miR-135a-5p	0	-0.06	0.89	2011
MTSS1	ENST00000378017.3	metastasis suppressor 1	10	1	1	0	0	0	0	0	0	0	gga-miR-135a-5p	-0.17	-0.34	0.88	2007, 2009, 2011
PRDM16	ENST00000511072.1	PR domain containing 16	64	1	0	1	0	0	0	0	0	0	gga-miR-135a-5p	-0.08	-0.12	0.88	2009, 2011
ZDHHC18	ENST00000374142.4	zinc finger, DHHC-type containing 18	268	1	1	0	0	0	0	0	0	1	gga-miR-135a-5p	-0.02	-0.39	0.88
PPTC7	ENST00000354300.3	PTC7 protein phosphatase homolog (S. cerevisiae)	817	1	0	1	0	1	0	1	0	0	gga-miR-135a-5p	-0.37	-0.47	0.87	2009, 2011
C6orf106	ENST00000374023.3	chromosome 6 open reading frame 106	80	1	0	1	0	0	0	0	0	0	gga-miR-135a-5p	-0.34	-0.37	0.87	2007, 2009, 2011
ZCCHC14	ENST00000268616.4	zinc finger, CCHC domain containing 14	64	1	0	1	0	0	0	0	0	1	gga-miR-135a-5p	-0.34	-0.34	0.87	2009, 2011
FCHO2	ENST00000430046.2	FCH domain only 2	158	1	1	0	0	0	0	0	0	0	gga-miR-135a-5p	-0.32	-0.32	0.87	2007, 2009, 2011
ZBTB34	ENST00000319119.4	zinc finger and BTB domain containing 34	726	1	1	0	0	0	0	0	0	0	gga-miR-135a-5p	-0.26	-0.26	0.87	2009, 2011
NETO2	ENST00000562435.1	neuropilin (NRP) and tolloid (TLL)-like 2	723	1	1	0	0	0	0	0	0	1	gga-miR-135a-5p	-0.05	-0.5	0.87
TCF7L2	ENST00000369386.1	transcription factor 7-like 2 (T-cell specific, HMG-box)	650	2	0	2	0	0	0	0	0	0	gga-miR-135a-5p	-0.57	-0.59	0.86	2011
TAF4	ENST00000252996.4	TAF4 RNA polymerase II, TATA box binding protein (TBP)-associated factor, 135kDa	61	1	1	0	0	0	0	0	0	0	gga-miR-135a-5p	-0.35	-0.35	0.86	2007, 2009, 2011
GSK3B	ENST00000264235.8	glycogen synthase kinase 3 beta	498	1	1	0	0	0	0	0	0	1	gga-miR-135a-5p	-0.21	-0.32	0.86	2011
PELI2	ENST00000267460.4	pellino E3 ubiquitin protein ligase family member 2	229	1	0	1	0	0	0	0	0	1	gga-miR-135a-5p	-0.06	-0.28	0.86	2007, 2009, 2011
PPP2R5C	ENST00000422945.2	protein phosphatase 2, regulatory subunit B', gamma	1584	1	1	0	0	0	0	0	0	0	gga-miR-135a-5p	-0.41	-0.41	0.85	2007, 2009, 2011
NUCKS1	ENST00000367142.4	nuclear casein kinase and cyclin-dependent kinase substrate 1	1692	1	0	1	0	0	0	0	0	0	gga-miR-135a-5p	-0.38	-0.41	0.85	2007, 2009, 2011
DDX3Y	ENST00000336079.3	DEAD (Asp-Glu-Ala-Asp) box helicase 3, Y-linked	5	2	0	1	1	0	0	0	0	0	gga-miR-135a-5p	-0.38	-0.38	0.85	2009, 2011
CACNA1D	ENST00000288139.4	calcium channel, voltage-dependent, L type, alpha 1D subunit	5	1	1	0	0	0	0	0	0	0	gga-miR-135a-5p	-0.27	-0.27	0.85	2007, 2009, 2011
TLK1	ENST00000431350.2	tousled-like kinase 1	200	1	0	1	0	0	0	0	0	0	gga-miR-135a-5p	-0.04	-0.28	0.85	2007, 2009, 2011
MYEF2	ENST00000324324.7	myelin expression factor 2	358	2	0	1	1	0	0	0	0	1	gga-miR-135a-5p	-0.47	-0.63	0.83	2007, 2009, 2011
ZNF131	ENST00000505606.2	zinc finger protein 131	1015	1	1	0	0	0	0	0	0	0	gga-miR-135a-5p	-0.56	-0.56	0.82
WAPAL	ENST00000298767.5	wings apart-like homolog (Drosophila)	185	1	1	0	0	1	0	1	0	0	gga-miR-135a-5p	-0.4	-0.49	0.82	2007, 2009, 2011
RIMS2	ENST00000507740.1	regulating synaptic membrane exocytosis 2	8	2	0	2	0	1	0	0	1	1	gga-miR-135a-5p	-0.27	-0.27	0.82	2007, 2009, 2011
TEX2	ENST00000258991.3	testis expressed 2	127	2	0	1	1	0	0	0	0	0	gga-miR-135a-5p	-0.34	-0.36	0.81	2007, 2009, 2011
ZRANB2	ENST00000254821.6	zinc finger, RAN-binding domain containing 2	4196	1	1	0	0	0	0	0	0	0	gga-miR-135a-5p	-0.55	-0.55	0.8	2007, 2009, 2011
FAM126B	ENST00000418596.3	family with sequence similarity 126, member B	132	1	0	1	0	0	0	0	0	1	gga-miR-135a-5p	-0.06	-0.21	0.8	2011
PCDH9	ENST00000377861.3	protocadherin 9	102	1	1	0	0	0	0	0	0	0	gga-miR-135a-5p	0	-0.34	0.8
RCOR1	ENST00000262241.6	REST corepressor 1	403	1	0	1	0	1	0	0	1	1	gga-miR-135a-5p	-0.3	-0.45	0.79	2007, 2009, 2011
SV2B	ENST00000394232.1	synaptic vesicle glycoprotein 2B	7	1	0	0	1	1	0	1	0	1	gga-miR-135a-5p	-0.51	-0.59	0.78	2009, 2011
PPP6R3	ENST00000393800.2	protein phosphatase 6, regulatory subunit 3	400	1	1	0	0	0	0	0	0	0	gga-miR-135a-5p	-0.41	-0.55	0.78	2007, 2009, 2011
LATS2	ENST00000382592.4	large tumor suppressor kinase 2	464	1	1	0	0	0	0	0	0	0	gga-miR-135a-5p	-0.38	-0.4	0.78	2007, 2009, 2011
C2CD2	ENST00000329623.7	C2 calcium-dependent domain containing 2	106	1	0	0	1	0	0	0	0	0	gga-miR-135a-5p	-0.31	-0.31	0.78	2007, 2009, 2011
PHLDB2	ENST00000431670.2	pleckstrin homology-like domain, family B, member 2	588	1	0	0	1	0	0	0	0	0	gga-miR-135a-5p	-0.28	-0.28	0.78	2007, 2009
ZNF654	ENST00000309495.5	zinc finger protein 654	456	1	0	0	1	0	0	0	0	1	gga-miR-135a-5p	-0.28	-0.32	0.78	2007, 2009, 2011
EXOC5	ENST00000413566.2	exocyst complex component 5	242	1	0	0	1	0	0	0	0	0	gga-miR-135a-5p	-0.26	-0.26	0.78	2007, 2009, 2011
CCSAP	ENST00000366687.1	centriole, cilia and spindle-associated protein	1210	1	0	0	1	0	0	0	0	0	gga-miR-135a-5p	-0.22	-0.24	0.78	2007, 2009
CSMD1	ENST00000400186.3	CUB and Sushi multiple domains 1	5	1	0	0	1	0	0	0	0	0	gga-miR-135a-5p	-0.22	-0.22	0.78	2007, 2009, 2011
CCNK	ENST00000389879.5	cyclin K	1777	1	0	0	1	0	0	0	0	0	gga-miR-135a-5p	-0.22	-0.22	0.78	2011
DNAJC16	ENST00000375847.3	DnaJ (Hsp40) homolog, subfamily C, member 16	366	1	0	0	1	0	0	0	0	2	gga-miR-135a-5p	-0.21	-0.24	0.78	2007, 2009, 2011
FOXK1	ENST00000328914.4	forkhead box K1	368	1	0	0	1	0	0	0	0	0	gga-miR-135a-5p	-0.18	-0.25	0.78	2009, 2011
RYBP	ENST00000477973.2	RING1 and YY1 binding protein	342	1	0	0	1	0	0	0	0	0	gga-miR-135a-5p	-0.17	-0.18	0.78	2007, 2009, 2011
RASSF8	ENST00000541490.1	Ras association (RalGDS/AF-6) domain family (N-terminal) member 8	1290	1	0	0	1	0	0	0	0	0	gga-miR-135a-5p	-0.15	-0.15	0.78	2011
CHD1	ENST00000284049.3	chromodomain helicase DNA binding protein 1	35	1	0	0	1	0	0	0	0	0	gga-miR-135a-5p	-0.13	-0.28	0.78	2009, 2011
ATP2B4	ENST00000367218.3	ATPase, Ca++ transporting, plasma membrane 4	7311	1	0	0	1	0	0	0	0	1	gga-miR-135a-5p	-0.13	-0.13	0.78	2007, 2009, 2011
ADARB2	ENST00000381312.1	adenosine deaminase, RNA-specific, B2 (non-functional)	9	1	0	0	1	0	0	0	0	0	gga-miR-135a-5p	-0.08	-0.17	0.78	2011
FAM110B	ENST00000361488.3	family with sequence similarity 110, member B	60	1	0	0	1	0	0	0	0	0	gga-miR-135a-5p	-0.04	-0.21	0.78	2009, 2011
HIC2	ENST00000407464.2	hypermethylated in cancer 2	28	1	0	0	1	0	0	0	0	0	gga-miR-135a-5p	-0.03	-0.18	0.78	2007, 2009
ZNF236	ENST00000253159.8	zinc finger protein 236	60	1	0	0	1	0	0	0	0	0	gga-miR-135a-5p	-0.03	-0.12	0.78
SLC6A4	ENST00000401766.2	solute carrier family 6 (neurotransmitter transporter), member 4	73	1	0	0	1	0	0	0	0	0	gga-miR-135a-5p	-0.02	-0.29	0.78	2007, 2011
LPGAT1	ENST00000366997.4	lysophosphatidylglycerol acyltransferase 1	135	1	0	1	0	0	0	0	0	0	gga-miR-135a-5p	-0.01	-0.23	0.78	2011
AHSA2	ENST00000394457.3	AHA1, activator of heat shock 90kDa protein ATPase homolog 2 (yeast)	820	1	0	0	1	0	0	0	0	0	gga-miR-135a-5p	0	-0.17	0.78
ROBO1	ENST00000436010.2	roundabout, axon guidance receptor, homolog 1 (Drosophila)	546	1	0	0	1	0	0	0	0	0	gga-miR-135a-5p	0	-0.22	0.78	2007
GLI2	ENST00000452319.1	GLI family zinc finger 2	73	1	1	0	0	0	0	0	0	0	gga-miR-135a-5p	-0.38	-0.39	0.77
SDCBP	ENST00000260130.4	syndecan binding protein (syntenin)	1071	1	0	1	0	0	0	0	0	0	gga-miR-135a-5p	-0.35	-0.35	0.77	2007, 2009, 2011
COG5	ENST00000347053.3	component of oligomeric golgi complex 5	455	1	0	1	0	0	0	0	0	0	gga-miR-135a-5p	-0.31	-0.32	0.77	2011
IPMK	ENST00000373935.3	inositol polyphosphate multikinase	196	1	0	0	1	0	0	0	0	0	gga-miR-135a-5p	-0.24	-0.24	0.77
SLC16A6	ENST00000327268.4	solute carrier family 16, member 6	17	1	0	0	1	0	0	0	0	0	gga-miR-135a-5p	-0.18	-0.18	0.77	2011
ATXN7L1	ENST00000419735.3	ataxin 7-like 1	67	1	0	0	1	0	0	0	0	0	gga-miR-135a-5p	-0.14	-0.14	0.77	2009, 2011
DTNA	ENST00000283365.9	dystrobrevin, alpha	144	1	0	0	1	0	0	0	0	0	gga-miR-135a-5p	-0.13	-0.13	0.77	2007, 2011
HMBOX1	ENST00000397358.3	homeobox containing 1	27	1	1	0	0	0	0	0	0	0	gga-miR-135a-5p	-0.09	-0.34	0.77	2011
PTPRD	ENST00000381196.4	protein tyrosine phosphatase, receptor type, D	101	1	0	0	1	0	0	0	0	0	gga-miR-135a-5p	-0.06	-0.06	0.77	2007, 2009, 2011
URI1	ENST00000392271.1	URI1, prefoldin-like chaperone	1221	1	0	1	0	0	0	0	0	0	gga-miR-135a-5p	-0.02	-0.32	0.77
NUFIP2	ENST00000225388.4	nuclear fragile X mental retardation protein interacting protein 2	440	1	0	1	0	0	0	0	0	0	gga-miR-135a-5p	-0.02	-0.18	0.77	2009, 2011
SESN3	ENST00000536441.1	sestrin 3	260	1	0	0	1	0	0	0	0	0	gga-miR-135a-5p	-0.01	-0.14	0.77
SYT1	ENST00000457153.2	synaptotagmin I	13	1	0	0	1	0	0	0	0	3	gga-miR-135a-5p	-0.38	-0.38	0.76	2007, 2009, 2011
KCNS3	ENST00000304101.4	potassium voltage-gated channel, delayed-rectifier, subfamily S, member 3	344	1	0	0	1	0	0	0	0	0	gga-miR-135a-5p	-0.29	-0.29	0.76	2007, 2009, 2011
AEBP2	ENST00000266508.9	AE binding protein 2	1228	1	0	1	0	0	0	0	0	0	gga-miR-135a-5p	-0.28	-0.28	0.76	2007, 2009
TFAP2A	ENST00000379613.3	transcription factor AP-2 alpha (activating enhancer binding protein 2 alpha)	367	1	0	0	1	0	0	0	0	0	gga-miR-135a-5p	-0.25	-0.25	0.76	2007, 2011
CBLB	ENST00000264122.4	Cbl proto-oncogene B, E3 ubiquitin protein ligase	469	1	0	0	1	0	0	0	0	0	gga-miR-135a-5p	-0.2	-0.2	0.76	2007
IRS2	ENST00000375856.3	insulin receptor substrate 2	231	1	0	0	1	0	0	0	0	0	gga-miR-135a-5p	-0.16	-0.19	0.76	2007, 2009, 2011
SKI	ENST00000378536.4	v-ski avian sarcoma viral oncogene homolog	613	1	0	1	0	0	0	0	0	0	gga-miR-135a-5p	-0.15	-0.15	0.76	2007, 2009, 2011
GRIN2A	ENST00000562109.1	glutamate receptor, ionotropic, N-methyl D-aspartate 2A	5	1	0	0	1	0	0	0	0	1	gga-miR-135a-5p	0	-0.08	0.76
SNX16	ENST00000353788.4	sorting nexin 16	156	1	1	0	0	1	0	0	1	0	gga-miR-135a-5p	-0.23	-0.63	0.75	2009, 2011
CEP85L	ENST00000368491.3	centrosomal protein 85kDa-like	14	1	0	0	1	0	0	0	0	0	gga-miR-135a-5p	-0.23	-0.23	0.75	2011
MAP4	ENST00000383737.4	microtubule-associated protein 4	3914	1	0	1	0	0	0	0	0	0	gga-miR-135a-5p	-0.22	-0.22	0.75
PHF17	ENST00000226319.6	PHD finger protein 17	1393	1	1	0	0	0	0	0	0	0	gga-miR-135a-5p	-0.21	-0.21	0.75	2007, 2009, 2011
NSG1	ENST00000421177.2	Neuron-specific protein family member 1	25	1	0	0	1	0	0	0	0	0	gga-miR-135a-5p	-0.14	-0.22	0.75	2009, 2011
ETV3	ENST00000368192.4	ets variant 3	37	1	0	1	0	0	0	0	0	1	gga-miR-135a-5p	-0.26	-0.26	0.74
DCUN1D4	ENST00000334635.5	DCN1, defective in cullin neddylation 1, domain containing 4	1118	1	0	0	1	0	0	0	0	0	gga-miR-135a-5p	-0.25	-0.25	0.74	2007, 2009, 2011
DIDO1	ENST00000266070.4	death inducer-obliterator 1	1279	1	0	0	1	0	0	0	0	0	gga-miR-135a-5p	-0.16	-0.16	0.74	2011
SNRK	ENST00000429705.2	SNF related kinase	153	1	1	0	0	0	0	0	0	1	gga-miR-135a-5p	-0.12	-0.12	0.74	2007, 2009, 2011
ARHGAP6	ENST00000380736.1	Rho GTPase activating protein 6	12	1	1	0	0	0	0	0	0	0	gga-miR-135a-5p	-0.43	-0.43	0.73	2007, 2009, 2011
C16orf52	ENST00000542527.2	chromosome 16 open reading frame 52	102	1	0	1	0	0	0	0	0	2	gga-miR-135a-5p	-0.33	-0.47	0.73	2011
HIPK3	ENST00000303296.4	homeodomain interacting protein kinase 3	933	1	0	1	0	0	0	0	0	1	gga-miR-135a-5p	-0.29	-0.29	0.73	2007, 2009, 2011
MEF2A	ENST00000354410.5	myocyte enhancer factor 2A	654	1	0	1	0	0	0	0	0	0	gga-miR-135a-5p	-0.29	-0.33	0.73	2011
RIMS1	ENST00000348717.5	regulating synaptic membrane exocytosis 1	45	1	0	1	0	0	0	0	0	0	gga-miR-135a-5p	-0.25	-0.25	0.73	2007, 2009, 2011
SGMS1	ENST00000361781.2	sphingomyelin synthase 1	100	1	0	1	0	0	0	0	0	1	gga-miR-135a-5p	-0.25	-0.25	0.73	2007, 2009
BBX	ENST00000415149.2	bobby sox homolog (Drosophila)	141	1	0	0	1	0	0	0	0	0	gga-miR-135a-5p	-0.19	-0.21	0.73	2011
ADCYAP1	ENST00000579794.1	adenylate cyclase activating polypeptide 1 (pituitary)	35	1	0	1	0	0	0	0	0	0	gga-miR-135a-5p	-0.06	-0.45	0.73	2007, 2009, 2011
NUP153	ENST00000262077.2	nucleoporin 153kDa	231	1	0	1	0	0	0	0	0	0	gga-miR-135a-5p	0	-0.31	0.73	2007, 2009, 2011
ATP1B1	ENST00000367816.1	ATPase, Na+/K+ transporting, beta 1 polypeptide	656	1	0	1	0	0	0	0	0	1	gga-miR-135a-5p	-0.41	-0.41	0.72	2011
GRID2	ENST00000282020.4	glutamate receptor, ionotropic, delta 2	5	1	0	1	0	1	0	0	1	0	gga-miR-135a-5p	-0.32	-0.32	0.72
YWHAG	ENST00000307630.3	tyrosine 3-monooxygenase/tryptophan 5-monooxygenase activation protein, gamma polypeptide	5623	1	0	0	1	0	0	0	0	0	gga-miR-135a-5p	-0.18	-0.18	0.72	2007
MED13	ENST00000397786.2	mediator complex subunit 13	561	1	0	0	1	0	0	0	0	2	gga-miR-135a-5p	-0.16	-0.16	0.72	2007
FKBP1C	ENST00000370659.1	FK506 binding protein 1C	30	1	1	0	0	0	0	0	0	0	gga-miR-135a-5p	-0.4	-0.4	0.71
PRRC2C	ENST00000367742.3	proline-rich coiled-coil 2C	5	1	0	0	1	0	0	0	0	0	gga-miR-135a-5p	-0.14	-0.14	0.71	2009, 2011
PPP1CC	ENST00000335007.5	protein phosphatase 1, catalytic subunit, gamma isozyme	3739	1	0	1	0	0	0	0	0	0	gga-miR-135a-5p	-0.31	-0.32	0.7	2007, 2009, 2011
SLCO5A1	ENST00000260126.4	solute carrier organic anion transporter family, member 5A1	9	1	1	0	0	0	0	0	0	0	gga-miR-135a-5p	-0.24	-0.45	0.7
SEC14L1	ENST00000413679.2	SEC14-like 1 (S. cerevisiae)	1399	1	0	0	1	0	0	0	0	0	gga-miR-135a-5p	-0.19	-0.2	0.7	2011
SIAH1	ENST00000380006.2	siah E3 ubiquitin protein ligase 1	34	1	0	1	0	0	0	0	0	0	gga-miR-135a-5p	-0.25	-0.25	0.69	2007, 2009, 2011
NUDT4	ENST00000337179.5	nudix (nucleoside diphosphate linked moiety X)-type motif 4	41	1	1	0	0	0	0	0	0	0	gga-miR-135a-5p	-0.22	-0.86	0.69	2007, 2009, 2011
STRBP	ENST00000447404.2	spermatid perinuclear RNA binding protein	575	1	0	0	1	2	0	1	1	0	gga-miR-135a-5p	-0.02	-0.25	0.69
KAT6B	ENST00000287239.4	K(lysine) acetyltransferase 6B	266	1	0	1	0	0	0	0	0	2	gga-miR-135a-5p	-0.24	-0.27	0.68	2009, 2011
NCOA2	ENST00000452400.2	nuclear receptor coactivator 2	271	1	0	1	0	0	0	0	0	0	gga-miR-135a-5p	-0.21	-0.21	0.68
TRPM3	ENST00000377110.3	transient receptor potential cation channel, subfamily M, member 3	11	1	0	1	0	0	0	0	0	0	gga-miR-135a-5p	-0.13	-0.13	0.68
FERMT2	ENST00000395631.2	fermitin family member 2	5888	1	0	1	0	1	0	1	0	0	gga-miR-135a-5p	-0.51	-0.56	0.67	2009, 2011
ZNF217	ENST00000371471.2	zinc finger protein 217	668	1	0	0	1	1	0	0	1	0	gga-miR-135a-5p	-0.24	-0.24	0.67	2007, 2009, 2011
DIP2C	ENST00000280886.6	DIP2 disco-interacting protein 2 homolog C (Drosophila)	359	1	0	1	0	0	0	0	0	0	gga-miR-135a-5p	-0.21	-0.21	0.67	2007, 2009, 2011
HDAC4	ENST00000345617.3	histone deacetylase 4	48	1	0	1	0	0	0	0	0	1	gga-miR-135a-5p	-0.09	-0.12	0.67	2009, 2011
ANO4	ENST00000392979.3	anoctamin 4	128	1	0	1	0	0	0	0	0	0	gga-miR-135a-5p	-0.33	-0.33	0.66	2007, 2011
FKBP1A	ENST00000400137.4	FK506 binding protein 1A, 12kDa	72	1	1	0	0	0	0	0	0	0	gga-miR-135a-5p	-0.45	-0.45	0.65	2007, 2009, 2011
LRRN1	ENST00000319331.3	leucine rich repeat neuronal 1	79	1	0	1	0	0	0	0	0	0	gga-miR-135a-5p	-0.19	-0.19	0.65	2007, 2009, 2011
CAP2	ENST00000229922.2	CAP, adenylate cyclase-associated protein, 2 (yeast)	2952	1	1	0	0	0	0	0	0	0	gga-miR-135a-5p	-0.58	-0.58	0.64	2009, 2011
LONRF3	ENST00000304778.7	LON peptidase N-terminal domain and ring finger 3	36	1	0	1	0	1	0	0	1	0	gga-miR-135a-5p	-0.13	-0.31	0.64
TOMM6	ENST00000398884.3	translocase of outer mitochondrial membrane 6 homolog (yeast)	2735	1	0	1	0	1	1	0	0	0	gga-miR-135a-5p	-0.01	-0.85	0.64
KLF4	ENST00000374672.4	Kruppel-like factor 4 (gut)	22	1	0	1	0	0	0	0	0	0	gga-miR-135a-5p	-0.36	-0.36	0.63	2007, 2009
SIRT1	ENST00000212015.6	sirtuin 1	220	1	0	1	0	0	0	0	0	0	gga-miR-135a-5p	-0.3	-0.3	0.63	2007, 2009
EYA1	ENST00000388742.4	eyes absent homolog 1 (Drosophila)	222	1	0	1	0	0	0	0	0	0	gga-miR-135a-5p	-0.26	-0.26	0.63	2011
PLCL2	ENST00000418129.2	phospholipase C-like 2	122	1	0	0	1	0	0	0	0	1	gga-miR-135a-5p	-0.2	-0.24	0.63
SS18	ENST00000415083.2	synovial sarcoma translocation, chromosome 18	205	1	0	0	1	0	0	0	0	0	gga-miR-135a-5p	-0.19	-0.19	0.62
TP53INP1	ENST00000448464.2	tumor protein p53 inducible nuclear protein 1	39	1	0	0	1	0	0	0	0	0	gga-miR-135a-5p	-0.12	-0.21	0.62	2009, 2011
SYNCRIP	ENST00000355238.6	synaptotagmin binding, cytoplasmic RNA interacting protein	4864	1	0	1	0	0	0	0	0	0	gga-miR-135a-5p	0	-0.28	0.62	2011
ACTR3B	ENST00000256001.8	ARP3 actin-related protein 3 homolog B (yeast)	660	1	0	1	0	1	0	1	0	0	gga-miR-135a-5p	-0.77	-0.79	0.61	2009, 2011
DKFZP779J2370	ENST00000378904.2		20	1	0	1	0	0	0	0	0	0	gga-miR-135a-5p	-0.47	-0.47	0.61
LDB2	ENST00000502640.1	LIM domain binding 2	23	1	0	1	0	0	0	0	0	0	gga-miR-135a-5p	-0.28	-0.28	0.61	2007, 2009, 2011
ERC2	ENST00000288221.6	ELKS/RAB6-interacting/CAST family member 2	11	1	0	0	1	0	0	0	0	0	gga-miR-135a-5p	-0.1	-0.1	0.61	2007
KCTD1	ENST00000579973.1	potassium channel tetramerization domain containing 1	33	1	0	1	0	0	0	0	0	0	gga-miR-135a-5p	-0.09	-0.22	0.61	2007, 2009, 2011
SLITRK4	ENST00000381779.4	SLIT and NTRK-like family, member 4	86	1	1	0	0	1	0	1	0	0	gga-miR-135a-5p	-0.04	-0.34	0.61
SLITRK6	ENST00000400286.2	SLIT and NTRK-like family, member 6	5	1	0	1	0	0	0	0	0	0	gga-miR-135a-5p	-0.02	-0.02	0.61	2007, 2009, 2011
PAK7	ENST00000378423.1	p21 protein (Cdc42/Rac)-activated kinase 7	6	1	0	1	0	0	0	0	0	0	gga-miR-135a-5p	-0.28	-0.28	0.6	2007, 2009, 2011
NBEA	ENST00000379939.2	neurobeachin	5	1	0	1	0	0	0	0	0	0	gga-miR-135a-5p	-0.15	-0.15	0.6	2007, 2009, 2011
RSF1	ENST00000308488.6	remodeling and spacing factor 1	216	1	0	1	0	0	0	0	0	1	gga-miR-135a-5p	-0.08	-0.1	0.6
DDI2	ENST00000480945.1	DNA-damage inducible 1 homolog 2 (S. cerevisiae)	357	1	0	1	0	0	0	0	0	0	gga-miR-135a-5p	0	-0.23	0.6
RARB	ENST00000437042.2	retinoic acid receptor, beta	48	1	0	1	0	0	0	0	0	1	gga-miR-135a-5p	-0.3	-0.3	0.59	2007, 2009, 2011
ZDHHC6	ENST00000369405.3	zinc finger, DHHC-type containing 6	2991	1	0	1	0	0	0	0	0	0	gga-miR-135a-5p	-0.28	-0.3	0.59	2007, 2009, 2011
MYT1L	ENST00000399161.2	myelin transcription factor 1-like	5	1	0	1	0	0	0	0	0	1	gga-miR-135a-5p	-0.21	-0.21	0.59	2007, 2009, 2011
FRMD4A	ENST00000358621.4	FERM domain containing 4A	192	1	0	1	0	0	0	0	0	0	gga-miR-135a-5p	-0.03	-0.07	0.59	2007, 2009, 2011
GGNBP2	ENST00000304718.4	gametogenetin binding protein 2	1011	1	0	1	0	0	0	0	0	0	gga-miR-135a-5p	-0.26	-0.36	0.57	2011
INHBA	ENST00000242208.4	inhibin, beta A	1260	1	0	1	0	0	0	0	0	0	gga-miR-135a-5p	-0.24	-0.24	0.57	2007, 2009, 2011
TET2	ENST00000545826.1	tet methylcytosine dioxygenase 2	558	1	0	0	1	0	0	0	0	1	gga-miR-135a-5p	-0.08	-0.08	0.57
FAM199X	ENST00000493442.1	family with sequence similarity 199, X-linked	856	1	0	1	0	0	0	0	0	0	gga-miR-135a-5p	-0.23	-0.33	0.56	2011
UTRN	ENST00000367545.3	utrophin	87	1	0	1	0	0	0	0	0	0	gga-miR-135a-5p	-0.14	-0.14	0.56	2009, 2011
BTBD10	ENST00000278174.5	BTB (POZ) domain containing 10	5	1	0	1	0	0	0	0	0	1	gga-miR-135a-5p	-0.38	-0.38	0.55	2007, 2011
SLC6A5	ENST00000525748.1	solute carrier family 6 (neurotransmitter transporter), member 5	5	1	0	1	0	0	0	0	0	0	gga-miR-135a-5p	-0.15	-0.15	0.55
CXCL12	ENST00000343575.6	chemokine (C-X-C motif) ligand 12	719	1	0	0	1	1	0	0	1	0	gga-miR-135a-5p	-0.48	-0.48	0.54
GTF2A1	ENST00000553612.1	general transcription factor IIA, 1, 19/37kDa	88	1	0	1	0	3	0	1	2	0	gga-miR-135a-5p	-0.4	-0.42	0.54
MAN2A1	ENST00000261483.4	mannosidase, alpha, class 2A, member 1	1521	1	0	1	0	1	0	1	0	0	gga-miR-135a-5p	-0.27	-0.27	0.54	2009, 2011
VSX1	ENST00000376709.4	visual system homeobox 1	5	1	1	0	0	0	0	0	0	0	gga-miR-135a-5p	-0.58	-0.58	0.53	2009
EFNB2	ENST00000245323.4	ephrin-B2	25	1	0	1	0	0	0	0	0	0	gga-miR-135a-5p	-0.18	-0.18	0.51	2009, 2011
ASPH	ENST00000356457.5	aspartate beta-hydroxylase	3013	1	1	0	0	0	0	0	0	0	gga-miR-135a-5p	-0.01	-0.55	0.51	2009, 2011
ALCAM	ENST00000306107.5	activated leukocyte cell adhesion molecule	371	1	0	1	0	0	0	0	0	1	gga-miR-135a-5p	-0.15	-0.17	0.5	2009, 2011
NUAK1	ENST00000261402.2	NUAK family, SNF1-like kinase, 1	489	1	0	1	0	0	0	0	0	0	gga-miR-135a-5p	-0.3	-0.3	0.47	2009, 2011
KPNA3	ENST00000261667.3	karyopherin alpha 3 (importin alpha 4)	104	1	0	1	0	0	0	0	0	0	gga-miR-135a-5p	-0.21	-0.21	0.46	2007, 2011
ASAP1	ENST00000357668.1	ArfGAP with SH3 domain, ankyrin repeat and PH domain 1	185	1	0	1	0	0	0	0	0	0	gga-miR-135a-5p	-0.05	-0.05	0.44
ZCCHC6	ENST00000277141.6	zinc finger, CCHC domain containing 6	20	1	0	1	0	0	0	0	0	0	gga-miR-135a-5p	-0.29	-0.29	0.41
OXR1	ENST00000312046.6	oxidation resistance 1	27	1	0	1	0	0	0	0	0	0	gga-miR-135a-5p	-0.24	-0.24	0.41
TJP2	ENST00000453658.2	tight junction protein 2	527	1	1	0	0	0	0	0	0	0	gga-miR-135a-5p	-0.29	-0.29	0.4	2009, 2011
NF1	ENST00000358273.4	neurofibromin 1	161	1	0	1	0	0	0	0	0	1	gga-miR-135a-5p	-0.39	-0.4	0.36	2011
HIST1H2BF	ENST00000359985.1	histone cluster 1, H2bf	16	1	0	1	0	0	0	0	0	0	gga-miR-135a-5p	-0.16	-0.24	0.36
CEP170	ENST00000366542.1	centrosomal protein 170kDa	6	1	0	1	0	0	0	0	0	0	gga-miR-135a-5p	-0.14	-0.14	0.36
SMARCA2	ENST00000349721.2	SWI/SNF related, matrix associated, actin dependent regulator of chromatin, subfamily a, member 2	158	1	0	1	0	0	0	0	0	0	gga-miR-135a-5p	-0.19	-0.19	0.35
SOGA2	ENST00000359865.3	SOGA family member 2	47	1	0	1	0	0	0	0	0	0	gga-miR-135a-5p	-0.16	-0.16	0.33
NPC1	ENST00000269228.5	Niemann-Pick disease, type C1	257	1	0	1	0	0	0	0	0	0	gga-miR-135a-5p	-0.2	-0.2	0.31	2009, 2011
ARHGEF7	ENST00000426073.2	Rho guanine nucleotide exchange factor (GEF) 7	361	1	0	1	0	1	0	1	0	0	gga-miR-135a-5p	-0.49	-0.5	0.28	2007, 2009, 2011
CNTN5	ENST00000524871.1	contactin 5	5	1	0	1	0	0	0	0	0	0	gga-miR-135a-5p	-0.27	-0.27	0.27
TIAM1	ENST00000286827.3	T-cell lymphoma invasion and metastasis 1	20	1	0	1	0	0	0	0	0	0	gga-miR-135a-5p	-0.06	-0.06	0.27
PSMG1	ENST00000331573.3	proteasome (prosome, macropain) assembly chaperone 1	31	1	0	1	0	0	0	0	0	1	gga-miR-135a-5p	0	-0.11	0.27
SESTD1	ENST00000428443.3	SEC14 and spectrin domains 1	478	1	1	0	0	0	0	0	0	0	gga-miR-135a-5p	-0.06	-0.46	0.15
CTDSPL2	ENST00000260327.4	CTD (carboxy-terminal domain, RNA polymerase II, polypeptide A) small phosphatase like 2	457	1*	0	0	0	3	0	1	2	0	gga-miR-19a-3p	-1.3	-1.71	ORF	2011
FAM179B	ENST00000382233.2	family with sequence similarity 179, member B	12	1	1	0	0	2	1	1	0	0	gga-miR-19a-3p	-0.52	-0.52	ORF
SEC24D	ENST00000429811.2	SEC24 family, member D (S. cerevisiae)	50	1	1	0	0	0	0	0	0	0	gga-miR-19a-3p	-0.26	-0.26	ORF
WDR6	ENST00000395474.3	WD repeat domain 6	3435	1	0	0	1	0	0	0	0	0	gga-miR-19a-3p	-0.12	-0.12	ORF
SAMD8	ENST00000372687.4	sterile alpha motif domain containing 8	100	1	0	0	1	0	0	0	0	0	gga-miR-19a-3p	-0.07	-0.14	ORF
IP6K1	ENST00000468463.1	inositol hexakisphosphate kinase 1	406	1	1	0	0	0	0	0	0	0	gga-miR-19a-3p	-0.02	-0.23	ORF
RPRD2	ENST00000539519.1	regulation of nuclear pre-mRNA domain containing 2	280	1	0	1	0	0	0	0	0	0	gga-miR-19a-3p	-0.01	-0.06	ORF
ZMYND11	ENST00000381591.1	zinc finger, MYND-type containing 11	43	4	2	1	1	0	0	0	0	0	gga-miR-19a-3p	-0.89	-1.1	> 0.99	2007, 2009, 2011
RORA	ENST00000335670.6	RAR-related orphan receptor A	102	3	2	1	0	0	0	0	0	0	gga-miR-19a-3p	-0.57	-0.69	> 0.99	2011
ATXN1	ENST00000244769.4	ataxin 1	106	4	1	1	2	1	0	1	0	1	gga-miR-19a-3p	-0.36	-0.48	> 0.99	2007, 2009, 2011
RSPH10B	ENST00000539903.1	radial spoke head 10 homolog B (Chlamydomonas)	5	1	0	0	1	1	1	0	0	0	gga-miR-19a-3p	-0.64	-0.64	< 0.1
ITGBL1	ENST00000545560.2	integrin, beta-like 1 (with EGF-like repeat domains)	106	1	1	0	0	0	0	0	0	0	gga-miR-19a-3p	-0.39	-0.45	< 0.1
DCUN1D4	ENST00000334635.5	DCN1, defective in cullin neddylation 1, domain containing 4	1118	1	1	0	0	0	0	0	0	1	gga-miR-19a-3p	-0.32	-0.35	< 0.1	2009, 2011
PRKCE	ENST00000306156.3	protein kinase C, epsilon	164	1	1	0	0	1	0	0	1	0	gga-miR-19a-3p	-0.27	-0.27	< 0.1	2009, 2011
ZNF804A	ENST00000302277.6	zinc finger protein 804A	5	1	0	1	0	0	0	0	0	0	gga-miR-19a-3p	-0.25	-0.25	< 0.1
CADM2	ENST00000383699.3	cell adhesion molecule 2	5	1	0	1	0	1	0	0	1	2	gga-miR-19a-3p	-0.24	-0.24	< 0.1
CNR1	ENST00000362094.5	cannabinoid receptor 1 (brain)	40	1	1	0	0	0	0	0	0	2	gga-miR-19a-3p	-0.22	-0.31	< 0.1	2007, 2009, 2011
STK33	ENST00000447869.1	serine/threonine kinase 33	13	1	0	1	0	0	0	0	0	0	gga-miR-19a-3p	-0.2	-0.2	< 0.1	2011
BICC1	ENST00000373886.3	bicaudal C homolog 1 (Drosophila)	165	1	1	0	0	0	0	0	0	0	gga-miR-19a-3p	-0.17	-0.17	< 0.1
ADD3	ENST00000277900.8	adducin 3 (gamma)	537	1	0	1	0	0	0	0	0	0	gga-miR-19a-3p	-0.15	-0.15	< 0.1
BRD1	ENST00000457780.2	bromodomain containing 1	124	1	1	0	0	0	0	0	0	0	gga-miR-19a-3p	-0.14	-0.14	< 0.1	2009, 2011
POU2F1	ENST00000367866.2	POU class 2 homeobox 1	83	1	1	0	0	1	0	1	0	0	gga-miR-19a-3p	-0.05	-0.05	< 0.1	2011
C1GALT1C1	ENST00000304661.5	C1GALT1-specific chaperone 1	645	1	1	0	0	0	0	0	0	0	gga-miR-19a-3p	-0.04	-0.59	< 0.1	2009
NDUFB9	ENST00000276689.3	NADH dehydrogenase (ubiquinone) 1 beta subcomplex, 9, 22kDa	225	1	1	0	0	0	0	0	0	0	gga-miR-19a-3p	-0.01	-0.38	< 0.1
KDM2B	ENST00000536437.1	lysine (K)-specific demethylase 2B	647	1	1	0	0	0	0	0	0	0	gga-miR-19a-3p	0	-0.22	< 0.1
ATXN7L1	ENST00000419735.3	ataxin 7-like 1	67	3	1	1	1	0	0	0	0	1	gga-miR-19a-3p	-0.77	-0.78	0.99	2009, 2011
LONRF1	ENST00000398246.3	LON peptidase N-terminal domain and ring finger 1	36	2	2	0	0	2	0	1	1	0	gga-miR-19a-3p	-1.14	-1.14	0.98	2007, 2009, 2011
ZBTB18	ENST00000358704.4	zinc finger and BTB domain containing 18	935	3	1	1	1	0	0	0	0	1	gga-miR-19a-3p	-0.81	-0.82	0.98	2007, 2009, 2011
PMEPA1	ENST00000341744.3	prostate transmembrane protein, androgen induced 1	736	2	1	1	0	0	0	0	0	0	gga-miR-19a-3p	-0.65	-0.93	0.98	2007, 2009, 2011
CLOCK	ENST00000309964.4	clock circadian regulator	86	2	1	1	0	0	0	0	0	1	gga-miR-19a-3p	-0.54	-0.54	0.98	2007, 2009, 2011
MKL2	ENST00000318282.5	MKL/myocardin-like 2	992	2	1	1	0	1	0	0	1	0	gga-miR-19a-3p	-0.47	-0.47	0.98	2009, 2011
S1PR1	ENST00000305352.6	sphingosine-1-phosphate receptor 1	251	2	1	1	0	0	0	0	0	0	gga-miR-19a-3p	-0.31	-0.73	0.98	2007, 2009, 2011
HHIP	ENST00000296575.3	hedgehog interacting protein	65	2	1	1	0	1	0	0	1	1	gga-miR-19a-3p	-0.28	-0.98	0.98
SPEN	ENST00000375759.3	spen homolog, transcriptional regulator (Drosophila)	7	2	1	1	0	0	0	0	0	0	gga-miR-19a-3p	-0.27	-0.27	0.98	2007, 2009, 2011
SMURF1	ENST00000361368.2	SMAD specific E3 ubiquitin protein ligase 1	58	2	2	0	0	1	0	0	1	0	gga-miR-19a-3p	-0.26	-1.01	0.98	2009, 2011
HCFC2	ENST00000229330.4	host cell factor C2	46	2	1	1	0	1	1	0	0	0	gga-miR-19a-3p	-0.14	-1.19	0.98	2011
SMURF2	ENST00000262435.9	SMAD specific E3 ubiquitin protein ligase 2	978	2	1	1	0	0	0	0	0	0	gga-miR-19a-3p	-0.06	-0.57	0.98
KCNA4	ENST00000328224.6	potassium voltage-gated channel, shaker-related subfamily, member 4	5	2	1	1	0	0	0	0	0	0	gga-miR-19a-3p	-0.69	-0.69	0.97	2007, 2009, 2011
EFNB2	ENST00000245323.4	ephrin-B2	25	3	0	2	1	0	0	0	0	0	gga-miR-19a-3p	-0.51	-0.51	0.97	2007, 2009, 2011
FOXP2	ENST00000408937.3	forkhead box P2	169	3	1	0	2	0	0	0	0	0	gga-miR-19a-3p	-0.47	-0.62	0.97	2009, 2011
PTPRG	ENST00000474889.1	protein tyrosine phosphatase, receptor type, G	696	2	0	2	0	0	0	0	0	0	gga-miR-19a-3p	-0.46	-0.46	0.97	2007, 2009, 2011
CHST1	ENST00000308064.2	carbohydrate (keratan sulfate Gal-6) sulfotransferase 1	5	2	0	2	0	0	0	0	0	0	gga-miR-19a-3p	-0.42	-0.72	0.97	2007, 2009, 2011
SLC35F1	ENST00000360388.4	solute carrier family 35, member F1	56	2	1	1	0	1	0	1	0	0	gga-miR-19a-3p	-0.41	-0.67	0.97	2007, 2009, 2011
SECISBP2L	ENST00000559471.1	SECIS binding protein 2-like	161	2	0	2	0	0	0	0	0	0	gga-miR-19a-3p	-0.35	-0.53	0.97	2009, 2011
BMPR2	ENST00000374574.2	bone morphogenetic protein receptor, type II (serine/threonine kinase)	287	2	1	1	0	0	0	0	0	0	gga-miR-19a-3p	-0.31	-0.58	0.97	2007, 2009, 2011
NAV3	ENST00000228327.6	neuron navigator 3	277	3	1	0	2	0	0	0	0	0	gga-miR-19a-3p	-0.29	-0.29	0.97	2007, 2009, 2011
SOX6	ENST00000316399.6	SRY (sex determining region Y)-box 6	22	2	2	0	0	0	0	0	0	0	gga-miR-19a-3p	-0.15	-0.46	0.97	2007, 2009, 2011
AGO3	ENST00000373191.4	argonaute RISC catalytic component 3	198	2	0	2	0	0	0	0	0	2	gga-miR-19a-3p	-0.12	-0.52	0.97
MPPED2	ENST00000358117.5	metallophosphoesterase domain containing 2	42	2	1	1	0	0	0	0	0	0	gga-miR-19a-3p	-0.81	-0.81	0.96	2007, 2009, 2011
UBL3	ENST00000380680.4	ubiquitin-like 3	431	2	1	1	0	0	0	0	0	0	gga-miR-19a-3p	-0.77	-0.86	0.96	2007, 2009, 2011
LRP2	ENST00000263816.3	low density lipoprotein receptor-related protein 2	56	2	1	1	0	0	0	0	0	0	gga-miR-19a-3p	-0.56	-0.56	0.96	2007, 2009, 2011
PTPRD	ENST00000381196.4	protein tyrosine phosphatase, receptor type, D	101	2	1	1	0	1	0	0	1	0	gga-miR-19a-3p	-0.17	-0.33	0.96	2007, 2009, 2011
EXOC6B	ENST00000272427.6	exocyst complex component 6B	106	2	1	0	1	0	0	0	0	0	gga-miR-19a-3p	-0.69	-0.69	0.94
CREBRF	ENST00000540014.1	CREB3 regulatory factor	24	2	1	0	1	0	0	0	0	0	gga-miR-19a-3p	-0.41	-0.41	0.94	2007, 2009, 2011
ZFPM2	ENST00000407775.2	zinc finger protein, FOG family member 2	595	2	0	2	0	0	0	0	0	0	gga-miR-19a-3p	-0.4	-0.4	0.94	2007, 2009, 2011
RAPGEF2	ENST00000264431.4	Rap guanine nucleotide exchange factor (GEF) 2	484	2	1	0	1	0	0	0	0	0	gga-miR-19a-3p	-0.32	-0.32	0.94	2009, 2011
TNRC6B	ENST00000335727.9	trinucleotide repeat containing 6B	69	2	1	1	0	0	0	0	0	2	gga-miR-19a-3p	-0.21	-0.27	0.94	2007, 2009, 2011
DDX3X	ENST00000399959.2	DEAD (Asp-Glu-Ala-Asp) box helicase 3, X-linked	965	2	1	0	1	0	0	0	0	0	gga-miR-19a-3p	-0.06	-0.45	0.94	2007, 2009, 2011
ARFIP1	ENST00000451320.2	ADP-ribosylation factor interacting protein 1	275	1	0	1	0	3	1	1	1	0	gga-miR-19a-3p	-0.97	-0.99	0.93	2007, 2009, 2011
RNF38	ENST00000259605.6	ring finger protein 38	348	2	0	1	1	1	0	1	0	1	gga-miR-19a-3p	-0.71	-0.74	0.93	2007, 2009
KLF13	ENST00000307145.3	Kruppel-like factor 13	5	2	0	1	1	0	0	0	0	0	gga-miR-19a-3p	-0.67	-0.67	0.93	2007, 2009, 2011
KLF7	ENST00000423015.1	Kruppel-like factor 7 (ubiquitous)	737	2	0	1	1	0	0	0	0	0	gga-miR-19a-3p	-0.66	-0.67	0.93
ABHD5	ENST00000458276.2	abhydrolase domain containing 5	884	2	2	0	0	0	0	0	0	0	gga-miR-19a-3p	-0.62	-1.17	0.93	2009, 2011
ADRB1	ENST00000369295.2	adrenoceptor beta 1	12	2	1	0	1	0	0	0	0	0	gga-miR-19a-3p	-0.55	-0.55	0.93	2007, 2009, 2011
DLG5	ENST00000372391.2	discs, large homolog 5 (Drosophila)	10	2	0	1	1	0	0	0	0	0	gga-miR-19a-3p	-0.47	-0.47	0.93	2009, 2011
CCDC144A	ENST00000443444.2	coiled-coil domain containing 144A	5	2	0	1	1	1	0	0	1	0	gga-miR-19a-3p	-0.44	-0.44	0.93
RNF145	ENST00000274542.2	ring finger protein 145	12145	2	0	2	0	0	0	0	0	0	gga-miR-19a-3p	-0.43	-0.43	0.93	2007, 2009, 2011
DDX3Y	ENST00000336079.3	DEAD (Asp-Glu-Ala-Asp) box helicase 3, Y-linked	5	2	1	0	1	0	0	0	0	0	gga-miR-19a-3p	-0.41	-0.41	0.93	2007, 2009, 2011
NFIA	ENST00000403491.3	nuclear factor I/A	5	2	0	1	1	0	0	0	0	1	gga-miR-19a-3p	-0.4	-0.4	0.93	2011
BTBD7	ENST00000334746.5	BTB (POZ) domain containing 7	590	2	0	1	1	0	0	0	0	0	gga-miR-19a-3p	-0.34	-0.41	0.93	2007, 2009, 2011
NFIB	ENST00000397575.3	nuclear factor I/B	1149	1	0	1	0	1	0	0	1	1	gga-miR-19a-3p	-0.2	-0.48	0.93	2007, 2009, 2011
TNRC6C	ENST00000335749.4	trinucleotide repeat containing 6C	248	2	0	1	1	0	0	0	0	0	gga-miR-19a-3p	-0.16	-0.17	0.93	2011
ANKIB1	ENST00000265742.3	ankyrin repeat and IBR domain containing 1	127	1	0	1	0	1	0	0	1	0	gga-miR-19a-3p	-0.12	-0.56	0.93	2009, 2011
DICER1	ENST00000541352.1	dicer 1, ribonuclease type III	25	1	0	1	0	1	0	0	1	2	gga-miR-19a-3p	-0.05	-0.45	0.93	2011
ZBTB20	ENST00000462705.1	zinc finger and BTB domain containing 20	5	2	0	1	1	1	0	1	0	3	gga-miR-19a-3p	0	-0.71	0.93
HBP1	ENST00000222574.4	HMG-box transcription factor 1	167	2	1	1	0	1	0	0	1	1	gga-miR-19a-3p	-0.91	-0.91	0.92	2007, 2009, 2011
CNOT6	ENST00000393356.1	CCR4-NOT transcription complex, subunit 6	300	3	1	2	0	1	0	0	1	0	gga-miR-19a-3p	-0.68	-0.68	0.92	2007, 2009, 2011
ZNF521	ENST00000361524.3	zinc finger protein 521	520	2	0	1	1	0	0	0	0	0	gga-miR-19a-3p	-0.46	-0.46	0.92	2009, 2011
ATP2B2	ENST00000352432.4	ATPase, Ca++ transporting, plasma membrane 2	170	1	0	1	0	1	0	0	1	0	gga-miR-19a-3p	-0.4	-0.4	0.92	2007, 2009, 2011
IGF1	ENST00000337514.6	insulin-like growth factor 1 (somatomedin C)	19	2	1	1	0	0	0	0	0	1	gga-miR-19a-3p	-0.16	-0.75	0.91	2009, 2011
PPP1R12A	ENST00000261207.5	protein phosphatase 1, regulatory subunit 12A	276	2	1	0	1	0	0	0	0	0	gga-miR-19a-3p	-0.19	-0.46	0.88	2007, 2009, 2011
C20orf194	ENST00000453730.2	chromosome 20 open reading frame 194	1083	1	1	0	0	1	1	0	0	0	gga-miR-19a-3p	-1.74	-1.75	0.87	2009, 2011
CBX7	ENST00000216133.5	chromobox homolog 7	5	2	2	0	0	0	0	0	0	0	gga-miR-19a-3p	-0.81	-0.81	0.87
CHIC1	ENST00000373504.6	cysteine-rich hydrophobic domain 1	16	1	1	0	0	0	0	0	0	2	gga-miR-19a-3p	-0.8	-0.85	0.87	2007, 2009
MYCL	ENST00000397332.2	v-myc avian myelocytomatosis viral oncogene lung carcinoma derived homolog	10	1	1	0	0	0	0	0	0	0	gga-miR-19a-3p	-0.8	-0.8	0.87	2007, 2009, 2011
ARMC8	ENST00000469044.1	armadillo repeat containing 8	398	1	1	0	0	0	0	0	0	0	gga-miR-19a-3p	-0.73	-0.73	0.87
CCNL1	ENST00000295926.3	cyclin L1	161	1	1	0	0	0	0	0	0	0	gga-miR-19a-3p	-0.65	-0.65	0.87	2007, 2009, 2011
SOCS3	ENST00000330871.2	suppressor of cytokine signaling 3	5	1	1	0	0	0	0	0	0	0	gga-miR-19a-3p	-0.65	-0.65	0.87	2007, 2009, 2011
MGAT5	ENST00000409645.1	mannosyl (alpha-1,6-)-glycoprotein beta-1,6-N-acetyl-glucosaminyltransferase	1627	1	1	0	0	0	0	0	0	0	gga-miR-19a-3p	-0.63	-0.63	0.87
MAP3K2	ENST00000409947.1	mitogen-activated protein kinase kinase kinase 2	187	1	1	0	0	0	0	0	0	0	gga-miR-19a-3p	-0.61	-0.66	0.87	2011
RAB18	ENST00000356940.6	RAB18, member RAS oncogene family	1410	1	1	0	0	0	0	0	0	1	gga-miR-19a-3p	-0.61	-0.69	0.87	2007, 2009, 2011
SLC6A11	ENST00000254488.2	solute carrier family 6 (neurotransmitter transporter), member 11	83	1	1	0	0	0	0	0	0	0	gga-miR-19a-3p	-0.6	-0.6	0.87
CCM2	ENST00000541586.1	cerebral cavernous malformation 2	1046	1	1	0	0	0	0	0	0	0	gga-miR-19a-3p	-0.59	-0.59	0.87	2011
KPNA6	ENST00000373625.3	karyopherin alpha 6 (importin alpha 7)	272	1	1	0	0	1	0	0	1	2	gga-miR-19a-3p	-0.56	-0.72	0.87	2009, 2011
SHCBP1	ENST00000303383.3	SHC SH2-domain binding protein 1	59	1	1	0	0	0	0	0	0	0	gga-miR-19a-3p	-0.52	-0.54	0.87	2009, 2011
CCND2	ENST00000261254.3	cyclin D2	66	1	1	0	0	1	0	0	1	0	gga-miR-19a-3p	-0.51	-0.66	0.87	2007, 2009, 2011
PRKACB	ENST00000370689.2	protein kinase, cAMP-dependent, catalytic, beta	344	3	1	2	0	0	0	0	0	0	gga-miR-19a-3p	-0.51	-0.51	0.87	2009, 2011
EPN2	ENST00000314728.5	epsin 2	1609	1	1	0	0	0	0	0	0	0	gga-miR-19a-3p	-0.51	-0.52	0.87	2007, 2009, 2011
RNF11	ENST00000242719.3	ring finger protein 11	5881	1	1	0	0	0	0	0	0	0	gga-miR-19a-3p	-0.49	-0.49	0.87	2007, 2009, 2011
ZNF516	ENST00000443185.2	zinc finger protein 516	311	1	1	0	0	1	0	1	0	0	gga-miR-19a-3p	-0.49	-0.53	0.87	2009, 2011
STK35	ENST00000381482.3	serine/threonine kinase 35	263	1	1	0	0	0	0	0	0	0	gga-miR-19a-3p	-0.49	-0.53	0.87	2007, 2009
PRICKLE2	ENST00000295902.6	prickle homolog 2 (Drosophila)	20	1	1	0	0	0	0	0	0	1	gga-miR-19a-3p	-0.48	-0.48	0.87	2007, 2009, 2011
ZNF217	ENST00000371471.2	zinc finger protein 217	668	2	0	2	0	1	0	1	0	1	gga-miR-19a-3p	-0.46	-0.46	0.87	2007, 2009, 2011
ZBTB10	ENST00000430430.1	zinc finger and BTB domain containing 10	113	1	1	0	0	0	0	0	0	0	gga-miR-19a-3p	-0.46	-0.46	0.87	2007, 2009, 2011
ANO1	ENST00000355303.5	anoctamin 1, calcium activated chloride channel	78	1	1	0	0	0	0	0	0	0	gga-miR-19a-3p	-0.46	-0.46	0.87	2007, 2009, 2011
PPTC7	ENST00000354300.3	PTC7 protein phosphatase homolog (S. cerevisiae)	817	1	1	0	0	0	0	0	0	0	gga-miR-19a-3p	-0.45	-0.45	0.87	2007, 2009, 2011
MID1	ENST00000453318.2	midline 1 (Opitz/BBB syndrome)	677	1	1	0	0	0	0	0	0	0	gga-miR-19a-3p	-0.43	-0.43	0.87	2011
ROR1	ENST00000371079.1	receptor tyrosine kinase-like orphan receptor 1	80	1	1	0	0	0	0	0	0	0	gga-miR-19a-3p	-0.41	-0.41	0.87
CALD1	ENST00000361388.2	caldesmon 1	1013	1	1	0	0	0	0	0	0	0	gga-miR-19a-3p	-0.36	-0.36	0.87	2009, 2011
GRAMD1B	ENST00000529750.1	GRAM domain containing 1B	35	1	1	0	0	0	0	0	0	0	gga-miR-19a-3p	-0.35	-0.4	0.87
BNC2	ENST00000380672.4	basonuclin 2	770	1	1	0	0	1	0	0	1	2	gga-miR-19a-3p	-0.33	-0.66	0.87	2007, 2009, 2011
BRWD3	ENST00000373275.4	bromodomain and WD repeat domain containing 3	506	1	1	0	0	0	0	0	0	1	gga-miR-19a-3p	-0.32	-0.33	0.87	2011
DUSP7	ENST00000495880.1	dual specificity phosphatase 7	68	1	1	0	0	0	0	0	0	0	gga-miR-19a-3p	-0.32	-0.56	0.87
MICAL3	ENST00000441493.2	microtubule associated monooxygenase, calponin and LIM domain containing 3	58	1	1	0	0	0	0	0	0	0	gga-miR-19a-3p	-0.31	-0.32	0.87	2009, 2011
ABR	ENST00000302538.5	active BCR-related	58	1	1	0	0	0	0	0	0	0	gga-miR-19a-3p	-0.3	-0.42	0.87	2009, 2011
CDC42BPA	ENST00000366767.3	CDC42 binding protein kinase alpha (DMPK-like)	122	1	1	0	0	0	0	0	0	0	gga-miR-19a-3p	-0.27	-0.31	0.87	2007, 2009, 2011
TNKS	ENST00000310430.6	tankyrase, TRF1-interacting ankyrin-related ADP-ribose polymerase	943	1	1	0	0	0	0	0	0	0	gga-miR-19a-3p	-0.27	-0.27	0.87	2007, 2009, 2011
CACNA1C	ENST00000399655.1	calcium channel, voltage-dependent, L type, alpha 1C subunit	69	1	1	0	0	1	1	0	0	0	gga-miR-19a-3p	-0.26	-0.43	0.87	2011
PI15	ENST00000260113.2	peptidase inhibitor 15	12	1	1	0	0	0	0	0	0	1	gga-miR-19a-3p	-0.26	-0.74	0.87	2009, 2011
SH3RF3	ENST00000309415.6	SH3 domain containing ring finger 3	15	1	1	0	0	0	0	0	0	0	gga-miR-19a-3p	-0.21	-0.21	0.87	2009, 2011
ARFGEF1	ENST00000262215.3	ADP-ribosylation factor guanine nucleotide-exchange factor 1 (brefeldin A-inhibited)	70	1	1	0	0	0	0	0	0	0	gga-miR-19a-3p	-0.19	-0.45	0.87	2007, 2009
ATP10A	ENST00000356865.6	ATPase, class V, type 10A	16	1	1	0	0	0	0	0	0	0	gga-miR-19a-3p	-0.15	-0.55	0.87	2007, 2009, 2011
ARPP19	ENST00000566423.1	cAMP-regulated phosphoprotein, 19kDa	1316	1	1	0	0	0	0	0	0	0	gga-miR-19a-3p	-0.15	-0.56	0.87	2009, 2011
KLF10	ENST00000285407.6	Kruppel-like factor 10	320	1	1	0	0	1	0	1	0	0	gga-miR-19a-3p	-0.1	-0.54	0.87	2007, 2009, 2011
THBS1	ENST00000260356.5	thrombospondin 1	46844	1	1	0	0	0	0	0	0	1	gga-miR-19a-3p	-0.06	-0.41	0.87	2009, 2011
PKNOX1	ENST00000291547.5	PBX/knotted 1 homeobox 1	297	1	1	0	0	0	0	0	0	0	gga-miR-19a-3p	-0.05	-0.55	0.87	2007, 2009, 2011
BAMBI	ENST00000375533.3	BMP and activin membrane-bound inhibitor	515	1	1	0	0	0	0	0	0	0	gga-miR-19a-3p	-0.02	-0.6	0.87	2007, 2009, 2011
NUFIP2	ENST00000225388.4	nuclear fragile X mental retardation protein interacting protein 2	440	1	1	0	0	0	0	0	0	0	gga-miR-19a-3p	-0.02	-0.21	0.87	2009, 2011
LRIG3	ENST00000379141.4	leucine-rich repeats and immunoglobulin-like domains 3	366	1	1	0	0	0	0	0	0	0	gga-miR-19a-3p	-0.02	-0.3	0.87	2009, 2011
EMC7	ENST00000256545.4	ER membrane protein complex subunit 7	672	1	1	0	0	0	0	0	0	0	gga-miR-19a-3p	-0.01	-0.6	0.87	2009, 2011
INO80	ENST00000361937.3	INO80 complex subunit	279	1	1	0	0	0	0	0	0	1	gga-miR-19a-3p	-0.01	-0.35	0.87	2007, 2009, 2011
ADNP	ENST00000371602.4	activity-dependent neuroprotector homeobox	635	1	1	0	0	0	0	0	0	0	gga-miR-19a-3p	-0.01	-0.35	0.87	2007, 2009, 2011
CAST	ENST00000395812.2	calpastatin	4674	1	1	0	0	0	0	0	0	0	gga-miR-19a-3p	-0.01	-0.61	0.87	2007, 2009, 2011
SIPA1L1	ENST00000555818.1	signal-induced proliferation-associated 1 like 1	291	1	1	0	0	0	0	0	0	1	gga-miR-19a-3p	-0.01	-0.35	0.87
WDR45B	ENST00000392325.4	WD repeat domain 45B	962	1	1	0	0	0	0	0	0	0	gga-miR-19a-3p	0	-0.56	0.87	2007, 2009, 2011
CAMSAP1	ENST00000389532.4	calmodulin regulated spectrin-associated protein 1	966	1	1	0	0	0	0	0	0	0	gga-miR-19a-3p	0	-0.15	0.87	2007, 2011
LRRC40	ENST00000370952.3	leucine rich repeat containing 40	88	1	1	0	0	0	0	0	0	1	gga-miR-19a-3p	0	-0.48	0.87
ANGPTL1	ENST00000234816.2	angiopoietin-like 1	5	1	1	0	0	0	0	0	0	0	gga-miR-19a-3p	-0.6	-0.6	0.86	2009, 2011
ZDHHC18	ENST00000374142.4	zinc finger, DHHC-type containing 18	268	1	1	0	0	0	0	0	0	0	gga-miR-19a-3p	-0.49	-0.49	0.86
ADIPOR2	ENST00000357103.4	adiponectin receptor 2	138	1	1	0	0	0	0	0	0	0	gga-miR-19a-3p	-0.44	-0.48	0.86	2007, 2009, 2011
WDR1	ENST00000499869.2	WD repeat domain 1	8818	1	1	0	0	0	0	0	0	0	gga-miR-19a-3p	-0.41	-0.41	0.86	2007, 2009, 2011
KIF3A	ENST00000378746.4	kinesin family member 3A	33	1	1	0	0	0	0	0	0	1	gga-miR-19a-3p	-0.31	-0.36	0.86	2007, 2009, 2011
ARRDC4	ENST00000268042.6	arrestin domain containing 4	10	1	1	0	0	0	0	0	0	0	gga-miR-19a-3p	-0.31	-0.31	0.86	2007, 2009, 2011
SAMD4A	ENST00000392067.3	sterile alpha motif domain containing 4A	449	1	1	0	0	0	0	0	0	0	gga-miR-19a-3p	-0.25	-0.29	0.86	2011
PCDH1	ENST00000503492.1	protocadherin 1	30	1	1	0	0	0	0	0	0	0	gga-miR-19a-3p	-0.24	-0.29	0.86
IVNS1ABP	ENST00000367498.3	influenza virus NS1A binding protein	2215	1	1	0	0	0	0	0	0	1	gga-miR-19a-3p	-0.08	-0.51	0.86	2007, 2009, 2011
KAZN	ENST00000422387.2	kazrin, periplakin interacting protein	34	1	1	0	0	0	0	0	0	0	gga-miR-19a-3p	-0.07	-0.58	0.86	2011
LPPR5	ENST00000370188.3	Lipid phosphate phosphatase-related protein type 5	23	1	1	0	0	0	0	0	0	0	gga-miR-19a-3p	-0.07	-0.36	0.86	2009, 2011
CCSER2	ENST00000224756.8	coiled-coil serine-rich protein 2	123	1	1	0	0	2	0	0	2	1	gga-miR-19a-3p	-0.07	-0.37	0.86	2007, 2009
ATP2C1	ENST00000505330.1	ATPase, Ca++ transporting, type 2C, member 1	771	1	1	0	0	0	0	0	0	0	gga-miR-19a-3p	-0.06	-0.39	0.86	2007, 2009, 2011
SIK3	ENST00000375300.1	SIK family kinase 3	134	1	1	0	0	0	0	0	0	1	gga-miR-19a-3p	-0.02	-0.44	0.86	2009, 2011
CDH11	ENST00000394156.3	cadherin 11, type 2, OB-cadherin (osteoblast)	448	1	1	0	0	0	0	0	0	0	gga-miR-19a-3p	0	-0.35	0.86
JAZF1	ENST00000283928.5	JAZF zinc finger 1	869	1	1	0	0	0	0	0	0	0	gga-miR-19a-3p	-0.52	-0.53	0.85	2009, 2011
SGK1	ENST00000367858.5	serum/glucocorticoid regulated kinase 1	369	1	1	0	0	0	0	0	0	0	gga-miR-19a-3p	-0.51	-0.51	0.85	2007, 2009, 2011
SPOCK1	ENST00000394945.1	sparc/osteonectin, cwcv and kazal-like domains proteoglycan (testican) 1	935	1	1	0	0	0	0	0	0	0	gga-miR-19a-3p	-0.51	-0.51	0.85	2009, 2011
PDXDC1	ENST00000396410.4	pyridoxal-dependent decarboxylase domain containing 1	6417	1	1	0	0	0	0	0	0	0	gga-miR-19a-3p	-0.51	-0.51	0.85	2009, 2011
MYCN	ENST00000281043.3	v-myc avian myelocytomatosis viral oncogene neuroblastoma derived homolog	73	1	1	0	0	0	0	0	0	0	gga-miR-19a-3p	-0.5	-0.5	0.85	2007, 2009, 2011
MYLIP	ENST00000349606.4	myosin regulatory light chain interacting protein	452	1	1	0	0	0	0	0	0	0	gga-miR-19a-3p	-0.44	-0.45	0.85	2007, 2009, 2011
ATXN7	ENST00000295900.6	ataxin 7	264	1	1	0	0	0	0	0	0	0	gga-miR-19a-3p	-0.43	-0.43	0.85	2011
ARRDC3	ENST00000265138.3	arrestin domain containing 3	1313	1	1	0	0	0	0	0	0	1	gga-miR-19a-3p	-0.41	-0.41	0.85	2007, 2009, 2011
FOXP1	ENST00000318789.4	forkhead box P1	264	1	1	0	0	0	0	0	0	1	gga-miR-19a-3p	-0.4	-0.44	0.85	2007, 2009, 2011
MSI2	ENST00000284073.2	musashi RNA-binding protein 2	283	1	1	0	0	0	0	0	0	1	gga-miR-19a-3p	-0.38	-0.42	0.85
PPP2R5E	ENST00000337537.3	protein phosphatase 2, regulatory subunit B', epsilon isoform	23	1	1	0	0	0	0	0	0	1	gga-miR-19a-3p	-0.37	-0.39	0.85	2007, 2009, 2011
RGL1	ENST00000304685.4	ral guanine nucleotide dissociation stimulator-like 1	188	1	1	0	0	0	0	0	0	0	gga-miR-19a-3p	-0.37	-0.37	0.85	2009, 2011
PHF12	ENST00000577226.1	PHD finger protein 12	307	1	1	0	0	0	0	0	0	1	gga-miR-19a-3p	-0.34	-0.34	0.85	2007, 2009, 2011
RBMS1	ENST00000348849.3	RNA binding motif, single stranded interacting protein 1	90	1	1	0	0	0	0	0	0	0	gga-miR-19a-3p	-0.34	-0.34	0.85	2007, 2009, 2011
AFTPH	ENST00000238856.4	aftiphilin	6	1	1	0	0	0	0	0	0	0	gga-miR-19a-3p	-0.34	-0.34	0.85	2007, 2009, 2011
SMARCA2	ENST00000349721.2	SWI/SNF related, matrix associated, actin dependent regulator of chromatin, subfamily a, member 2	158	1	1	0	0	0	0	0	0	0	gga-miR-19a-3p	-0.33	-0.33	0.85	2007, 2009, 2011
LSM12	ENST00000585388.1	LSM12 homolog (S. cerevisiae)	20	1	1	0	0	0	0	0	0	0	gga-miR-19a-3p	-0.32	-0.52	0.85	2007, 2009
RNF111	ENST00000348370.4	ring finger protein 111	395	1	1	0	0	0	0	0	0	0	gga-miR-19a-3p	-0.31	-0.31	0.85	2007, 2009, 2011
FAM160A1	ENST00000435205.1	family with sequence similarity 160, member A1	18	1	1	0	0	0	0	0	0	0	gga-miR-19a-3p	-0.26	-0.39	0.85	2009, 2011
RBMS3	ENST00000396583.3	RNA binding motif, single stranded interacting protein 3	56	1	1	0	0	0	0	0	0	0	gga-miR-19a-3p	-0.25	-0.25	0.85	2007, 2009, 2011
ZNF827	ENST00000379448.4	zinc finger protein 827	17	1	1	0	0	2	1	0	1	1	gga-miR-19a-3p	-0.24	-0.33	0.85
ATF2	ENST00000487334.2	activating transcription factor 2	123	1	1	0	0	0	0	0	0	0	gga-miR-19a-3p	-0.22	-0.38	0.85
MECOM	ENST00000460814.1	MDS1 and EVI1 complex locus	138	1	1	0	0	0	0	0	0	0	gga-miR-19a-3p	-0.22	-0.23	0.85	2009, 2011
HIPK1	ENST00000369558.1	homeodomain interacting protein kinase 1	930	1	1	0	0	1	0	0	1	1	gga-miR-19a-3p	-0.18	-0.18	0.85	2007, 2009, 2011
LGALSL	ENST00000409537.2	lectin, galactoside-binding-like	334	1	1	0	0	0	0	0	0	0	gga-miR-19a-3p	-0.05	-0.58	0.85	2009, 2011
MED26	ENST00000263390.3	mediator complex subunit 26	5	1	1	0	0	0	0	0	0	0	gga-miR-19a-3p	0	-0.61	0.85	2007, 2009, 2011
FAM43A	ENST00000329759.4	family with sequence similarity 43, member A	287	2	1	1	0	0	0	0	0	0	gga-miR-19a-3p	-0.61	-0.67	0.84
EDNRB	ENST00000377211.4	endothelin receptor type B	5	1	1	0	0	0	0	0	0	0	gga-miR-19a-3p	-0.58	-0.58	0.84	2011
ELL2	ENST00000237853.4	elongation factor, RNA polymerase II, 2	397	1	1	0	0	0	0	0	0	0	gga-miR-19a-3p	-0.48	-0.48	0.84
PIK3CB	ENST00000477593.1	phosphatidylinositol-4,5-bisphosphate 3-kinase, catalytic subunit beta	437	1	0	1	0	1	0	1	0	0	gga-miR-19a-3p	-0.42	-0.42	0.84
CEP350	ENST00000367607.3	centrosomal protein 350kDa	705	3	3	0	0	0	0	0	0	1	gga-miR-19a-3p	-0.67	-0.82	0.83	2007, 2009, 2011
ID2	ENST00000234091.4	inhibitor of DNA binding 2, dominant negative helix-loop-helix protein	20	1	1	0	0	0	0	0	0	0	gga-miR-19a-3p	-0.67	-0.67	0.83
APPL1	ENST00000288266.3	adaptor protein, phosphotyrosine interaction, PH domain and leucine zipper containing 1	908	1	0	1	0	2	0	0	2	1	gga-miR-19a-3p	-0.64	-0.72	0.83	2007, 2009, 2011
TESK2	ENST00000372084.1	testis-specific kinase 2	11	1	0	1	0	1	0	1	0	0	gga-miR-19a-3p	-0.62	-0.62	0.83	2007, 2009, 2011
WNT7B	ENST00000339464.4	wingless-type MMTV integration site family, member 7B	40	1	1	0	0	0	0	0	0	0	gga-miR-19a-3p	-0.58	-0.58	0.83	2009, 2011
BTF3L4	ENST00000489308.2	basic transcription factor 3-like 4	1245	1	0	1	0	1	1	0	0	0	gga-miR-19a-3p	-0.56	-0.99	0.83	2007, 2009, 2011
ITSN1	ENST00000379960.5	intersectin 1 (SH3 domain protein)	194	2	2	0	0	0	0	0	0	1	gga-miR-19a-3p	-0.53	-0.55	0.83	2007, 2009, 2011
LCLAT1	ENST00000309052.4	lysocardiolipin acyltransferase 1	397	1	0	1	0	0	0	0	0	0	gga-miR-19a-3p	-0.47	-0.47	0.83	2007, 2009, 2011
ZPLD1	ENST00000306176.1	zona pellucida-like domain containing 1	5	1	0	1	0	0	0	0	0	0	gga-miR-19a-3p	-0.46	-0.46	0.83	2009, 2011
GPR137C	ENST00000321662.6	G protein-coupled receptor 137C	110	1	0	1	0	0	0	0	0	1	gga-miR-19a-3p	-0.45	-0.54	0.83	2011
BTG1	ENST00000256015.3	B-cell translocation gene 1, anti-proliferative	1677	1	0	1	0	0	0	0	0	0	gga-miR-19a-3p	-0.43	-0.45	0.83	2007
ESR1	ENST00000440973.1	estrogen receptor 1	5	1	0	1	0	1	0	1	0	0	gga-miR-19a-3p	-0.43	-0.43	0.83	2007, 2009, 2011
RTN1	ENST00000395090.1	reticulon 1	80	1	0	1	0	0	0	0	0	0	gga-miR-19a-3p	-0.42	-0.42	0.83	2007, 2009, 2011
CCDC6	ENST00000263102.6	coiled-coil domain containing 6	193	1	0	1	0	0	0	0	0	0	gga-miR-19a-3p	-0.42	-0.42	0.83	2009, 2011
TET3	ENST00000409262.3	tet methylcytosine dioxygenase 3	1437	1	0	1	0	1	0	1	0	0	gga-miR-19a-3p	-0.42	-0.42	0.83
TGOLN2	ENST00000377386.3	trans-golgi network protein 2	1914	1	0	1	0	0	0	0	0	0	gga-miR-19a-3p	-0.42	-0.46	0.83	2007
ZFP91	ENST00000316059.6	ZFP91 zinc finger protein	688	1	0	1	0	0	0	0	0	0	gga-miR-19a-3p	-0.41	-0.42	0.83	2007, 2009
CNOT7	ENST00000361272.4	CCR4-NOT transcription complex, subunit 7	415	1	0	1	0	0	0	0	0	0	gga-miR-19a-3p	-0.41	-0.41	0.83	2007, 2009, 2011
KIAA1211	ENST00000504228.1	KIAA1211	631	1	0	1	0	0	0	0	0	0	gga-miR-19a-3p	-0.4	-0.4	0.83	2009, 2011
STAM	ENST00000377524.3	signal transducing adaptor molecule (SH3 domain and ITAM motif) 1	723	1	0	1	0	0	0	0	0	0	gga-miR-19a-3p	-0.39	-0.39	0.83	2011
ATG16L1	ENST00000392017.4	autophagy related 16-like 1 (S. cerevisiae)	552	1	0	1	0	0	0	0	0	0	gga-miR-19a-3p	-0.39	-0.39	0.83	2007, 2009, 2011
SLC6A6	ENST00000454876.2	solute carrier family 6 (neurotransmitter transporter), member 6	280	1	0	1	0	0	0	0	0	0	gga-miR-19a-3p	-0.39	-0.41	0.83	2009, 2011
FAM19A1	ENST00000478136.1	family with sequence similarity 19 (chemokine (C-C motif)-like), member A1	5	1	0	1	0	0	0	0	0	0	gga-miR-19a-3p	-0.38	-0.38	0.83	2011
C16orf70	ENST00000219139.3	chromosome 16 open reading frame 70	485	1	0	1	0	0	0	0	0	0	gga-miR-19a-3p	-0.38	-0.38	0.83	2007, 2009, 2011
GMFB	ENST00000554908.1	glia maturation factor, beta	15	1	0	1	0	0	0	0	0	0	gga-miR-19a-3p	-0.38	-0.38	0.83	2009, 2011
SMARCD2	ENST00000448276.2	SWI/SNF related, matrix associated, actin dependent regulator of chromatin, subfamily d, member 2	144	1	0	1	0	1	0	0	1	0	gga-miR-19a-3p	-0.38	-0.38	0.83	2009
SEPT7	ENST00000435235.1	septin 7	97	1	0	1	0	0	0	0	0	0	gga-miR-19a-3p	-0.38	-0.38	0.83	2007
XYLT1	ENST00000261381.6	xylosyltransferase I	159	1	0	1	0	1	0	1	0	1	gga-miR-19a-3p	-0.37	-0.37	0.83	2009, 2011
SERINC3	ENST00000342374.4	serine incorporator 3	1218	1	0	1	0	1	0	0	1	0	gga-miR-19a-3p	-0.37	-0.54	0.83	2009, 2011
ARHGAP1	ENST00000311956.4	Rho GTPase activating protein 1	2229	1	0	1	0	0	0	0	0	0	gga-miR-19a-3p	-0.37	-0.37	0.83	2007, 2009, 2011
ST3GAL5	ENST00000393808.3	ST3 beta-galactoside alpha-2,3-sialyltransferase 5	5	1	0	1	0	0	0	0	0	0	gga-miR-19a-3p	-0.37	-0.37	0.83	2007, 2009, 2011
PPP1R15B	ENST00000367188.4	protein phosphatase 1, regulatory subunit 15B	2154	1	0	1	0	0	0	0	0	0	gga-miR-19a-3p	-0.37	-0.43	0.83	2009, 2011
CLTC	ENST00000269122.3	clathrin, heavy chain (Hc)	10702	1	0	1	0	0	0	0	0	1	gga-miR-19a-3p	-0.36	-0.43	0.83	2007, 2009, 2011
AFF1	ENST00000395146.4	AF4/FMR2 family, member 1	28	1	0	1	0	1	0	1	0	0	gga-miR-19a-3p	-0.36	-0.4	0.83	2009, 2011
SMOC2	ENST00000356284.2	SPARC related modular calcium binding 2	5	1	0	1	0	0	0	0	0	1	gga-miR-19a-3p	-0.36	-0.36	0.83	2007, 2009, 2011
LBH	ENST00000406087.1	limb bud and heart development	1956	1	0	1	0	0	0	0	0	0	gga-miR-19a-3p	-0.36	-0.36	0.83	2007, 2009, 2011
ASXL2	ENST00000435504.4	additional sex combs like 2 (Drosophila)	139	1	0	1	0	1	0	0	1	0	gga-miR-19a-3p	-0.35	-0.35	0.83	2007, 2009, 2011
KIAA1468	ENST00000398130.2	KIAA1468	756	1	0	1	0	1	0	0	1	2	gga-miR-19a-3p	-0.35	-0.44	0.83	2007, 2009, 2011
FRS2	ENST00000550389.1	fibroblast growth factor receptor substrate 2	176	1	0	1	0	0	0	0	0	0	gga-miR-19a-3p	-0.34	-0.34	0.83	2009, 2011
ADAM12	ENST00000368679.4	ADAM metallopeptidase domain 12	758	1	0	1	0	0	0	0	0	0	gga-miR-19a-3p	-0.34	-0.34	0.83	2007, 2009, 2011
DSCAM	ENST00000400454.1	Down syndrome cell adhesion molecule	5	1	0	1	0	0	0	0	0	0	gga-miR-19a-3p	-0.34	-0.34	0.83	2009, 2011
LRIG1	ENST00000273261.3	leucine-rich repeats and immunoglobulin-like domains 1	241	1	0	1	0	0	0	0	0	0	gga-miR-19a-3p	-0.33	-0.34	0.83	2007, 2009, 2011
ELK3	ENST00000228741.3	ELK3, ETS-domain protein (SRF accessory protein 2)	2719	1	0	1	0	0	0	0	0	0	gga-miR-19a-3p	-0.33	-0.33	0.83	2007, 2009, 2011
CHD5	ENST00000262450.3	chromodomain helicase DNA binding protein 5	5	1	0	1	0	0	0	0	0	0	gga-miR-19a-3p	-0.33	-0.33	0.83	2009, 2011
WDFY3	ENST00000322366.6	WD repeat and FYVE domain containing 3	596	1	0	1	0	1	0	1	0	0	gga-miR-19a-3p	-0.33	-0.34	0.83	2007, 2009, 2011
SNX27	ENST00000368843.3	sorting nexin family member 27	46	1	0	1	0	0	0	0	0	0	gga-miR-19a-3p	-0.33	-0.33	0.83
INHBB	ENST00000295228.3	inhibin, beta B	75	1	0	1	0	0	0	0	0	1	gga-miR-19a-3p	-0.33	-0.33	0.83	2007, 2009, 2011
MAPK1	ENST00000215832.6	mitogen-activated protein kinase 1	630	1	0	1	0	0	0	0	0	0	gga-miR-19a-3p	-0.32	-0.36	0.83	2009, 2011
CLCN6	ENST00000312413.6	chloride channel, voltage-sensitive 6	227	1	0	1	0	0	0	0	0	0	gga-miR-19a-3p	-0.32	-0.32	0.83
HOXA5	ENST00000222726.3	homeobox A5	63	1	0	1	0	0	0	0	0	1	gga-miR-19a-3p	-0.31	-0.31	0.83	2011
RASA1	ENST00000456692.2	RAS p21 protein activator (GTPase activating protein) 1	1700	1	0	1	0	0	0	0	0	0	gga-miR-19a-3p	-0.31	-0.36	0.83
AKAP1	ENST00000337714.3	A kinase (PRKA) anchor protein 1	843	1	0	1	0	1	0	0	1	0	gga-miR-19a-3p	-0.31	-0.46	0.83	2007, 2009, 2011
MSMO1	ENST00000261507.6	methylsterol monooxygenase 1	1413	1	0	1	0	1	1	0	0	0	gga-miR-19a-3p	-0.31	-0.7	0.83	2009, 2011
PDIK1L	ENST00000374271.4	PDLIM1 interacting kinase 1 like	5	1	0	1	0	1	0	1	0	0	gga-miR-19a-3p	-0.31	-0.31	0.83	2009
KIT	ENST00000288135.5	v-kit Hardy-Zuckerman 4 feline sarcoma viral oncogene homolog	329	1	0	1	0	0	0	0	0	2	gga-miR-19a-3p	-0.3	-0.3	0.83	2011
REEP1	ENST00000165698.5	receptor accessory protein 1	49	1	0	1	0	0	0	0	0	1	gga-miR-19a-3p	-0.3	-0.35	0.83	2009, 2011
BMP3	ENST00000282701.2	bone morphogenetic protein 3	36	1	0	1	0	0	0	0	0	0	gga-miR-19a-3p	-0.3	-0.3	0.83	2009, 2011
KLHL20	ENST00000209884.4	kelch-like family member 20	324	1	0	1	0	0	0	0	0	0	gga-miR-19a-3p	-0.3	-0.31	0.83	2007, 2009
BTAF1	ENST00000265990.6	BTAF1 RNA polymerase II, B-TFIID transcription factor-associated, 170kDa	917	1	0	1	0	0	0	0	0	0	gga-miR-19a-3p	-0.3	-0.3	0.83	2007
NAALADL2	ENST00000454872.1	N-acetylated alpha-linked acidic dipeptidase-like 2	5	1	0	1	0	0	0	0	0	0	gga-miR-19a-3p	-0.3	-0.3	0.83	2009, 2011
VSTM2B	ENST00000335523.7	V-set and transmembrane domain containing 2B	17	1	0	1	0	0	0	0	0	0	gga-miR-19a-3p	-0.3	-0.37	0.83	2011
PEX5L	ENST00000467460.1	peroxisomal biogenesis factor 5-like	5	1	0	1	0	0	0	0	0	1	gga-miR-19a-3p	-0.28	-0.28	0.83	2007, 2009, 2011
INHBA	ENST00000242208.4	inhibin, beta A	1260	1	0	1	0	0	0	0	0	0	gga-miR-19a-3p	-0.28	-0.29	0.83
NBEAL1	ENST00000449802.1	neurobeachin-like 1	42	1	0	1	0	0	0	0	0	0	gga-miR-19a-3p	-0.28	-0.36	0.83
NPTN	ENST00000345330.4	neuroplastin	2918	1	0	1	0	0	0	0	0	0	gga-miR-19a-3p	-0.28	-0.28	0.83	2007, 2009, 2011
TBC1D8	ENST00000376840.4	TBC1 domain family, member 8 (with GRAM domain)	47	1	0	1	0	0	0	0	0	0	gga-miR-19a-3p	-0.28	-0.36	0.83	2009, 2011
PITPNM2	ENST00000280562.5	phosphatidylinositol transfer protein, membrane-associated 2	66	1	0	1	0	0	0	0	0	0	gga-miR-19a-3p	-0.28	-0.28	0.83	2007, 2009, 2011
MEMO1	ENST00000295065.5	mediator of cell motility 1	89	1	0	1	0	0	0	0	0	0	gga-miR-19a-3p	-0.27	-0.4	0.83	2007, 2009, 2011
B4GALT5	ENST00000371711.4	UDP-Gal:betaGlcNAc beta 1,4- galactosyltransferase, polypeptide 5	1000	1	0	1	0	0	0	0	0	1	gga-miR-19a-3p	-0.26	-0.26	0.83	2007, 2009, 2011
RASGRF2	ENST00000265080.4	Ras protein-specific guanine nucleotide-releasing factor 2	140	1	0	1	0	0	0	0	0	0	gga-miR-19a-3p	-0.26	-0.31	0.83
SYT11	ENST00000368324.4	synaptotagmin XI	750	1	0	1	0	0	0	0	0	0	gga-miR-19a-3p	-0.24	-0.24	0.83	2007, 2009
CNKSR2	ENST00000379510.3	connector enhancer of kinase suppressor of Ras 2	85	1	1	0	0	0	0	0	0	0	gga-miR-19a-3p	-0.24	-0.28	0.83	2011
KCNJ6	ENST00000609713.1	potassium inwardly-rectifying channel, subfamily J, member 6	5	1	0	1	0	0	0	0	0	0	gga-miR-19a-3p	-0.24	-0.24	0.83
CRMP1	ENST00000324989.7	collapsin response mediator protein 1	252	1	0	1	0	0	0	0	0	0	gga-miR-19a-3p	-0.23	-0.23	0.83	2009, 2011
ABCA1	ENST00000374736.3	ATP-binding cassette, sub-family A (ABC1), member 1	184	1	0	1	0	1	0	1	0	0	gga-miR-19a-3p	-0.23	-0.24	0.83	2007, 2009, 2011
EPS15	ENST00000371730.2	epidermal growth factor receptor pathway substrate 15	325	1	0	1	0	0	0	0	0	2	gga-miR-19a-3p	-0.23	-0.35	0.83	2007, 2009, 2011
NPEPL1	ENST00000356091.6	aminopeptidase-like 1	134	1	0	1	0	0	0	0	0	0	gga-miR-19a-3p	-0.22	-0.3	0.83	2007, 2009, 2011
ANXA7	ENST00000372921.5	annexin A7	1433	1	0	1	0	0	0	0	0	0	gga-miR-19a-3p	-0.22	-0.46	0.83	2007, 2009
KLHL11	ENST00000319121.3	kelch-like family member 11	16	1	0	1	0	0	0	0	0	0	gga-miR-19a-3p	-0.22	-0.34	0.83
MBNL1	ENST00000357472.3	muscleblind-like splicing regulator 1	135	1	0	1	0	0	0	0	0	0	gga-miR-19a-3p	-0.22	-0.23	0.83	2007, 2009, 2011
JARID2	ENST00000341776.2	jumonji, AT rich interactive domain 2	199	1	0	1	0	0	0	0	0	1	gga-miR-19a-3p	-0.22	-0.22	0.83	2009, 2011
OSBPL10	ENST00000396556.2	oxysterol binding protein-like 10	10	1	0	1	0	0	0	0	0	0	gga-miR-19a-3p	-0.22	-0.46	0.83	2009, 2011
RNF216	ENST00000425013.2	ring finger protein 216	649	1	0	1	0	0	0	0	0	0	gga-miR-19a-3p	-0.21	-0.3	0.83	2009, 2011
ATP11A	ENST00000487903.1	ATPase, class VI, type 11A	731	1	0	1	0	0	0	0	0	0	gga-miR-19a-3p	-0.2	-0.2	0.83	2007, 2009, 2011
VPS37A	ENST00000324849.4	vacuolar protein sorting 37 homolog A (S. cerevisiae)	339	1	0	1	0	0	0	0	0	0	gga-miR-19a-3p	-0.2	-0.4	0.83	2007, 2009, 2011
GAREM	ENST00000399218.4	GRB2 associated, regulator of MAPK1	536	1	0	1	0	0	0	0	0	0	gga-miR-19a-3p	-0.2	-0.28	0.83	2009, 2011
RASGEF1A	ENST00000374459.1	RasGEF domain family, member 1A	10	1	0	1	0	0	0	0	0	0	gga-miR-19a-3p	-0.2	-0.26	0.83	2009, 2011
EXOC5	ENST00000413566.2	exocyst complex component 5	242	1	0	1	0	0	0	0	0	0	gga-miR-19a-3p	-0.18	-0.3	0.83	2007, 2009, 2011
KPNA4	ENST00000334256.4	karyopherin alpha 4 (importin alpha 3)	111	1	0	1	0	1	0	0	1	0	gga-miR-19a-3p	-0.18	-0.3	0.83	2007, 2009, 2011
DSEL	ENST00000310045.7	dermatan sulfate epimerase-like	26	1	0	1	0	0	0	0	0	0	gga-miR-19a-3p	-0.18	-0.25	0.83	2011
HLF	ENST00000226067.5	hepatic leukemia factor	15	1	0	1	0	0	0	0	0	0	gga-miR-19a-3p	-0.18	-0.18	0.83	2007, 2009, 2011
KIAA1462	ENST00000375377.1	KIAA1462	360	1	0	1	0	0	0	0	0	0	gga-miR-19a-3p	-0.18	-0.21	0.83	2009, 2011
SNIP1	ENST00000296215.6	Smad nuclear interacting protein 1	355	1	0	1	0	1	0	1	0	0	gga-miR-19a-3p	-0.17	-0.42	0.83
THSD7A	ENST00000423059.4	thrombospondin, type I, domain containing 7A	5	1	0	1	0	0	0	0	0	0	gga-miR-19a-3p	-0.17	-0.17	0.83	2009, 2011
ADAMTS18	ENST00000282849.5	ADAM metallopeptidase with thrombospondin type 1 motif, 18	7	1	0	1	0	0	0	0	0	0	gga-miR-19a-3p	-0.17	-0.17	0.83	2007, 2009, 2011
FBXO28	ENST00000424254.2	F-box protein 28	461	1	0	1	0	0	0	0	0	0	gga-miR-19a-3p	-0.17	-0.38	0.83	2007, 2009, 2011
MYT1L	ENST00000399161.2	myelin transcription factor 1-like	5	1	0	1	0	0	0	0	0	0	gga-miR-19a-3p	-0.17	-0.17	0.83	2009, 2011
IREB2	ENST00000258886.8	iron-responsive element binding protein 2	1096	1	0	1	0	0	0	0	0	0	gga-miR-19a-3p	-0.17	-0.26	0.83	2009, 2011
HS2ST1	ENST00000370550.5	heparan sulfate 2-O-sulfotransferase 1	787	1	0	1	0	0	0	0	0	0	gga-miR-19a-3p	-0.17	-0.19	0.83	2009, 2011
ROBO2	ENST00000461745.1	roundabout, axon guidance receptor, homolog 2 (Drosophila)	22	1	0	1	0	0	0	0	0	0	gga-miR-19a-3p	-0.16	-0.16	0.83	2007, 2009, 2011
TAF4	ENST00000252996.4	TAF4 RNA polymerase II, TATA box binding protein (TBP)-associated factor, 135kDa	61	1	1	0	0	0	0	0	0	1	gga-miR-19a-3p	-0.16	-0.48	0.83	2007, 2009, 2011
NACC2	ENST00000371753.1	NACC family member 2, BEN and BTB (POZ) domain containing	172	1	0	1	0	0	0	0	0	0	gga-miR-19a-3p	-0.15	-0.22	0.83	2011
ERBB4	ENST00000342788.4	v-erb-b2 avian erythroblastic leukemia viral oncogene homolog 4	27	1	0	1	0	0	0	0	0	0	gga-miR-19a-3p	-0.15	-0.15	0.83	2007, 2009, 2011
LONRF3	ENST00000304778.7	LON peptidase N-terminal domain and ring finger 3	36	1	0	1	0	0	0	0	0	0	gga-miR-19a-3p	-0.14	-0.35	0.83
IGFBP5	ENST00000233813.4	insulin-like growth factor binding protein 5	10709	1	0	1	0	0	0	0	0	0	gga-miR-19a-3p	-0.14	-0.3	0.83
SOCS5	ENST00000306503.5	suppressor of cytokine signaling 5	72	1	0	1	0	0	0	0	0	1	gga-miR-19a-3p	-0.12	-0.45	0.83	2007, 2009, 2011
KDM2A	ENST00000398645.2	lysine (K)-specific demethylase 2A	729	1	0	1	0	0	0	0	0	0	gga-miR-19a-3p	-0.1	-0.26	0.83	2007, 2009, 2011
ZFYVE9	ENST00000371591.1	zinc finger, FYVE domain containing 9	32	1	0	1	0	0	0	0	0	0	gga-miR-19a-3p	-0.1	-0.4	0.83	2007, 2009, 2011
RRAGD	ENST00000369415.4	Ras-related GTP binding D	644	1	0	1	0	0	0	0	0	2	gga-miR-19a-3p	-0.09	-0.59	0.83	2011
BCL2L11	ENST00000393256.3	BCL2-like 11 (apoptosis facilitator)	105	1	0	1	0	0	0	0	0	0	gga-miR-19a-3p	-0.09	-0.39	0.83	2007, 2009, 2011
CYLD	ENST00000540145.1	cylindromatosis (turban tumor syndrome)	696	1	0	1	0	0	0	0	0	0	gga-miR-19a-3p	-0.08	-0.29	0.83	2011
USP13	ENST00000263966.3	ubiquitin specific peptidase 13 (isopeptidase T-3)	379	1	0	1	0	0	0	0	0	0	gga-miR-19a-3p	-0.07	-0.2	0.83	2011
HECW2	ENST00000260983.3	HECT, C2 and WW domain containing E3 ubiquitin protein ligase 2	28	1	0	1	0	0	0	0	0	0	gga-miR-19a-3p	-0.06	-0.25	0.83	2007, 2009, 2011
LNPEP	ENST00000231368.5	leucyl/cystinyl aminopeptidase	28	1	0	1	0	1	0	1	0	0	gga-miR-19a-3p	-0.06	-0.36	0.83	2007, 2009, 2011
UBXN2B	ENST00000399598.2	UBX domain protein 2B	157	1	0	1	0	0	0	0	0	0	gga-miR-19a-3p	-0.06	-0.33	0.83	2009, 2011
MFSD6	ENST00000392328.1	major facilitator superfamily domain containing 6	47	1	0	1	0	0	0	0	0	0	gga-miR-19a-3p	-0.05	-0.33	0.83	2007, 2009, 2011
FXR1	ENST00000357559.4	fragile X mental retardation, autosomal homolog 1	434	1	0	1	0	0	0	0	0	0	gga-miR-19a-3p	-0.05	-0.38	0.83	2009, 2011
ETNK1	ENST00000266517.4	ethanolamine kinase 1	1047	1	0	1	0	0	0	0	0	1	gga-miR-19a-3p	-0.04	-0.23	0.83	2009, 2011
BPTF	ENST00000321892.4	bromodomain PHD finger transcription factor	7	1	0	1	0	0	0	0	0	0	gga-miR-19a-3p	-0.04	-0.19	0.83	2007, 2009, 2011
TOR1B	ENST00000259339.2	torsin family 1, member B (torsin B)	222	1	0	1	0	0	0	0	0	0	gga-miR-19a-3p	-0.04	-0.54	0.83	2007, 2009, 2011
INSIG1	ENST00000342407.5	insulin induced gene 1	1776	1	0	1	0	0	0	0	0	1	gga-miR-19a-3p	-0.03	-0.46	0.83	2009, 2011
WAC	ENST00000375664.4	WW domain containing adaptor with coiled-coil	322	1	0	1	0	0	0	0	0	1	gga-miR-19a-3p	-0.03	-0.21	0.83	2009, 2011
DYNC1LI2	ENST00000258198.2	dynein, cytoplasmic 1, light intermediate chain 2	137	1	0	1	0	0	0	0	0	0	gga-miR-19a-3p	-0.02	-0.28	0.83	2009, 2011
TFDP2	ENST00000499676.2	transcription factor Dp-2 (E2F dimerization partner 2)	128	1	0	1	0	0	0	0	0	0	gga-miR-19a-3p	-0.02	-0.23	0.83	2011
TLN2	ENST00000561311.1	talin 2	371	1	0	1	0	0	0	0	0	0	gga-miR-19a-3p	-0.02	-0.15	0.83	2007, 2009, 2011
LIMD2	ENST00000259006.3	LIM domain containing 2	90	1	0	1	0	0	0	0	0	0	gga-miR-19a-3p	-0.02	-0.31	0.83	2007, 2009, 2011
MON2	ENST00000546600.1	MON2 homolog (S. cerevisiae)	784	1	0	1	0	0	0	0	0	0	gga-miR-19a-3p	-0.02	-0.13	0.83	2007, 2009, 2011
ARHGEF26	ENST00000356448.4	Rho guanine nucleotide exchange factor (GEF) 26	164	1	0	1	0	0	0	0	0	0	gga-miR-19a-3p	-0.01	-0.5	0.83	2009, 2011
LRP12	ENST00000424843.2	low density lipoprotein receptor-related protein 12	378	1	0	1	0	0	0	0	0	0	gga-miR-19a-3p	-0.01	-0.23	0.83	2009, 2011
LPHN2	ENST00000370715.1	latrophilin 2	407	2	0	0	2	0	0	0	0	0	gga-miR-19a-3p	-0.01	-0.29	0.83	2007, 2009, 2011
MIER1	ENST00000357692.2	mesoderm induction early response 1, transcriptional regulator	950	1	0	1	0	0	0	0	0	1	gga-miR-19a-3p	-0.01	-0.48	0.83	2007, 2009, 2011
RAPGEF4	ENST00000409036.1	Rap guanine nucleotide exchange factor (GEF) 4	60	1	0	1	0	0	0	0	0	0	gga-miR-19a-3p	-0.01	-0.29	0.83	2007, 2009, 2011
RBFOX2	ENST00000449924.2	RNA binding protein, fox-1 homolog (C. elegans) 2	262	1	0	1	0	0	0	0	0	0	gga-miR-19a-3p	-0.01	-0.17	0.83	2007, 2009, 2011
RP1-170O19.20	ENST00000470747.4	Uncharacterized protein	151	1	0	1	0	0	0	0	0	0	gga-miR-19a-3p	0	-0.23	0.83
TSC1	ENST00000298552.3	tuberous sclerosis 1	838	1	0	1	0	0	0	0	0	0	gga-miR-19a-3p	0	-0.36	0.83	2011
SMOC1	ENST00000381280.4	SPARC related modular calcium binding 1	2743	1	0	1	0	0	0	0	0	0	gga-miR-19a-3p	0	-0.31	0.83	2007, 2009, 2011
SOX4	ENST00000244745.1	SRY (sex determining region Y)-box 4	2736	1	0	1	0	0	0	0	0	0	gga-miR-19a-3p	0	-0.28	0.83	2007, 2009, 2011
VPS35	ENST00000299138.7	vacuolar protein sorting 35 homolog (S. cerevisiae)	1801	1	0	1	0	0	0	0	0	0	gga-miR-19a-3p	0	-0.33	0.83
SLC24A4	ENST00000393265.2	solute carrier family 24 (sodium/potassium/calcium exchanger), member 4	5	1	0	1	0	0	0	0	0	0	gga-miR-19a-3p	0	-0.39	0.83
CSMD1	ENST00000400186.3	CUB and Sushi multiple domains 1	5	1	0	1	0	0	0	0	0	0	gga-miR-19a-3p	0	-0.22	0.83	2007, 2009, 2011
IL1RAPL1	ENST00000378993.1	interleukin 1 receptor accessory protein-like 1	5	1	0	1	0	1	0	1	0	0	gga-miR-19a-3p	0	-0.23	0.83
CTGF	ENST00000367976.3	connective tissue growth factor	10083	1	0	1	0	1	0	1	0	0	gga-miR-19a-3p	0	-0.45	0.83	2007, 2009, 2011
CBLN2	ENST00000585159.1	cerebellin 2 precursor	23	1	0	1	0	0	0	0	0	0	gga-miR-19a-3p	0	-0.25	0.83	2007, 2009, 2011
ATG14	ENST00000247178.5	autophagy related 14	25	1	0	1	0	0	0	0	0	0	gga-miR-19a-3p	0	-0.23	0.83	2009, 2011
PGM2L1	ENST00000298198.4	phosphoglucomutase 2-like 1	183	1	0	1	0	0	0	0	0	0	gga-miR-19a-3p	0	-0.31	0.83	2007
FOSL2	ENST00000379619.1	FOS-like antigen 2	2255	1	0	1	0	0	0	0	0	0	gga-miR-19a-3p	0	-0.32	0.83
SH3D19	ENST00000409598.4	SH3 domain containing 19	245	1	0	1	0	0	0	0	0	0	gga-miR-19a-3p	0	-0.45	0.83	2007, 2009, 2011
SLMAP	ENST00000295951.3	sarcolemma associated protein	208	1	0	1	0	1	0	1	0	0	gga-miR-19a-3p	0	-0.36	0.83	2007, 2009, 2011
KBTBD8	ENST00000295568.4	kelch repeat and BTB (POZ) domain containing 8	22	1	0	0	1	3	0	1	2	1	gga-miR-19a-3p	-1.06	-1.06	0.82	2007, 2009, 2011
FBXO8	ENST00000393674.2	F-box protein 8	50	1	1	0	0	0	0	0	0	0	gga-miR-19a-3p	-0.78	-0.78	0.82	2007, 2009, 2011
OTUD1	ENST00000376495.3	OTU domain containing 1	710	1	1	0	0	0	0	0	0	0	gga-miR-19a-3p	-0.63	-0.64	0.82	2011
SNAP25	ENST00000254976.2	synaptosomal-associated protein, 25kDa	54	1	1	0	0	0	0	0	0	1	gga-miR-19a-3p	-0.55	-0.61	0.82
MYBL1	ENST00000522677.3	v-myb avian myeloblastosis viral oncogene homolog-like 1	53	1	0	1	0	1	0	1	0	1	gga-miR-19a-3p	-0.48	-0.48	0.82	2007, 2009, 2011
ADSS	ENST00000366535.3	adenylosuccinate synthase	2881	1	1	0	0	0	0	0	0	0	gga-miR-19a-3p	-0.47	-0.47	0.82	2007, 2009, 2011
USP12	ENST00000282344.6	ubiquitin specific peptidase 12	35	1	1	0	0	0	0	0	0	0	gga-miR-19a-3p	-0.3	-0.3	0.82	2009, 2011
C16orf52	ENST00000542527.2	chromosome 16 open reading frame 52	102	1	1	0	0	0	0	0	0	0	gga-miR-19a-3p	-0.29	-0.44	0.82	2011
EPC1	ENST00000319778.6	enhancer of polycomb homolog 1 (Drosophila)	102	1	0	1	0	0	0	0	0	0	gga-miR-19a-3p	-0.23	-0.23	0.82
DTNA	ENST00000283365.9	dystrobrevin, alpha	144	1	1	0	0	0	0	0	0	0	gga-miR-19a-3p	-0.22	-0.23	0.82	2007, 2009, 2011
SULF1	ENST00000458141.2	sulfatase 1	11	1	0	1	0	0	0	0	0	1	gga-miR-19a-3p	-0.2	-0.2	0.82	2007, 2009, 2011
MPRIP	ENST00000341712.4	myosin phosphatase Rho interacting protein	521	1	0	1	0	0	0	0	0	0	gga-miR-19a-3p	-0.19	-0.34	0.82	2011
PRKAA2	ENST00000371244.4	protein kinase, AMP-activated, alpha 2 catalytic subunit	561	1	0	1	0	0	0	0	0	1	gga-miR-19a-3p	-0.19	-0.39	0.82
TSHZ3	ENST00000240587.4	teashirt zinc finger homeobox 3	81	1	1	0	0	0	0	0	0	0	gga-miR-19a-3p	-0.17	-0.28	0.82	2007, 2009, 2011
HDAC4	ENST00000345617.3	histone deacetylase 4	48	1	0	1	0	0	0	0	0	0	gga-miR-19a-3p	-0.05	-0.06	0.82	2007, 2009, 2011
PHTF2	ENST00000416283.2	putative homeodomain transcription factor 2	1730	1	1	0	0	1	0	1	0	1	gga-miR-19a-3p	-0.51	-0.51	0.81	2007, 2009, 2011
RAP1B	ENST00000250559.9	RAP1B, member of RAS oncogene family	3599	1	1	0	0	0	0	0	0	0	gga-miR-19a-3p	-0.48	-0.48	0.81	2007, 2009, 2011
TAB3	ENST00000378933.1	TGF-beta activated kinase 1/MAP3K7 binding protein 3	201	1	1	0	0	1	1	0	0	1	gga-miR-19a-3p	-0.45	-0.64	0.81	2009, 2011
RNF165	ENST00000269439.7	ring finger protein 165	18	1	0	1	0	2	0	1	1	0	gga-miR-19a-3p	-0.45	-0.75	0.81
RFX4	ENST00000229387.5	regulatory factor X, 4 (influences HLA class II expression)	5	1	1	0	0	0	0	0	0	0	gga-miR-19a-3p	-0.43	-0.43	0.81	2007, 2009, 2011
LHX9	ENST00000367390.3	LIM homeobox 9	40	1	1	0	0	0	0	0	0	1	gga-miR-19a-3p	-0.39	-0.39	0.81
KIF13A	ENST00000378814.5	kinesin family member 13A	725	1	0	1	0	1	0	1	0	0	gga-miR-19a-3p	-0.37	-0.37	0.81	2009, 2011
KALRN	ENST00000393496.1	kalirin, RhoGEF kinase	83	1	0	1	0	0	0	0	0	0	gga-miR-19a-3p	-0.35	-0.35	0.81
ENC1	ENST00000302351.4	ectodermal-neural cortex 1 (with BTB domain)	57	1	1	0	0	0	0	0	0	0	gga-miR-19a-3p	-0.25	-0.3	0.81	2009, 2011
MAGI2	ENST00000419488.1	membrane associated guanylate kinase, WW and PDZ domain containing 2	43	1	1	0	0	0	0	0	0	1	gga-miR-19a-3p	-0.24	-0.27	0.81	2007, 2009, 2011
NCKAP5	ENST00000409261.1	NCK-associated protein 5	51	1	0	1	0	0	0	0	0	0	gga-miR-19a-3p	-0.22	-0.22	0.81	2007, 2009, 2011
HS3ST5	ENST00000312719.5	heparan sulfate (glucosamine) 3-O-sulfotransferase 5	22	1	0	1	0	0	0	0	0	0	gga-miR-19a-3p	-0.2	-0.2	0.81	2011
CLIP1	ENST00000361654.4	CAP-GLY domain containing linker protein 1	17	1	0	1	0	0	0	0	0	0	gga-miR-19a-3p	-0.2	-0.35	0.81	2007, 2009, 2011
NOL4	ENST00000261592.5	nucleolar protein 4	12	1	0	1	0	0	0	0	0	0	gga-miR-19a-3p	-0.18	-0.18	0.81	2007, 2009, 2011
NBEA	ENST00000379939.2	neurobeachin	5	1	0	1	0	0	0	0	0	0	gga-miR-19a-3p	-0.15	-0.15	0.81	2007, 2009, 2011
NHS	ENST00000380060.3	Nance-Horan syndrome (congenital cataracts and dental anomalies)	72	1	0	1	0	0	0	0	0	0	gga-miR-19a-3p	-0.15	-0.15	0.81	2007, 2009, 2011
VAV2	ENST00000406606.3	vav 2 guanine nucleotide exchange factor	477	1	0	1	0	0	0	0	0	0	gga-miR-19a-3p	-0.11	-0.2	0.81	2009, 2011
ELOVL5	ENST00000370918.4	ELOVL fatty acid elongase 5	2233	1	1	0	0	1	0	0	1	0	gga-miR-19a-3p	-0.6	-0.61	0.8	2011
GULP1	ENST00000409843.1	GULP, engulfment adaptor PTB domain containing 1	196	1	1	0	0	0	0	0	0	0	gga-miR-19a-3p	-0.58	-0.6	0.8	2007, 2009, 2011
SLC25A6	ENST00000381401.5	solute carrier family 25 (mitochondrial carrier; adenine nucleotide translocator), member 6	5	1	1	0	0	0	0	0	0	0	gga-miR-19a-3p	-0.56	-0.56	0.8	2009, 2011
KIAA2013	ENST00000376572.3	KIAA2013	652	1	1	0	0	0	0	0	0	0	gga-miR-19a-3p	-0.53	-0.53	0.8	2009, 2011
KCNJ2	ENST00000243457.3	potassium inwardly-rectifying channel, subfamily J, member 2	5	1	1	0	0	0	0	0	0	0	gga-miR-19a-3p	-0.26	-0.26	0.8	2011
MEF2A	ENST00000354410.5	myocyte enhancer factor 2A	654	1	0	1	0	0	0	0	0	1	gga-miR-19a-3p	-0.21	-0.22	0.8	2009, 2011
ACSL4	ENST00000469796.2	acyl-CoA synthetase long-chain family member 4	229	1	0	1	0	0	0	0	0	0	gga-miR-19a-3p	-0.16	-0.29	0.8	2007, 2009, 2011
RAB8B	ENST00000321437.4	RAB8B, member RAS oncogene family	45	2	2	0	0	0	0	0	0	0	gga-miR-19a-3p	-0.7	-0.7	0.79	2007, 2009, 2011
PCDHA11	ENST00000398640.2	protocadherin alpha 11	86	1	1	0	0	0	0	0	0	0	gga-miR-19a-3p	-0.41	-0.41	0.79	2009, 2011
PCDHA8	ENST00000531613.1	protocadherin alpha 8	86	1	1	0	0	0	0	0	0	0	gga-miR-19a-3p	-0.41	-0.41	0.79	2007, 2009, 2011
PCDHA4	ENST00000530339.1	protocadherin alpha 4	86	1	1	0	0	0	0	0	0	0	gga-miR-19a-3p	-0.41	-0.41	0.79	2007, 2009, 2011
PCDHA12	ENST00000398631.2	protocadherin alpha 12	86	1	1	0	0	0	0	0	0	0	gga-miR-19a-3p	-0.41	-0.41	0.79	2007, 2009, 2011
PCDHA10	ENST00000307360.5	protocadherin alpha 10	86	1	1	0	0	0	0	0	0	0	gga-miR-19a-3p	-0.41	-0.41	0.79	2007, 2009, 2011
PCDHA6	ENST00000529310.1	protocadherin alpha 6	86	1	1	0	0	0	0	0	0	0	gga-miR-19a-3p	-0.41	-0.41	0.79	2007, 2009, 2011
PCDHA3	ENST00000522353.2	protocadherin alpha 3	86	1	1	0	0	0	0	0	0	0	gga-miR-19a-3p	-0.41	-0.41	0.79	2007, 2009, 2011
PCDHA1	ENST00000504120.2	protocadherin alpha 1	86	1	1	0	0	0	0	0	0	0	gga-miR-19a-3p	-0.41	-0.41	0.79	2007, 2009, 2011
PCDHA9	ENST00000532602.1	protocadherin alpha 9	86	1	1	0	0	0	0	0	0	0	gga-miR-19a-3p	-0.41	-0.41	0.79	2011
PCDHA2	ENST00000526136.1	protocadherin alpha 2	86	1	1	0	0	0	0	0	0	0	gga-miR-19a-3p	-0.41	-0.41	0.79	2007, 2009, 2011
PCDHA7	ENST00000525929.1	protocadherin alpha 7	86	1	1	0	0	0	0	0	0	0	gga-miR-19a-3p	-0.41	-0.41	0.79	2007, 2009, 2011
PCDHA13	ENST00000289272.2	protocadherin alpha 13	86	1	1	0	0	0	0	0	0	0	gga-miR-19a-3p	-0.4	-0.4	0.79	2007, 2009, 2011
PCDHA5	ENST00000529859.1	protocadherin alpha 5	86	1	1	0	0	0	0	0	0	0	gga-miR-19a-3p	-0.4	-0.4	0.79	2007, 2009, 2011
PCDHAC1	ENST00000253807.2	protocadherin alpha subfamily C, 1	86	1	1	0	0	0	0	0	0	0	gga-miR-19a-3p	-0.4	-0.4	0.79	2007, 2009, 2011
PCDHAC2	ENST00000289269.5	protocadherin alpha subfamily C, 2	86	1	1	0	0	0	0	0	0	0	gga-miR-19a-3p	-0.39	-0.39	0.79	2007, 2009, 2011
PPFIA2	ENST00000549396.1	protein tyrosine phosphatase, receptor type, f polypeptide (PTPRF), interacting protein (liprin), alpha 2	5	1	0	1	0	0	0	0	0	0	gga-miR-19a-3p	-0.26	-0.26	0.79	2011
GRB10	ENST00000398812.2	growth factor receptor-bound protein 10	1382	1	0	1	0	0	0	0	0	0	gga-miR-19a-3p	-0.25	-0.29	0.79	2009, 2011
COL4A3BP	ENST00000380494.5	collagen, type IV, alpha 3 (Goodpasture antigen) binding protein	134	1	0	1	0	0	0	0	0	0	gga-miR-19a-3p	-0.21	-0.24	0.79	2011
NR3C2	ENST00000344721.4	nuclear receptor subfamily 3, group C, member 2	425	1	1	0	0	0	0	0	0	0	gga-miR-19a-3p	-0.19	-0.19	0.79	2007, 2009, 2011
TRIM33	ENST00000358465.2	tripartite motif containing 33	201	1	1	0	0	1	0	0	1	0	gga-miR-19a-3p	-0.11	-0.18	0.79	2007, 2009, 2011
LIN9	ENST00000328205.5	lin-9 homolog (C. elegans)	139	1	1	0	0	0	0	0	0	0	gga-miR-19a-3p	-0.07	-0.4	0.79	2007, 2009, 2011
G3BP2	ENST00000395719.3	GTPase activating protein (SH3 domain) binding protein 2	4413	1	1	0	0	1	1	0	0	1	gga-miR-19a-3p	-0.69	-0.73	0.78	2007, 2009, 2011
RAP2C	ENST00000342983.2	RAP2C, member of RAS oncogene family	604	2	0	1	1	0	0	0	0	1	gga-miR-19a-3p	-0.48	-0.5	0.78	2007, 2009, 2011
CCDC126	ENST00000307471.3	coiled-coil domain containing 126	846	1	0	1	0	0	0	0	0	0	gga-miR-19a-3p	-0.4	-0.4	0.78	2007, 2009, 2011
RIN2	ENST00000255006.6	Ras and Rab interactor 2	539	1	1	0	0	0	0	0	0	0	gga-miR-19a-3p	-0.36	-0.44	0.78	2007, 2009, 2011
SOGA2	ENST00000359865.3	SOGA family member 2	47	1	0	1	0	0	0	0	0	0	gga-miR-19a-3p	-0.2	-0.2	0.78	2011
EBF2	ENST00000535548.1	early B-cell factor 2	11	1	1	0	0	0	0	0	0	0	gga-miR-19a-3p	-0.16	-0.32	0.78
FNDC3A	ENST00000492622.2	fibronectin type III domain containing 3A	122	1	0	1	0	0	0	0	0	0	gga-miR-19a-3p	-0.12	-0.18	0.78	2007, 2009, 2011
UBE2D2	ENST00000398733.3	ubiquitin-conjugating enzyme E2D 2	11458	2	0	1	1	0	0	0	0	0	gga-miR-19a-3p	-0.01	-0.6	0.78	2007, 2011
ZNF711	ENST00000360700.4	zinc finger protein 711	5614	1	0	1	0	1	1	0	0	2	gga-miR-19a-3p	-0.53	-0.6	0.77	2007, 2009, 2011
NPAS2	ENST00000335681.5	neuronal PAS domain protein 2	559	1	1	0	0	1	0	1	0	0	gga-miR-19a-3p	-0.43	-0.56	0.77	2007, 2009, 2011
ZNF367	ENST00000375256.4	zinc finger protein 367	325	1	1	0	0	0	0	0	0	1	gga-miR-19a-3p	-0.43	-0.43	0.77
PLCL2	ENST00000418129.2	phospholipase C-like 2	122	1	0	1	0	0	0	0	0	1	gga-miR-19a-3p	-0.31	-0.34	0.77	2009, 2011
PRKAR2A	ENST00000265563.8	protein kinase, cAMP-dependent, regulatory, type II, alpha	583	1	1	0	0	0	0	0	0	0	gga-miR-19a-3p	-0.26	-0.27	0.77
GNAQ	ENST00000286548.4	guanine nucleotide binding protein (G protein), q polypeptide	47	1	1	0	0	1	0	0	1	0	gga-miR-19a-3p	-0.42	-0.42	0.76
KIAA2026	ENST00000399933.3	KIAA2026	712	1	1	0	0	0	0	0	0	0	gga-miR-19a-3p	-0.35	-0.35	0.76	2009, 2011
ADAMTS20	ENST00000389420.3	ADAM metallopeptidase with thrombospondin type 1 motif, 20	22	1	0	1	0	0	0	0	0	1	gga-miR-19a-3p	-0.22	-0.28	0.76
GBP2	ENST00000370466.3	guanylate binding protein 2, interferon-inducible	1309	1	0	1	0	0	0	0	0	0	gga-miR-19a-3p	0	-0.61	0.76
CCND1	ENST00000227507.2	cyclin D1	4687	1	1	0	0	0	0	0	0	0	gga-miR-19a-3p	-0.4	-0.42	0.75	2007, 2009, 2011
BICD1	ENST00000548411.1	bicaudal D homolog 1 (Drosophila)	205	1	1	0	0	2	0	1	1	0	gga-miR-19a-3p	-0.3	-0.35	0.75
CBLB	ENST00000264122.4	Cbl proto-oncogene B, E3 ubiquitin protein ligase	469	1	0	1	0	0	0	0	0	0	gga-miR-19a-3p	-0.04	-0.21	0.75
MACF1	ENST00000567887.1	microtubule-actin crosslinking factor 1	668	1	1	0	0	0	0	0	0	0	gga-miR-19a-3p	-0.03	-0.03	0.75	2007, 2009, 2011
SYNCRIP	ENST00000355238.6	synaptotagmin binding, cytoplasmic RNA interacting protein	4864	1	0	1	0	0	0	0	0	0	gga-miR-19a-3p	0	-0.25	0.75	2011
SLC24A3	ENST00000328041.6	solute carrier family 24 (sodium/potassium/calcium exchanger), member 3	63	1	1	0	0	0	0	0	0	0	gga-miR-19a-3p	-0.35	-0.35	0.74	2007, 2009, 2011
DOCK10	ENST00000409592.3	dedicator of cytokinesis 10	19	1	1	0	0	0	0	0	0	0	gga-miR-19a-3p	-0.34	-0.34	0.74	2007, 2009, 2011
PURG	ENST00000475541.1	purine-rich element binding protein G	29	1	0	1	0	0	0	0	0	1	gga-miR-19a-3p	-0.09	-0.29	0.74
E2F8	ENST00000527884.1	E2F transcription factor 8	66	1	1	0	0	0	0	0	0	0	gga-miR-19a-3p	-0.41	-0.41	0.73	2007, 2009, 2011
FOXF2	ENST00000259806.1	forkhead box F2	2955	1	0	1	0	0	0	0	0	0	gga-miR-19a-3p	-0.4	-0.4	0.73	2007, 2009, 2011
SYBU	ENST00000533895.1	syntabulin (syntaxin-interacting)	83	1	0	1	0	0	0	0	0	0	gga-miR-19a-3p	-0.34	-0.34	0.73	2007, 2009, 2011
MST4	ENST00000394334.2	Serine/threonine-protein kinase MST4	47	1	1	0	0	0	0	0	0	0	gga-miR-19a-3p	-0.32	-0.4	0.73	2009, 2011
PPM1A	ENST00000395076.4	protein phosphatase, Mg2+/Mn2+ dependent, 1A	412	1	0	1	0	0	0	0	0	1	gga-miR-19a-3p	-0.04	-0.23	0.72	2011
RHOB	ENST00000272233.4	ras homolog family member B	6532	1	1	0	0	0	0	0	0	0	gga-miR-19a-3p	-0.43	-0.44	0.71	2007, 2009, 2011
DMXL2	ENST00000251076.5	Dmx-like 2	46	1	1	0	0	2	0	0	2	0	gga-miR-19a-3p	-0.38	-0.38	0.71	2007, 2009
TNRC6A	ENST00000395799.3	trinucleotide repeat containing 6A	267	1	0	1	0	0	0	0	0	1	gga-miR-19a-3p	-0.33	-0.33	0.71	2007, 2009, 2011
NFATC1	ENST00000253506.5	nuclear factor of activated T-cells, cytoplasmic, calcineurin-dependent 1	74	1	1	0	0	0	0	0	0	0	gga-miR-19a-3p	-0.28	-0.28	0.71	2009, 2011
ARHGAP12	ENST00000311380.4	Rho GTPase activating protein 12	190	1	0	1	0	0	0	0	0	0	gga-miR-19a-3p	-0.23	-0.23	0.71	2007, 2009, 2011
UBE2A	ENST00000371558.2	ubiquitin-conjugating enzyme E2A	618	1	1	0	0	0	0	0	0	0	gga-miR-19a-3p	-0.03	-0.48	0.71	2007, 2009, 2011
KCNC2	ENST00000393288.2	potassium voltage-gated channel, Shaw-related subfamily, member 2	5	1	1	0	0	1	0	0	1	0	gga-miR-19a-3p	0	-0.2	0.71
WDR44	ENST00000254029.3	WD repeat domain 44	392	1	1	0	0	1	1	0	0	0	gga-miR-19a-3p	-0.56	-0.58	0.7	2007, 2009, 2011
YTHDF2	ENST00000373812.3	YTH domain family, member 2	38	1	0	1	0	0	0	0	0	0	gga-miR-19a-3p	-0.23	-0.23	0.7	2007, 2009
FBXW11	ENST00000296933.6	F-box and WD repeat domain containing 11	81	1	0	1	0	0	0	0	0	0	gga-miR-19a-3p	-0.23	-0.24	0.7	2009, 2011
SLITRK2	ENST00000370490.1	SLIT and NTRK-like family, member 2	5	1	0	1	0	0	0	0	0	0	gga-miR-19a-3p	-0.14	-0.14	0.7	2009
WDR20	ENST00000335263.5	WD repeat domain 20	288	2	0	2	0	0	0	0	0	0	gga-miR-19a-3p	-0.62	-0.62	0.69	2007, 2009, 2011
AMMECR1L	ENST00000272647.5	AMMECR1-like	21	1	1	0	0	0	0	0	0	0	gga-miR-19a-3p	-0.2	-0.23	0.69	2009, 2011
USP32	ENST00000300896.4	ubiquitin specific peptidase 32	85	1	0	1	0	2	0	0	2	0	gga-miR-19a-3p	-0.13	-0.37	0.69	2009, 2011
EFNA5	ENST00000333274.6	ephrin-A5	225	1	0	1	0	0	0	0	0	0	gga-miR-19a-3p	-0.01	-0.19	0.69	2011
HOXA9	ENST00000396345.1	homeobox A9	151	1	0	1	0	0	0	0	0	0	gga-miR-19a-3p	0	-0.2	0.69	2007, 2009, 2011
PTP4A1	ENST00000370651.3	protein tyrosine phosphatase type IVA, member 1	5740	1	1	0	0	0	0	0	0	0	gga-miR-19a-3p	-0.32	-0.47	0.68	2009, 2011
EGFLAM	ENST00000322350.5	EGF-like, fibronectin type III and laminin G domains	123	1	1	0	0	0	0	0	0	0	gga-miR-19a-3p	0	-0.31	0.68	2009, 2011
CNOT6L	ENST00000504123.1	CCR4-NOT transcription complex, subunit 6-like	23	1	1	0	0	2	0	1	1	0	gga-miR-19a-3p	-0.7	-0.7	0.67	2007, 2009, 2011
EPHX4	ENST00000370383.4	epoxide hydrolase 4	55	1	1	0	0	0	0	0	0	0	gga-miR-19a-3p	-0.51	-0.63	0.67	2009, 2011
CAB39	ENST00000258418.5	calcium binding protein 39	27	2	0	1	1	1	0	1	0	0	gga-miR-19a-3p	-0.32	-0.58	0.67	2007
EFR3A	ENST00000254624.5	EFR3 homolog A (S. cerevisiae)	372	1	0	1	0	0	0	0	0	0	gga-miR-19a-3p	-0.13	-0.14	0.67	2009, 2011
MAP1B	ENST00000296755.7	microtubule-associated protein 1B	259	1	0	1	0	0	0	0	0	1	gga-miR-19a-3p	-0.1	-0.11	0.67	2009, 2011
ZEB2	ENST00000558170.2	zinc finger E-box binding homeobox 2	33	1	0	1	0	0	0	0	0	1	gga-miR-19a-3p	-0.11	-0.11	0.66	2007, 2011
GOLGA6A	ENST00000290438.3	golgin A6 family, member A	5	1	1	0	0	0	0	0	0	0	gga-miR-19a-3p	0	-1.02	0.66	2007, 2009, 2007, 2009
GOLGA6B	ENST00000421285.3	golgin A6 family, member B	5	1	1	0	0	0	0	0	0	0	gga-miR-19a-3p	0	-0.33	0.66
GOLGA8I	ENST00000450802.3	golgin A8 family, member I	5	1	1	0	0	0	0	0	0	0	gga-miR-19a-3p	-1	-1	0.65
GOLGA8B	ENST00000342314.5	golgin A8 family, member B	170	1	1	0	0	0	0	0	0	0	gga-miR-19a-3p	-1	-1	0.65	2007, 2009, 2007, 2009
GOLGA6C	ENST00000300576.5	golgin A6 family, member C	0	1	1	0	0	0	0	0	0	0	gga-miR-19a-3p	-0.34	-0.34	0.65
GOLGA6D	ENST00000434739.3	golgin A6 family, member D	0	1	1	0	0	0	0	0	0	0	gga-miR-19a-3p	-0.32	-0.32	0.65
ARID4B	ENST00000349213.3	AT rich interactive domain 4B (RBP1-like)	940	1	0	1	0	1	0	1	0	0	gga-miR-19a-3p	-0.29	-0.29	0.65	2007, 2011
GTF2A1	ENST00000553612.1	general transcription factor IIA, 1, 19/37kDa	88	1	1	0	0	1	0	0	1	0	gga-miR-19a-3p	-0.26	-0.43	0.65
SCML2	ENST00000398048.3	sex comb on midleg-like 2 (Drosophila)	7	1	0	1	0	0	0	0	0	0	gga-miR-19a-3p	-0.03	-0.15	0.65	2009, 2011
GOLGA8G	ENST00000329523.6	golgin A8 family, member G	5	1	1	0	0	0	0	0	0	0	gga-miR-19a-3p	-1.01	-1.01	0.64	2007, 2009
GOLGA8F	ENST00000526619.2	golgin A8 family, member F	5	1	1	0	0	0	0	0	0	0	gga-miR-19a-3p	-1	-1	0.64
GOLGA8M	ENST00000563027.1	golgin A8 family, member M	0	1	1	0	0	0	0	0	0	0	gga-miR-19a-3p	-0.99	-0.99	0.64
GOLGA8R	ENST00000327271.10	golgin A8 family, member R	0	1	1	0	0	0	0	0	0	0	gga-miR-19a-3p	-0.61	-0.61	0.64
GOLGA8N	ENST00000448387.2	golgin A8 family, member N	0	1	1	0	0	0	0	0	0	0	gga-miR-19a-3p	-0.59	-0.59	0.64
GOLGA8K	ENST00000512626.2	golgin A8 family, member K	0	1	1	0	0	0	0	0	0	0	gga-miR-19a-3p	-0.39	-0.39	0.64
GOLGA6L10	ENST00000439287.4	Putative golgin subfamily A member 6-like protein 10	0	1	1	0	0	0	0	0	0	0	gga-miR-19a-3p	-1.02	-1.02	0.63
GOLGA8O	ENST00000509311.2	golgin A8 family, member O	0	1	1	0	0	0	0	0	0	0	gga-miR-19a-3p	-0.61	-0.61	0.63
C2CD5	ENST00000333957.4	C2 calcium-dependent domain containing 5	66	1	1	0	0	0	0	0	0	0	gga-miR-19a-3p	-0.52	-0.57	0.63	2009, 2011
LRCH1	ENST00000311191.6	leucine-rich repeats and calponin homology (CH) domain containing 1	381	1	0	1	0	0	0	0	0	0	gga-miR-19a-3p	-0.17	-0.17	0.63	2011
RP13-996F3.5	ENST00000559949.1	Uncharacterized protein	0	1	1	0	0	0	0	0	0	0	gga-miR-19a-3p	-1.03	-1.03	0.62
GOLGA8J	ENST00000341650.6	golgin A8 family, member J	0	1	1	0	0	0	0	0	0	0	gga-miR-19a-3p	-1	-1	0.62
GOLGA8A	ENST00000360553.3	golgin A8 family, member A	2264	1	1	0	0	0	0	0	0	0	gga-miR-19a-3p	-0.99	-0.99	0.62
DDX6	ENST00000264018.4	DEAD (Asp-Glu-Ala-Asp) box helicase 6	11	1	0	1	0	0	0	0	0	1	gga-miR-19a-3p	-0.28	-0.28	0.62	2007, 2009, 2011
GOLGA8H	ENST00000566740.1	golgin A8 family, member H	2	1	1	0	0	0	0	0	0	0	gga-miR-19a-3p	0	-0.99	0.62
SOS2	ENST00000216373.5	son of sevenless homolog 2 (Drosophila)	70	1	0	1	0	0	0	0	0	1	gga-miR-19a-3p	-0.29	-0.29	0.61
VTI1A	ENST00000393077.2	vesicle transport through interaction with t-SNAREs 1A	376	1	1	0	0	0	0	0	0	1	gga-miR-19a-3p	-0.36	-0.51	0.6	2007, 2009, 2011
L3MBTL3	ENST00000529410.1	l(3)mbt-like 3 (Drosophila)	60	1	0	1	0	1	0	0	1	2	gga-miR-19a-3p	-0.35	-0.47	0.6	2007, 2009, 2011
ASAP2	ENST00000315273.4	ArfGAP with SH3 domain, ankyrin repeat and PH domain 2	38	1	1	0	0	0	0	0	0	0	gga-miR-19a-3p	-0.1	-0.33	0.6	2007, 2009, 2011
SEC61A2	ENST00000379020.4	Sec61 alpha 2 subunit (S. cerevisiae)	105	1	1	0	0	0	0	0	0	1	gga-miR-19a-3p	-0.42	-0.48	0.59	2009, 2011
NRBP1	ENST00000233557.3	nuclear receptor binding protein 1	455	1	1	0	0	0	0	0	0	0	gga-miR-19a-3p	-0.39	-0.39	0.59	2009, 2011
ABHD17C	ENST00000258884.4	abhydrolase domain containing 17C	406	1	1	0	0	0	0	0	0	0	gga-miR-19a-3p	-0.36	-0.36	0.59	2009, 2011
MBNL2	ENST00000345429.6	muscleblind-like splicing regulator 2	34	1	0	0	1	1	1	0	0	1	gga-miR-19a-3p	-0.72	-1.02	0.58	2007, 2009, 2011
WWP1	ENST00000517970.1	WW domain containing E3 ubiquitin protein ligase 1	161	1	0	0	1	2	1	0	1	1	gga-miR-19a-3p	-0.5	-0.72	0.58	2007, 2009, 2011
VPS4B	ENST00000238497.5	vacuolar protein sorting 4 homolog B (S. cerevisiae)	180	1	0	0	1	1	0	1	0	0	gga-miR-19a-3p	-0.47	-0.47	0.58	2007, 2009, 2011
ZDHHC7	ENST00000313732.4	zinc finger, DHHC-type containing 7	4068	1	0	0	1	0	0	0	0	1	gga-miR-19a-3p	-0.47	-0.47	0.58	2007, 2009, 2011
KLF12	ENST00000377669.2	Kruppel-like factor 12	251	1	0	0	1	0	0	0	0	1	gga-miR-19a-3p	-0.45	-0.5	0.58	2009, 2011
FAM104B	ENST00000472571.2	family with sequence similarity 104, member B	599	1	0	0	1	0	0	0	0	0	gga-miR-19a-3p	-0.42	-0.42	0.58
FBXO30	ENST00000237281.4	F-box protein 30	224	1	0	0	1	0	0	0	0	0	gga-miR-19a-3p	-0.38	-0.39	0.58	2009, 2011
PCGF5	ENST00000336126.5	polycomb group ring finger 5	176	1	0	0	1	0	0	0	0	1	gga-miR-19a-3p	-0.37	-0.38	0.58	2009, 2011
PIK3CA	ENST00000263967.3	phosphatidylinositol-4,5-bisphosphate 3-kinase, catalytic subunit alpha	112	1	0	0	1	2	1	1	0	0	gga-miR-19a-3p	-0.37	-0.48	0.58	2011
FAM104A	ENST00000581110.1	family with sequence similarity 104, member A	2724	1	0	0	1	0	0	0	0	0	gga-miR-19a-3p	-0.36	-0.37	0.58	2007, 2009, 2011
RIMS2	ENST00000507740.1	regulating synaptic membrane exocytosis 2	8	1	0	0	1	1	0	1	0	0	gga-miR-19a-3p	-0.36	-0.36	0.58
PDCD6	ENST00000505221.1	programmed cell death 6	4780	1	0	0	1	0	0	0	0	0	gga-miR-19a-3p	-0.35	-0.36	0.58	2009
MLLT10	ENST00000377072.3	myeloid/lymphoid or mixed-lineage leukemia (trithorax homolog, Drosophila); translocated to, 10	495	1	0	0	1	0	0	0	0	3	gga-miR-19a-3p	-0.33	-0.45	0.58
SLC30A5	ENST00000396591.3	solute carrier family 30 (zinc transporter), member 5	677	1	0	0	1	0	0	0	0	0	gga-miR-19a-3p	-0.33	-0.35	0.58	2011
GTF2H1	ENST00000265963.4	general transcription factor IIH, polypeptide 1, 62kDa	121	1	0	0	1	0	0	0	0	1	gga-miR-19a-3p	-0.33	-0.34	0.58	2007
YES1	ENST00000577961.1	v-yes-1 Yamaguchi sarcoma viral oncogene homolog 1	168	1	0	0	1	0	0	0	0	1	gga-miR-19a-3p	-0.32	-0.34	0.58	2009, 2011
FMR1	ENST00000370471.3	fragile X mental retardation 1	1155	1	0	0	1	1	0	1	0	0	gga-miR-19a-3p	-0.32	-0.32	0.58	2007
GSC	ENST00000238558.3	goosecoid homeobox	5	1	0	0	1	0	0	0	0	0	gga-miR-19a-3p	-0.31	-0.31	0.58	2007, 2009, 2011
AEBP2	ENST00000266508.9	AE binding protein 2	1228	1	0	0	1	0	0	0	0	0	gga-miR-19a-3p	-0.3	-0.3	0.58	2007, 2011
RAI2	ENST00000415486.3	retinoic acid induced 2	46	1	0	0	1	0	0	0	0	0	gga-miR-19a-3p	-0.3	-0.3	0.58	2007
HOMER1	ENST00000508576.1	homer homolog 1 (Drosophila)	394	1	0	0	1	0	0	0	0	0	gga-miR-19a-3p	-0.29	-0.3	0.58	2011
GLCCI1	ENST00000223145.5	glucocorticoid induced transcript 1	654	1	0	0	1	1	0	0	1	0	gga-miR-19a-3p	-0.29	-0.34	0.58	2007
PPP2R5A	ENST00000261461.2	protein phosphatase 2, regulatory subunit B', alpha	13	1	0	0	1	0	0	0	0	0	gga-miR-19a-3p	-0.28	-0.28	0.58	2011
ARL8A	ENST00000272217.2	ADP-ribosylation factor-like 8A	272	1	0	0	1	0	0	0	0	0	gga-miR-19a-3p	-0.28	-0.35	0.58	2009, 2011
RNF44	ENST00000274811.4	ring finger protein 44	1623	1	0	0	1	0	0	0	0	0	gga-miR-19a-3p	-0.28	-0.28	0.58	2007, 2009, 2011
ENAH	ENST00000366844.3	enabled homolog (Drosophila)	415	1	0	0	1	1	0	1	0	1	gga-miR-19a-3p	-0.27	-0.32	0.58	2009, 2011
TXLNG	ENST00000380122.5	taxilin gamma	96	1	0	0	1	1	0	1	0	1	gga-miR-19a-3p	-0.27	-0.37	0.58	2007, 2009, 2011
DOCK4	ENST00000428084.1	dedicator of cytokinesis 4	211	1	0	0	1	0	0	0	0	0	gga-miR-19a-3p	-0.26	-0.26	0.58	2007, 2009, 2011
ARID5B	ENST00000279873.7	AT rich interactive domain 5B (MRF1-like)	397	1	0	0	1	0	0	0	0	1	gga-miR-19a-3p	-0.26	-0.26	0.58	2007
MTF2	ENST00000370298.4	metal response element binding transcription factor 2	653	1	0	0	1	1	0	0	1	0	gga-miR-19a-3p	-0.26	-0.35	0.58	2011
ITPKB	ENST00000272117.3	inositol-trisphosphate 3-kinase B	5	1	0	0	1	0	0	0	0	0	gga-miR-19a-3p	-0.26	-0.26	0.58	2007, 2009, 2011
C8orf4	ENST00000315792.3	chromosome 8 open reading frame 4	3820	1	0	0	1	0	0	0	0	0	gga-miR-19a-3p	-0.25	-0.25	0.58	2009, 2011
EIF4A2	ENST00000323963.5	eukaryotic translation initiation factor 4A2	304	1	0	0	1	0	0	0	0	0	gga-miR-19a-3p	-0.25	-0.33	0.58	2007, 2009
LRRC16A	ENST00000329474.6	leucine rich repeat containing 16A	718	1	0	0	1	0	0	0	0	0	gga-miR-19a-3p	-0.25	-0.25	0.58	2007, 2009, 2011
EPG5	ENST00000282041.5	ectopic P-granules autophagy protein 5 homolog (C. elegans)	269	1	0	0	1	0	0	0	0	0	gga-miR-19a-3p	-0.25	-0.25	0.58	2009, 2011
SRSF6	ENST00000244020.3	serine/arginine-rich splicing factor 6	1914	1	0	0	1	0	0	0	0	0	gga-miR-19a-3p	-0.25	-0.25	0.58	2007, 2009
CELSR1	ENST00000262738.3	cadherin, EGF LAG seven-pass G-type receptor 1	1359	1	0	0	1	0	0	0	0	0	gga-miR-19a-3p	-0.24	-0.24	0.58	2009
TMEM64	ENST00000458549.2	transmembrane protein 64	200	1	0	0	1	0	0	0	0	0	gga-miR-19a-3p	-0.24	-0.24	0.58	2007, 2011
STRN3	ENST00000355683.5	striatin, calmodulin binding protein 3	697	1	0	0	1	1	0	0	1	0	gga-miR-19a-3p	-0.24	-0.3	0.58	2011
SATB1	ENST00000338745.6	SATB homeobox 1	312	1	0	0	1	1	0	1	0	1	gga-miR-19a-3p	-0.23	-0.33	0.58	2007, 2009, 2011
TM9SF3	ENST00000371142.4	transmembrane 9 superfamily member 3	1030	1	0	0	1	0	0	0	0	0	gga-miR-19a-3p	-0.23	-0.23	0.58	2007, 2011
ADAMTS17	ENST00000268070.4	ADAM metallopeptidase with thrombospondin type 1 motif, 17	19	1	0	0	1	0	0	0	0	0	gga-miR-19a-3p	-0.23	-0.23	0.58	2009, 2011
TIA1	ENST00000433529.2	TIA1 cytotoxic granule-associated RNA binding protein	1370	1	0	0	1	1	0	0	1	0	gga-miR-19a-3p	-0.22	-0.47	0.58	2007, 2009, 2011
ASB7	ENST00000332783.7	ankyrin repeat and SOCS box containing 7	95	1	0	0	1	0	0	0	0	1	gga-miR-19a-3p	-0.22	-0.23	0.58	2009, 2011
ITCH	ENST00000374864.4	itchy E3 ubiquitin protein ligase	769	1	0	0	1	0	0	0	0	0	gga-miR-19a-3p	-0.22	-0.22	0.58	2011
EIF4G2	ENST00000526148.1	eukaryotic translation initiation factor 4 gamma, 2	61971	1	0	0	1	0	0	0	0	0	gga-miR-19a-3p	-0.22	-0.22	0.58	2007, 2009, 2011
PHIP	ENST00000275034.4	pleckstrin homology domain interacting protein	668	1	0	0	1	1	1	0	0	0	gga-miR-19a-3p	-0.22	-0.22	0.58	2011
EYA1	ENST00000388742.4	eyes absent homolog 1 (Drosophila)	222	1	0	0	1	0	0	0	0	0	gga-miR-19a-3p	-0.21	-0.21	0.58
KCTD16	ENST00000507359.3	potassium channel tetramerization domain containing 16	36	1	0	0	1	0	0	0	0	0	gga-miR-19a-3p	-0.21	-0.21	0.58
ZNF644	ENST00000370440.1	zinc finger protein 644	40	1	0	0	1	0	0	0	0	0	gga-miR-19a-3p	-0.21	-0.21	0.58	2007
USP8	ENST00000396444.3	ubiquitin specific peptidase 8	109	1	0	0	1	0	0	0	0	0	gga-miR-19a-3p	-0.21	-0.24	0.58	2009, 2011
DKFZP779J2370	ENST00000378904.2		20	1	0	0	1	0	0	0	0	0	gga-miR-19a-3p	-0.2	-0.2	0.58
GLIS2	ENST00000262366.3	GLIS family zinc finger 2	17	1	0	0	1	0	0	0	0	0	gga-miR-19a-3p	-0.2	-0.2	0.58
REST	ENST00000309042.7	RE1-silencing transcription factor	31	1	0	0	1	0	0	0	0	1	gga-miR-19a-3p	-0.19	-0.23	0.58	2011
SPRED2	ENST00000356388.4	sprouty-related, EVH1 domain containing 2	53	1	0	0	1	0	0	0	0	0	gga-miR-19a-3p	-0.19	-0.21	0.58	2009
SOCS6	ENST00000397942.3	suppressor of cytokine signaling 6	140	1	0	0	1	0	0	0	0	1	gga-miR-19a-3p	-0.19	-0.25	0.58	2007, 2009, 2011
SGCD	ENST00000435422.3	sarcoglycan, delta (35kDa dystrophin-associated glycoprotein)	39	1	0	0	1	0	0	0	0	0	gga-miR-19a-3p	-0.18	-0.23	0.58	2011
MEF2C	ENST00000340208.5	myocyte enhancer factor 2C	70	1	0	0	1	0	0	0	0	0	gga-miR-19a-3p	-0.18	-0.21	0.58	2007, 2011
RICTOR	ENST00000357387.3	RPTOR independent companion of MTOR, complex 2	441	1	0	0	1	0	0	0	0	0	gga-miR-19a-3p	-0.18	-0.2	0.58	2007, 2009, 2011
NPAS3	ENST00000346562.2	neuronal PAS domain protein 3	9	1	0	0	1	0	0	0	0	0	gga-miR-19a-3p	-0.18	-0.18	0.58	2007, 2011
MTUS1	ENST00000381869.3	microtubule associated tumor suppressor 1	215	1	0	0	1	0	0	0	0	0	gga-miR-19a-3p	-0.18	-0.18	0.58	2007, 2009, 2011
CASZ1	ENST00000377022.3	castor zinc finger 1	5	1	0	0	1	0	0	0	0	0	gga-miR-19a-3p	-0.18	-0.18	0.58	2007, 2009, 2011
PTCHD4	ENST00000339488.4	patched domain containing 4	19	1	0	0	1	0	0	0	0	0	gga-miR-19a-3p	-0.18	-0.25	0.58
CELF1	ENST00000395290.2	CUGBP, Elav-like family member 1	153	1	0	0	1	1	0	1	0	1	gga-miR-19a-3p	-0.17	-0.28	0.58
HIPK2	ENST00000406875.3	homeodomain interacting protein kinase 2	48	1	0	0	1	1	0	0	1	0	gga-miR-19a-3p	-0.17	-0.17	0.58	2009, 2011
SUN1	ENST00000456758.2	Sad1 and UNC84 domain containing 1	376	1	0	0	1	0	0	0	0	0	gga-miR-19a-3p	-0.17	-0.17	0.58	2009, 2011
ATXN1L	ENST00000427980.2	ataxin 1-like	12	1	0	0	1	0	0	0	0	1	gga-miR-19a-3p	-0.16	-0.16	0.58	2011
TMEM47	ENST00000275954.3	transmembrane protein 47	129	1	0	0	1	0	0	0	0	0	gga-miR-19a-3p	-0.16	-0.21	0.58	2007, 2009, 2011
PLAG1	ENST00000316981.3	pleiomorphic adenoma gene 1	58	1	0	0	1	0	0	0	0	0	gga-miR-19a-3p	-0.15	-0.19	0.58	2007, 2009, 2011
GALNT1	ENST00000269195.5	UDP-N-acetyl-alpha-D-galactosamine:polypeptide N-acetylgalactosaminyltransferase 1 (GalNAc-T1)	2466	1	0	0	1	0	0	0	0	0	gga-miR-19a-3p	-0.15	-0.17	0.58	2009
DCUN1D3	ENST00000324344.4	DCN1, defective in cullin neddylation 1, domain containing 3	53	1	0	0	1	0	0	0	0	0	gga-miR-19a-3p	-0.15	-0.24	0.58	2007, 2009, 2011
THRB	ENST00000396671.2	thyroid hormone receptor, beta	55	1	0	0	1	0	0	0	0	0	gga-miR-19a-3p	-0.14	-0.21	0.58	2009, 2011
HOXD4	ENST00000306324.3	homeobox D4	214	1	0	0	1	0	0	0	0	0	gga-miR-19a-3p	-0.14	-0.15	0.58
EBF1	ENST00000313708.6	early B-cell factor 1	42	1	0	0	1	0	0	0	0	0	gga-miR-19a-3p	-0.13	-0.15	0.58	2011
CAPRIN1	ENST00000341394.4	cell cycle associated protein 1	650	1	0	0	1	1	0	0	1	0	gga-miR-19a-3p	-0.13	-0.25	0.58	2007, 2009, 2011
KRAS	ENST00000256078.4	Kirsten rat sarcoma viral oncogene homolog	40	1	0	0	1	0	0	0	0	0	gga-miR-19a-3p	-0.13	-0.18	0.58	2009, 2011
NMT2	ENST00000378165.4	N-myristoyltransferase 2	318	1	0	0	1	0	0	0	0	1	gga-miR-19a-3p	-0.12	-0.35	0.58	2007, 2009, 2011
SEMA6D	ENST00000355997.3	sema domain, transmembrane domain (TM), and cytoplasmic domain, (semaphorin) 6D	179	1	0	0	1	0	0	0	0	0	gga-miR-19a-3p	-0.11	-0.13	0.58	2007, 2009, 2011
CBX6	ENST00000407418.3	chromobox homolog 6	215	1	0	0	1	0	0	0	0	0	gga-miR-19a-3p	-0.11	-0.22	0.58
UBB	ENST00000302182.3	ubiquitin B	1869	1	0	0	1	0	0	0	0	1	gga-miR-19a-3p	-0.11	-0.51	0.58
ARID1A	ENST00000324856.7	AT rich interactive domain 1A (SWI-like)	31	1	0	0	1	0	0	0	0	0	gga-miR-19a-3p	-0.09	-0.15	0.58	2007
IGF1R	ENST00000268035.6	insulin-like growth factor 1 receptor	561	1	0	0	1	1	0	1	0	0	gga-miR-19a-3p	-0.09	-0.13	0.58	2009, 2011
VAPA	ENST00000400000.2	VAMP (vesicle-associated membrane protein)-associated protein A, 33kDa	2926	1	0	0	1	0	0	0	0	0	gga-miR-19a-3p	-0.07	-0.22	0.58	2009, 2011
HEY2	ENST00000368365.1	hairy/enhancer-of-split related with YRPW motif 2	70	1	0	0	1	0	0	0	0	0	gga-miR-19a-3p	-0.06	-0.22	0.58
SPTY2D1	ENST00000336349.5	SPT2, Suppressor of Ty, domain containing 1 (S. cerevisiae)	241	1	0	0	1	1	1	0	0	0	gga-miR-19a-3p	-0.06	-0.44	0.58	2007, 2009, 2011
SOX5	ENST00000546136.1	SRY (sex determining region Y)-box 5	43	1	0	0	1	0	0	0	0	0	gga-miR-19a-3p	-0.05	-0.16	0.58
CIRBP	ENST00000444172.2	cold inducible RNA binding protein	4799	1	0	0	1	0	0	0	0	0	gga-miR-19a-3p	-0.04	-0.21	0.58
NLK	ENST00000407008.3	nemo-like kinase	61	1	0	0	1	0	0	0	0	1	gga-miR-19a-3p	-0.04	-0.21	0.58	2007, 2009, 2011
DNMT3A	ENST00000380746.4	DNA (cytosine-5-)-methyltransferase 3 alpha	221	1	0	0	1	0	0	0	0	0	gga-miR-19a-3p	-0.04	-0.15	0.58
SBNO1	ENST00000420886.2	strawberry notch homolog 1 (Drosophila)	87	1	0	0	1	1	0	0	1	1	gga-miR-19a-3p	-0.03	-0.21	0.58	2011
RAB1A	ENST00000409892.1	RAB1A, member RAS oncogene family	472	1	0	0	1	0	0	0	0	0	gga-miR-19a-3p	-0.03	-0.3	0.58	2011
YAF2	ENST00000327791.4	YY1 associated factor 2	413	1	0	0	1	0	0	0	0	0	gga-miR-19a-3p	-0.02	-0.26	0.58	2009, 2011
MIPOL1	ENST00000327441.7	mirror-image polydactyly 1	45	1	0	0	1	0	0	0	0	0	gga-miR-19a-3p	-0.02	-0.18	0.58	2007, 2009, 2011
SETD9	ENST00000285947.2	SET domain containing 9	45	1	0	0	1	0	0	0	0	0	gga-miR-19a-3p	-0.02	-0.27	0.58
RAPH1	ENST00000319170.5	Ras association (RalGDS/AF-6) and pleckstrin homology domains 1	126	1	0	0	1	0	0	0	0	0	gga-miR-19a-3p	-0.01	-0.25	0.58	2007, 2009, 2011
LPHN3	ENST00000512091.2	latrophilin 3	93	1	0	0	1	0	0	0	0	0	gga-miR-19a-3p	-0.01	-0.16	0.58
ZNRF2	ENST00000323037.4	zinc and ring finger 2	403	1	0	0	1	1	0	1	0	0	gga-miR-19a-3p	-0.01	-0.54	0.58
GAPVD1	ENST00000470056.1	GTPase activating protein and VPS9 domains 1	1805	1	0	0	1	0	0	0	0	0	gga-miR-19a-3p	-0.01	-0.12	0.58
STK39	ENST00000355999.4	serine threonine kinase 39	266	1	0	0	1	0	0	0	0	0	gga-miR-19a-3p	-0.01	-0.37	0.58	2007, 2009, 2011
ACP1	ENST00000272067.6	acid phosphatase 1, soluble	499	1	0	0	1	0	0	0	0	0	gga-miR-19a-3p	-0.01	-0.33	0.58
NCKAP1	ENST00000361354.4	NCK-associated protein 1	700	1	0	0	1	0	0	0	0	0	gga-miR-19a-3p	-0.01	-0.27	0.58
VKORC1L1	ENST00000360768.3	vitamin K epoxide reductase complex, subunit 1-like 1	2291	1	0	0	1	0	0	0	0	0	gga-miR-19a-3p	0	-0.19	0.58
FNDC3B	ENST00000336824.4	fibronectin type III domain containing 3B	509	1	0	0	1	0	0	0	0	0	gga-miR-19a-3p	0	-0.18	0.58	2007, 2009, 2011
LEPROTL1	ENST00000321250.8	leptin receptor overlapping transcript-like 1	1242	1	0	0	1	0	0	0	0	0	gga-miR-19a-3p	0	-0.18	0.58
PLCL1	ENST00000428675.1	phospholipase C-like 1	31	1	0	0	1	0	0	0	0	0	gga-miR-19a-3p	0	-0.27	0.58	2009, 2011
PPAP2B	ENST00000371250.3	phosphatidic acid phosphatase type 2B	81	1	1	0	0	0	0	0	0	1	gga-miR-19a-3p	0	-0.42	0.58	2009, 2011
THBS2	ENST00000366787.3	thrombospondin 2	372	1	0	0	1	0	0	0	0	0	gga-miR-19a-3p	0	-0.17	0.58
SNX18	ENST00000343017.6	sorting nexin 18	174	1	1	0	0	0	0	0	0	0	gga-miR-19a-3p	-0.16	-0.16	0.57	2009, 2011
CDH20	ENST00000262717.4	cadherin 20, type 2	5	1	0	1	0	0	0	0	0	0	gga-miR-19a-3p	-0.2	-0.2	0.56
PTPN14	ENST00000366956.5	protein tyrosine phosphatase, non-receptor type 14	301	1	0	1	0	0	0	0	0	1	gga-miR-19a-3p	-0.29	-0.32	0.55	2011
NME7	ENST00000472647.1	NME/NM23 family member 7	8	1	0	1	0	0	0	0	0	0	gga-miR-19a-3p	-0.27	-0.45	0.53	2007, 2009, 2011
PTGES3	ENST00000262033.6	prostaglandin E synthase 3 (cytosolic)	93	1	0	1	0	0	0	0	0	0	gga-miR-19a-3p	-0.28	-0.28	0.52	2009
MXD1	ENST00000264444.2	MAX dimerization protein 1	183	1	0	1	0	0	0	0	0	0	gga-miR-19a-3p	-0.02	-0.17	0.52	2009, 2011
FAM76B	ENST00000358780.5	family with sequence similarity 76, member B	186	1	1	0	0	0	0	0	0	0	gga-miR-19a-3p	-0.44	-0.44	0.51	2009, 2011
CAPRIN2	ENST00000395805.2	caprin family member 2	17	1	0	1	0	1	0	1	0	0	gga-miR-19a-3p	-0.33	-0.33	0.51	2009
GOLGA6L4	ENST00000510439.2	golgin A6 family-like 4	5	1	1	0	0	0	0	0	0	0	gga-miR-19a-3p	-0.41	-0.41	0.49
CTIF	ENST00000256413.3	CBP80/20-dependent translation initiation factor	154	1	0	1	0	0	0	0	0	0	gga-miR-19a-3p	-0.02	-0.3	0.49
CPEB1	ENST00000450751.2	cytoplasmic polyadenylation element binding protein 1	5	1	0	1	0	0	0	0	0	1	gga-miR-19a-3p	-0.31	-0.31	0.48	2009, 2011
ZMYND19	ENST00000298585.2	zinc finger, MYND-type containing 19	1574	1	1	0	0	0	0	0	0	0	gga-miR-19a-3p	-0.5	-0.5	0.47	2009, 2011
CPEB4	ENST00000265085.5	cytoplasmic polyadenylation element binding protein 4	472	1	0	1	0	0	0	0	0	0	gga-miR-19a-3p	-0.06	-0.06	0.47	2007, 2009, 2011
GSPT1	ENST00000434724.2	G1 to S phase transition 1	1119	1	1	0	0	0	0	0	0	0	gga-miR-19a-3p	-0.16	-0.28	0.46	2011
RCOR3	ENST00000367006.4	REST corepressor 3	374	1	0	1	0	0	0	0	0	0	gga-miR-19a-3p	-0.01	-0.13	0.45	2009, 2011
ATP2A2	ENST00000395494.2	ATPase, Ca++ transporting, cardiac muscle, slow twitch 2	2042	1	0	1	0	0	0	0	0	1	gga-miR-19a-3p	-0.16	-0.17	0.41	2009, 2011
ZFAND6	ENST00000261749.6	zinc finger, AN1-type domain 6	11	1	0	1	0	0	0	0	0	0	gga-miR-19a-3p	-0.21	-0.21	0.4	2011
MTMR10	ENST00000435680.1	myotubularin related protein 10	30	1	1	0	0	0	0	0	0	0	gga-miR-19a-3p	-0.36	-0.39	0.39	2007, 2009, 2011
ACSL1	ENST00000454703.2	acyl-CoA synthetase long-chain family member 1	121	1	0	1	0	0	0	0	0	0	gga-miR-19a-3p	-0.13	-0.18	0.38	2009, 2011
AKT3	ENST00000366539.1	v-akt murine thymoma viral oncogene homolog 3	168	2	1	1	0	0	0	0	0	0	gga-miR-19a-3p	-0.15	-0.25	0.35
GOLGA6L9	ENST00000300515.8	golgin A6 family-like 9	5	1	1	0	0	0	0	0	0	0	gga-miR-19a-3p	-1.03	-1.03	0.34
GOLGA6L9	ENST00000358583.3	Homo sapiens golgin subfamily A member 6-like protein 9-like (LOC101927658), mRNA.	5	1	1	0	0	0	0	0	0	0	gga-miR-19a-3p	-1.02	-1.02	0.34
RP13-996F3.4	ENST00000557886.1	Uncharacterized protein	5	1	1	0	0	0	0	0	0	0	gga-miR-19a-3p	0	-1	0.34
EMX2	ENST00000442245.4	empty spiracles homeobox 2	54	1	0	1	0	0	0	0	0	0	gga-miR-19a-3p	-0.24	-0.24	0.33	2007, 2011
UGT8	ENST00000310836.6	UDP glycosyltransferase 8	682	1	0	1	0	0	0	0	0	0	gga-miR-19a-3p	-0.11	-0.12	0.3
USP6	ENST00000332776.4	ubiquitin specific peptidase 6 (Tre-2 oncogene)	5	1	0	1	0	2	0	0	2	1	gga-miR-19a-3p	-0.41	-0.41	0.29	2007, 2009
SCN2A	ENST00000375437.2	sodium channel, voltage-gated, type II, alpha subunit	7	1	1	0	0	0	0	0	0	0	gga-miR-19a-3p	-0.25	-0.25	0.29	2009, 2011
PROX1	ENST00000366958.4	prospero homeobox 1	131	1	1	0	0	0	0	0	0	1	gga-miR-19a-3p	-0.06	-0.06	0.29
ONECUT1	ENST00000560699.2	one cut homeobox 1	10	1	0	1	0	0	0	0	0	0	gga-miR-19a-3p	-0.1	-0.23	0.24
USP31	ENST00000219689.7	ubiquitin specific peptidase 31	214	1	1	0	0	0	0	0	0	0	gga-miR-19a-3p	-0.13	-0.25	0.23	2009, 2011
LAPTM4A	ENST00000175091.4	lysosomal protein transmembrane 4 alpha	4481	1	0	1	0	0	0	0	0	0	gga-miR-19a-3p	-0.34	-0.34	0.22	2009, 2011
RALGPS2	ENST00000367635.3	Ral GEF with PH domain and SH3 binding motif 2	201	1	1	0	0	0	0	0	0	1	gga-miR-19a-3p	-0.14	-0.25	0.22	2011
FAT3	ENST00000298047.6	FAT atypical cadherin 3	30	1	1	0	0	1	0	1	0	0	gga-miR-19a-3p	-0.11	-0.11	0.22	2009, 2011
FAM155A	ENST00000375915.2	family with sequence similarity 155, member A	118	1	0	1	0	1	0	0	1	0	gga-miR-19a-3p	-0.42	-0.42	0.21
FAM155B	ENST00000252338.4	family with sequence similarity 155, member B	21	1	0	1	0	0	0	0	0	0	gga-miR-19a-3p	-0.23	-0.23	0.21	2009
UHRF2	ENST00000276893.5	ubiquitin-like with PHD and ring finger domains 2, E3 ubiquitin protein ligase	64	1	0	1	0	0	0	0	0	0	gga-miR-19a-3p	-0.18	-0.18	0.2
HPRT1	ENST00000298556.7	hypoxanthine phosphoribosyltransferase 1	490	1	0	1	0	0	0	0	0	1	gga-miR-19a-3p	-0.36	-0.39	0.16	2009, 2011
CACUL1	ENST00000369151.3	CDK2-associated, cullin domain 1	213	1	0	1	0	0	0	0	0	1	gga-miR-19a-3p	-0.17	-0.37	0.16
COL1A2	ENST00000297268.6	collagen, type I, alpha 2	877	1	0	1	0	0	0	0	0	0	gga-miR-19a-3p	-0.16	-0.18	0.13
ARHGAP5	ENST00000345122.3	Rho GTPase activating protein 5	757	1	0	1	0	0	0	0	0	0	gga-miR-19a-3p	-0.15	-0.16	0.13	2007, 2009, 2011
UTP11L	ENST00000537711.1	UTP11-like, U3 small nucleolar ribonucleoprotein, (yeast)	1460	1	0	0	1	0	0	0	0	0	gga-miR-19b-3p	-0.32	-0.33	ORF
PTEN	ENST00000371953.3	phosphatase and tensin homolog	118	3	1	2	0	0	0	0	0	1	gga-miR-19b-3p	-0.73	-0.92	> 0.99	2011
RGMB	ENST00000308234.7	RGM domain family, member B	6087	1	1	0	0	0	0	0	0	0	gga-miR-19b-3p	-0.27	-0.34	< 0.1	2009, 2011
TBC1D14	ENST00000448507.1	TBC1 domain family, member 14	1583	1	1	0	0	0	0	0	0	0	gga-miR-19b-3p	-0.19	-0.19	< 0.1	2009, 2011
KIAA0355	ENST00000299505.6	KIAA0355	538	1	1	0	0	0	0	0	0	1	gga-miR-19b-3p	-0.06	-0.1	< 0.1	2009, 2011
QKI	ENST00000392127.2	QKI, KH domain containing, RNA binding	323	2	1	1	0	2	0	0	2	2	gga-miR-19b-3p	-0.75	-1.03	0.98	2007, 2009, 2011
STOX2	ENST00000308497.4	storkhead box 2	379	2	1	1	0	0	0	0	0	0	gga-miR-19b-3p	-0.45	-0.46	0.98
NFATC2	ENST00000371564.3	nuclear factor of activated T-cells, cytoplasmic, calcineurin-dependent 2	105	2	0	2	0	0	0	0	0	0	gga-miR-19b-3p	-0.47	-0.47	0.97
SKIDA1	ENST00000449193.2	SKI/DACH domain containing 1	18	2	0	2	0	0	0	0	0	0	gga-miR-19b-3p	-0.35	-0.58	0.97	2007, 2009, 2011
PNRC1	ENST00000336032.3	proline-rich nuclear receptor coactivator 1	413	2	1	1	0	0	0	0	0	0	gga-miR-19b-3p	0	-0.68	0.97	2007, 2009, 2011
SYT1	ENST00000457153.2	synaptotagmin I	13	2	2	0	0	0	0	0	0	0	gga-miR-19b-3p	-0.65	-0.65	0.95	2007, 2009, 2011
MBNL3	ENST00000370839.3	muscleblind-like splicing regulator 3	593	2	1	1	0	0	0	0	0	0	gga-miR-19b-3p	-0.25	-0.31	0.95	2011
DNAJA2	ENST00000317089.5	DnaJ (Hsp40) homolog, subfamily A, member 2	1487	2	1	0	1	0	0	0	0	0	gga-miR-19b-3p	-0.47	-0.74	0.94	2007, 2009, 2011
NEUROD1	ENST00000295108.3	neuronal differentiation 1	5	2	0	1	1	0	0	0	0	0	gga-miR-19b-3p	-0.58	-0.58	0.93	2007, 2009, 2011
KLF6	ENST00000542957.1	Kruppel-like factor 6	4644	2	0	1	1	0	0	0	0	2	gga-miR-19b-3p	-0.55	-0.63	0.88	2009, 2011
SBF2	ENST00000256190.8	SET binding factor 2	65	2	2	0	0	1	0	1	0	1	gga-miR-19b-3p	-1.14	-1.18	0.87	2011
RAP1A	ENST00000369709.3	RAP1A, member of RAS oncogene family	382	1	1	0	0	0	0	0	0	0	gga-miR-19b-3p	-0.54	-0.54	0.87	2007, 2009, 2011
PIK3R3	ENST00000262741.5	phosphoinositide-3-kinase, regulatory subunit 3 (gamma)	335	1	1	0	0	0	0	0	0	1	gga-miR-19b-3p	-0.46	-0.54	0.87	2007, 2009, 2011
MAPK6	ENST00000261845.5	mitogen-activated protein kinase 6	24	1	1	0	0	0	0	0	0	0	gga-miR-19b-3p	-0.37	-0.37	0.87	2007, 2009, 2011
FAM69A	ENST00000370310.4	family with sequence similarity 69, member A	171	1	1	0	0	0	0	0	0	0	gga-miR-19b-3p	-0.28	-0.54	0.87	2009, 2011
ZER1	ENST00000291900.2	zyg-11 related, cell cycle regulator	336	1	1	0	0	0	0	0	0	0	gga-miR-19b-3p	-0.23	-0.46	0.87	2007, 2009, 2011
HIPK3	ENST00000303296.4	homeodomain interacting protein kinase 3	933	1	1	0	0	1*	0	0	0	1	gga-miR-19b-3p	-0.49	-0.5	0.85	2007, 2009, 2011
PCDH10	ENST00000264360.5	protocadherin 10	9	1	1	0	0	0	0	0	0	0	gga-miR-19b-3p	-0.37	-0.37	0.85	2007, 2009, 2011
SUZ12	ENST00000322652.5	SUZ12 polycomb repressive complex 2 subunit	104	1	1	0	0	1	0	1	0	1	gga-miR-19b-3p	-0.14	-0.61	0.85	2007, 2009, 2011
SRGAP3	ENST00000383836.3	SLIT-ROBO Rho GTPase activating protein 3	38	2	0	2	0	1	0	0	1	0	gga-miR-19b-3p	-0.07	-0.24	0.85	2007, 2009, 2011
GPCPD1	ENST00000379019.4	glycerophosphocholine phosphodiesterase GDE1 homolog (S. cerevisiae)	155	1	0	1	0	1	1	0	0	0	gga-miR-19b-3p	-0.76	-0.78	0.83	2007, 2009, 2011
MFAP3L	ENST00000393704.3	microfibrillar-associated protein 3-like	69	1	0	1	0	2	0	2	0	0	gga-miR-19b-3p	-0.72	-0.77	0.83
TGFBRAP1	ENST00000393359.2	transforming growth factor, beta receptor associated protein 1	435	1	0	1	0	1	0	1	0	0	gga-miR-19b-3p	-0.48	-0.51	0.83
GRM4	ENST00000538487.2	glutamate receptor, metabotropic 4	5	1	0	1	0	0	0	0	0	1	gga-miR-19b-3p	0	-0.21	0.83
RUNX1T1	ENST00000523629.1	runt-related transcription factor 1; translocated to, 1 (cyclin D-related)	9	1	0	1	0	1	0	0	1	1	gga-miR-19b-3p	-0.35	-0.35	0.82	2011
VGLL4	ENST00000273038.3	vestigial like 4 (Drosophila)	37	1	0	1	0	0	0	0	0	0	gga-miR-19b-3p	-0.23	-0.35	0.82	2007, 2009, 2011
EPC2	ENST00000258484.6	enhancer of polycomb homolog 2 (Drosophila)	152	1	0	1	0	0	0	0	0	0	gga-miR-19b-3p	-0.26	-0.3	0.81	2007, 2009, 2011
CPEB3	ENST00000412050.4	cytoplasmic polyadenylation element binding protein 3	48	1	0	1	0	0	0	0	0	1	gga-miR-19b-3p	-0.25	-0.25	0.81	2009, 2011
MAP4K3	ENST00000263881.3	mitogen-activated protein kinase kinase kinase kinase 3	796	1	1	0	0	1	0	0	1	0	gga-miR-19b-3p	-0.35	-0.35	0.8	2009, 2011
ATL2	ENST00000406122.1	atlastin GTPase 2	1135	1	0	1	0	1	0	0	1	0	gga-miR-19b-3p	-0.49	-0.49	0.79	2007, 2009, 2011
SPIRE1	ENST00000409402.4	spire-type actin nucleation factor 1	103	1	0	1	0	0	0	0	0	0	gga-miR-19b-3p	-0.05	-0.33	0.78	2009, 2011
CBFB	ENST00000290858.6	core-binding factor, beta subunit	3904	1	0	1	0	0	0	0	0	0	gga-miR-19b-3p	-0.26	-0.27	0.74	2009, 2011
CEP170	ENST00000366542.1	centrosomal protein 170kDa	6	1	0	1	0	0	0	0	0	0	gga-miR-19b-3p	-0.2	-0.2	0.69	2011
RAB14	ENST00000373840.4	RAB14, member RAS oncogene family	586	1	0	1	0	2	0	0	2	0	gga-miR-19b-3p	-0.17	-0.5	0.64	2007, 2011
PRKX	ENST00000262848.5	protein kinase, X-linked	12	1	0	0	1	1	0	1	0	0	gga-miR-19b-3p	-0.59	-0.59	0.58	2009, 2011
PPP6R3	ENST00000393800.2	protein phosphatase 6, regulatory subunit 3	400	1	0	0	1	0	0	0	0	1	gga-miR-19b-3p	-0.31	-0.34	0.58
LEMD3	ENST00000308330.2	LEM domain containing 3	189	1	0	0	1	0	0	0	0	1	gga-miR-19b-3p	-0.29	-0.29	0.58	2007, 2011
DLX1	ENST00000341900.6	distal-less homeobox 1	312	1	0	0	1	0	0	0	0	0	gga-miR-19b-3p	-0.28	-0.28	0.58	2007, 2009, 2011
UTY	ENST00000331397.4	ubiquitously transcribed tetratricopeptide repeat containing, Y-linked	5	1	0	0	1	0	0	0	0	1	gga-miR-19b-3p	-0.27	-0.27	0.58	2007, 2009, 2011
KDM6A	ENST00000377967.4	lysine (K)-specific demethylase 6A	991	1	0	0	1	0	0	0	0	1	gga-miR-19b-3p	-0.25	-0.29	0.58	2007, 2009, 2011
CUL5	ENST00000393094.2	cullin 5	761	1	0	0	1	1	0	0	1	0	gga-miR-19b-3p	-0.23	-0.24	0.58	2007, 2009, 2011
KIF1B	ENST00000377086.1	kinesin family member 1B	234	1	0	0	1	0	0	0	0	2	gga-miR-19b-3p	-0.23	-0.23	0.58	2011
DCUN1D1	ENST00000292782.4	DCN1, defective in cullin neddylation 1, domain containing 1	267	1	0	0	1	0	0	0	0	0	gga-miR-19b-3p	-0.22	-0.22	0.58	2009, 2011
MN1	ENST00000302326.4	meningioma (disrupted in balanced translocation) 1	15	1	0	0	1	0	0	0	0	0	gga-miR-19b-3p	-0.21	-0.21	0.58	2007, 2009, 2011
MEX3A	ENST00000532414.2	mex-3 RNA binding family member A	912	1	0	0	1	0	0	0	0	0	gga-miR-19b-3p	-0.19	-0.23	0.58	2009
UBN1	ENST00000262376.6	ubinuclein 1	586	1	0	0	1	1	0	1	0	0	gga-miR-19b-3p	-0.17	-0.17	0.58	2009, 2011
NRARP	ENST00000356628.2	NOTCH-regulated ankyrin repeat protein	56	1	0	0	1	0	0	0	0	0	gga-miR-19b-3p	-0.13	-0.2	0.58
SPATA2	ENST00000289431.5	spermatogenesis associated 2	358	1	0	0	1	1	0	0	1	0	gga-miR-19b-3p	-0.04	-0.3	0.58	2009, 2011
ZNRF3	ENST00000544604.2	zinc and ring finger 3	179	1	0	0	1	0	0	0	0	0	gga-miR-19b-3p	-0.04	-0.27	0.58	2009, 2011
PHF17	ENST00000226319.6	PHD finger protein 17	1393	1	0	1	0	1	0	0	1	1	gga-miR-19b-3p	-0.35	-0.36	0.5	2007, 2009, 2011
GABRA1	ENST00000428797.2	gamma-aminobutyric acid (GABA) A receptor, alpha 1	5	1	1	0	0	2	0	0	2	1	gga-miR-19b-3p	-0.6	-0.6	0.46	2011
RABGAP1	ENST00000373647.4	RAB GTPase activating protein 1	514	1	1	0	0	1	0	1	0	0	gga-miR-19b-3p	-0.3	-0.3	0.36	2009, 2011
MASTL	ENST00000342386.6	microtubule associated serine/threonine kinase-like	317	1	1	0	0	0	0	0	0	0	gga-miR-19b-3p	-0.14	-0.67	0.34
PET117	ENST00000432901.3	PET117 homolog (S. cerevisiae)	120	1	0	1	0	1	1	0	0	0	gga-miR-205a	-0.59	-0.59	ORF
C20orf194	ENST00000453730.2	chromosome 20 open reading frame 194	1083	1	0	1	0	0	0	0	0	0	gga-miR-205a	-0.5	-0.5	ORF
SH3GL3	ENST00000535412.1	SH3-domain GRB2-like 3	74	1	0	1	0	1	0	1	0	0	gga-miR-205a	-0.47	-0.47	ORF
HELLS	ENST00000394036.1	helicase, lymphoid-specific	329	1	0	1	0	0	0	0	0	0	gga-miR-205a	-0.44	-0.44	ORF
MRPS35	ENST00000538315.1	mitochondrial ribosomal protein S35	3092	1	0	1	0	0	0	0	0	0	gga-miR-205a	-0.35	-0.35	ORF
LRRC31	ENST00000523069.1	leucine rich repeat containing 31	5	1	0	1	0	0	0	0	0	0	gga-miR-205a	-0.23	-0.23	ORF
FAM126A	ENST00000409923.1	family with sequence similarity 126, member A	241	1	0	1	0	0	0	0	0	0	gga-miR-205a	-0.17	-0.17	ORF
DDR1	ENST00000446312.1	discoidin domain receptor tyrosine kinase 1	195	1	0	0	1	1	0	1	0	0	gga-miR-205a	-0.13	-0.13	ORF
CLCN6	ENST00000312413.6	chloride channel, voltage-sensitive 6	227	1	0	1	0	0	0	0	0	0	gga-miR-205a	-0.05	-0.05	ORF
LANCL3	ENST00000378621.3	LanC lantibiotic synthetase component C-like 3 (bacterial)	15	1	0	1	0	0	0	0	0	0	gga-miR-205a	-0.03	-0.09	ORF	2009
SEH1L	ENST00000262124.11	SEH1-like (S. cerevisiae)	632	1	0	1	0	0	0	0	0	0	gga-miR-205a	-0.03	-0.05	ORF
TSC22D1	ENST00000458659.2	TSC22 domain family, member 1	4146	1	0	1	0	0	0	0	0	0	gga-miR-205a	0	-0.12	ORF	2007
POTEE	ENST00000358087.5	POTE ankyrin domain family, member E	5	1	0	1	0	0	0	0	0	1	gga-miR-205a	-0.55	-0.55	< 0.1
RNF146	ENST00000356799.2	ring finger protein 146	1504	1	0	1	0	0	0	0	0	1	gga-miR-205a	-0.41	-0.41	< 0.1
UBE2NL	ENST00000370494.1	ubiquitin-conjugating enzyme E2N-like	5	1	0	1	0	0	0	0	0	0	gga-miR-205a	-0.22	-0.22	< 0.1
PPP1R8	ENST00000311772.5	protein phosphatase 1, regulatory subunit 8	1066	1	0	1	0	0	0	0	0	0	gga-miR-205a	-0.19	-0.19	< 0.1	2011
EZR	ENST00000337147.7	ezrin	3757	1	0	1	0	0	0	0	0	0	gga-miR-205a	-0.19	-0.24	< 0.1	2009, 2011
RGMB	ENST00000308234.7	RGM domain family, member B	6087	1	0	1	0	0	0	0	0	0	gga-miR-205a	-0.17	-0.21	< 0.1	2009, 2011
FGF14	ENST00000376131.4	fibroblast growth factor 14	5	1	0	1	0	0	0	0	0	1	gga-miR-205a	-0.15	-0.15	< 0.1
AFF4	ENST00000265343.5	AF4/FMR2 family, member 4	2755	1	0	1	0	0	0	0	0	1	gga-miR-205a	-0.12	-0.13	< 0.1	2009, 2011
ZER1	ENST00000291900.2	zyg-11 related, cell cycle regulator	336	1	0	1	0	0	0	0	0	0	gga-miR-205a	-0.12	-0.23	< 0.1	2009, 2011
ACTB	ENST00000331789.5	actin, beta	176	1	0	1	0	0	0	0	0	2	gga-miR-205a	-0.09	-0.23	< 0.1
TPP2	ENST00000376052.3	tripeptidyl peptidase II	240	1	0	1	0	0	0	0	0	0	gga-miR-205a	-0.08	-0.14	< 0.1	2011
RNF19A	ENST00000519449.1	ring finger protein 19A, RBR E3 ubiquitin protein ligase	1674	1	0	1	0	0	0	0	0	1	gga-miR-205a	-0.07	-0.07	< 0.1	2009
CTNNA1	ENST00000518825.1	catenin (cadherin-associated protein), alpha 1, 102kDa	2009	1	0	1	0	1	0	0	1	1	gga-miR-205a	-0.06	-0.17	< 0.1
PHF17	ENST00000226319.6	PHD finger protein 17	1393	1	0	1	0	0	0	0	0	0	gga-miR-205a	-0.04	-0.04	< 0.1	2007, 2009, 2011
FOXP2	ENST00000408937.3	forkhead box P2	169	1	0	1	0	0	0	0	0	0	gga-miR-205a	-0.04	-0.04	< 0.1	2009, 2011
MRRF	ENST00000344641.3	mitochondrial ribosome recycling factor	85	1	1	0	0	0	0	0	0	1	gga-miR-205a	-0.01	-0.5	< 0.1
ABI2	ENST00000295851.5	abl-interactor 2	877	1	1	0	0	2	0	2	0	4	gga-miR-205a	-0.13	-0.55	0.84	2009, 2011
SELT	ENST00000471696.1	Selenoprotein T	538	1	0	1	0	0	0	0	0	0	gga-miR-205a	-0.28	-0.28	0.74	2007, 2009, 2011
SECISBP2L	ENST00000559471.1	SECIS binding protein 2-like	161	2	1	1	0	0	0	0	0	1	gga-miR-205a	-0.15	-0.32	0.73	2011
NOTCH2	ENST00000256646.2	notch 2	734	1	0	1	0	0	0	0	0	0	gga-miR-205a	-0.29	-0.31	0.65	2009, 2011
UBE2N	ENST00000550657.1	ubiquitin-conjugating enzyme E2N	321	1	0	1	0	0	0	0	0	0	gga-miR-205a	-0.03	-0.27	0.55	2009, 2007, 2009, 2011
KLF12	ENST00000377669.2	Kruppel-like factor 12	251	1	0	1	0	1	0	1	0	1	gga-miR-205a	-0.26	-0.29	0.5	2007, 2009, 2011
LCOR	ENST00000371103.3	ligand dependent nuclear receptor corepressor	94	1	1	0	0	4	0	2	2	2	gga-miR-205a	-0.09	-0.09	0.49	2011
KIF26B	ENST00000366518.4	kinesin family member 26B	25	1	0	1	0	0	0	0	0	0	gga-miR-205a	-0.14	-0.14	0.48	2007, 2011
SEPT11	ENST00000264893.6	septin 11	515	1	0	1	0	0	0	0	0	0	gga-miR-205a	-0.18	-0.19	0.43	2007, 2009, 2011
TNRC6C	ENST00000335749.4	trinucleotide repeat containing 6C	248	1	0	1	0	0	0	0	0	0	gga-miR-205a	-0.07	-0.07	0.43	2011
WWC2	ENST00000403733.3	WW and C2 domain containing 2	717	1	0	1	0	0	0	0	0	1	gga-miR-205a	-0.23	-0.3	0.39	2007, 2009, 2011
ATP8A2	ENST00000381655.2	ATPase, aminophospholipid transporter, class I, type 8A, member 2	22	1	0	1	0	0	0	0	0	0	gga-miR-205a	-0.1	-0.22	0.39
SALL4	ENST00000217086.4	sal-like 4 (Drosophila)	155	1	0	1	0	0	0	0	0	0	gga-miR-205a	-0.15	-0.16	0.38
IPO7	ENST00000379719.3	importin 7	1331	1	0	1	0	0	0	0	0	0	gga-miR-205a	-0.06	-0.06	0.32	2007, 2009, 2011
TET1	ENST00000373644.4	tet methylcytosine dioxygenase 1	5	1	0	1	0	0	0	0	0	1	gga-miR-205a	-0.25	-0.25	0.31	2009, 2011
MGAT4A	ENST00000264968.3	mannosyl (alpha-1,3-)-glycoprotein beta-1,4-N-acetylglucosaminyltransferase, isozyme A	223	1	0	1	0	0	0	0	0	0	gga-miR-205a	-0.04	-0.18	0.31	2009, 2011
IVNS1ABP	ENST00000367498.3	influenza virus NS1A binding protein	2215	1	0	1	0	0	0	0	0	0	gga-miR-205a	-0.03	-0.14	0.31	2007, 2009, 2011
USP38	ENST00000307017.4	ubiquitin specific peptidase 38	419	1	0	1	0	0	0	0	0	0	gga-miR-205a	-0.04	-0.19	0.29
PDS5A	ENST00000303538.8	PDS5, regulator of cohesion maintenance, homolog A (S. cerevisiae)	1518	1	0	1	0	0	0	0	0	0	gga-miR-205a	-0.12	-0.12	0.28	2011
PPP1R1C	ENST00000409137.3	protein phosphatase 1, regulatory (inhibitor) subunit 1C	5	1	0	1	0	0	0	0	0	0	gga-miR-205a	-0.35	-0.35	0.27
PTPRG	ENST00000474889.1	protein tyrosine phosphatase, receptor type, G	696	1	0	1	0	0	0	0	0	3	gga-miR-205a	-0.11	-0.14	0.27
XPR1	ENST00000367590.4	xenotropic and polytropic retrovirus receptor 1	544	1	0	1	0	0	0	0	0	0	gga-miR-205a	-0.01	-0.09	0.27	2009, 2011
TBCEL	ENST00000422003.2	tubulin folding cofactor E-like	89	1	0	1	0	0	0	0	0	0	gga-miR-205a	-0.01	-0.12	0.22
POTEG	ENST00000409832.3	POTE ankyrin domain family, member G	5	2	0	2	0	0	0	0	0	2	gga-miR-205a	-0.71	-0.71	0.2
POTEM	ENST00000551509.1	POTE ankyrin domain family, member M	5	2	0	2	0	0	0	0	0	2	gga-miR-205a	-0.71	-0.71	0.2
AC104841.2	ENST00000601871.1	HCG1777198, isoform CRA_a; PRO2900; Uncharacterized protein	5	1	0	1	0	0	0	0	0	0	gga-miR-205a	-0.47	-0.47	0.2
ERRFI1	ENST00000377482.5	ERBB receptor feedback inhibitor 1	3807	1	0	1	0	0	0	0	0	0	gga-miR-205a	-0.23	-0.25	0.2	2007, 2009, 2011
USP7	ENST00000344836.4	ubiquitin specific peptidase 7 (herpes virus-associated)	656	1	0	1	0	0	0	0	0	0	gga-miR-205a	-0.14	-0.16	0.2	2009, 2011
POTEI	ENST00000451531.2	POTE ankyrin domain family, member I	5	1	0	1	0	1	0	0	1	1	gga-miR-205a	-0.19	-0.19	0.19
YES1	ENST00000577961.1	v-yes-1 Yamaguchi sarcoma viral oncogene homolog 1	168	1	0	1	0	0	0	0	0	0	gga-miR-205a	-0.18	-0.19	0.19	2007, 2009, 2011
TNRC6B	ENST00000335727.9	trinucleotide repeat containing 6B	69	1	0	0	1	2	0	1	1	2	gga-miR-205a	-0.03	-0.04	0.18	2007, 2009, 2011
ZNF536	ENST00000355537.3	zinc finger protein 536	5	1	0	1	0	0	0	0	0	0	gga-miR-205a	-0.26	-0.26	0.17	2007, 2009, 2011
TSHZ3	ENST00000240587.4	teashirt zinc finger homeobox 3	81	1	0	1	0	0	0	0	0	0	gga-miR-205a	-0.24	-0.24	0.17	2009, 2011
TRPS1	ENST00000395715.3	trichorhinophalangeal syndrome I	94	1	0	1	0	0	0	0	0	1	gga-miR-205a	-0.03	-0.03	0.17	2007, 2009, 2011
HNRNPK	ENST00000376281.4	heterogeneous nuclear ribonucleoprotein K	124	1	0	0	1	0	0	0	0	1	gga-miR-205a	-0.09	-0.09	0.16	2007, 2009, 2011
ALX4	ENST00000329255.3	ALX homeobox 4	52	1	0	0	1	0	0	0	0	0	gga-miR-205a	-0.09	-0.09	0.16	2011
NSUN5	ENST00000428206.1	NOP2/Sun domain family, member 5	28	1	0	0	1	0	0	0	0	1	gga-miR-205a	-0.06	-0.16	0.16
SCN1A	ENST00000423058.2	sodium channel, voltage-gated, type I, alpha subunit	21	1	0	1	0	0	0	0	0	0	gga-miR-205a	-0.02	-0.02	0.16
MIER3	ENST00000381226.3	mesoderm induction early response 1, family member 3	112	1	0	0	1	0	0	0	0	0	gga-miR-205a	-0.1	-0.12	0.15	2007, 2009, 2011
SULF1	ENST00000458141.2	sulfatase 1	11	1	0	0	1	0	0	0	0	0	gga-miR-205a	-0.09	-0.09	0.15	2009, 2011
SMARCD1	ENST00000394963.4	SWI/SNF related, matrix associated, actin dependent regulator of chromatin, subfamily d, member 1	952	1	0	0	1	1	1	0	0	1	gga-miR-205a	-0.03	-0.47	0.15
IL1RAPL1	ENST00000378993.1	interleukin 1 receptor accessory protein-like 1	5	1	0	0	1	1	0	1	0	2	gga-miR-205a	-0.02	-0.09	0.15
PTPRD	ENST00000381196.4	protein tyrosine phosphatase, receptor type, D	101	1	0	0	1	0	0	0	0	0	gga-miR-205a	-0.01	-0.01	0.15
SIAH1	ENST00000380006.2	siah E3 ubiquitin protein ligase 1	34	1	0	1	0	0	0	0	0	0	gga-miR-205a	-0.31	-0.31	0.14	2007, 2011
FBXO38	ENST00000340253.5	F-box protein 38	673	1	0	1	0	0	0	0	0	0	gga-miR-205a	-0.25	-0.25	0.14	2009, 2011
SS18	ENST00000415083.2	synovial sarcoma translocation, chromosome 18	205	1	0	1	0	0	0	0	0	0	gga-miR-205a	-0.21	-0.25	0.14	2009, 2011
TBX3	ENST00000349155.2	T-box 3	71	1	0	1	0	0	0	0	0	0	gga-miR-205a	-0.03	-0.19	0.14	2009, 2011
SPOPL	ENST00000280098.4	speckle-type POZ protein-like	216	1	0	1	0	2	0	1	1	2	gga-miR-205a	-0.17	-0.21	0.13	2009, 2011
DDX6	ENST00000264018.4	DEAD (Asp-Glu-Ala-Asp) box helicase 6	11	1	0	1	0	0	0	0	0	0	gga-miR-205a	-0.04	-0.08	0.13	2007, 2009, 2011
SCN2A	ENST00000375437.2	sodium channel, voltage-gated, type II, alpha subunit	7	1	0	1	0	0	0	0	0	0	gga-miR-205a	-0.02	-0.02	0.13
TMSB4Y	ENST00000284856.3	thymosin beta 4, Y-linked	5	1	0	1	0	0	0	0	0	0	gga-miR-205a	-0.26	-0.26	0.12	2009
ZNF800	ENST00000393313.1	zinc finger protein 800	239	1	0	1	0	0	0	0	0	0	gga-miR-205a	-0.22	-0.22	0.12	2007
TAPT1	ENST00000405303.2	transmembrane anterior posterior transformation 1	105	1	0	1	0	0	0	0	0	2	gga-miR-205a	-0.14	-0.25	0.11	2009, 2011
DMRT2	ENST00000259622.6	doublesex and mab-3 related transcription factor 2	5	1	1	0	0	0	0	0	0	0	gga-miR-217-5p	-0.23	-0.23	ORF
NT5C1B-RDH14	ENST00000532967.1	NT5C1B-RDH14 readthrough	572	1	0	1	0	0	0	0	0	0	gga-miR-217-5p	-0.23	-0.23	ORF
NT5C1B	ENST00000600945.1	5'-nucleotidase, cytosolic IB	567	1	0	1	0	0	0	0	0	0	gga-miR-217-5p	-0.22	-0.22	ORF
MRS2	ENST00000274747.7	MRS2 magnesium transporter	826	1	0	0	1	0	0	0	0	0	gga-miR-217-5p	-0.2	-0.2	ORF
RBM38	ENST00000440234.2	RNA binding motif protein 38	18	2	0	1	1	0	0	0	0	1	gga-miR-217-5p	-0.16	-0.22	ORF
PHF1	ENST00000374512.3	PHD finger protein 1	19	1	0	0	1	0	0	0	0	0	gga-miR-217-5p	-0.14	-0.14	ORF
PTCD1	ENST00000292478.4	pentatricopeptide repeat domain 1	22	2	1	1	0	0	0	0	0	0	gga-miR-217-5p	-0.12	-0.64	ORF
SENP6	ENST00000541192.1	SUMO1/sentrin specific peptidase 6	298	1	0	0	1	0	0	0	0	0	gga-miR-217-5p	-0.12	-0.12	ORF
GAL3ST4	ENST00000423751.1	galactose-3-O-sulfotransferase 4	33	1	0	0	1	0	0	0	0	0	gga-miR-217-5p	-0.11	-0.11	ORF
JMJD1C	ENST00000399251.1	jumonji domain containing 1C	60	1	0	1	0	1	0	1	0	0	gga-miR-217-5p	-0.05	-0.05	ORF
DST	ENST00000312431.6	dystonin	439	1	0	1	0	0	0	0	0	3	gga-miR-217-5p	-0.04	-0.04	ORF
MSH6	ENST00000234420.5	mutS homolog 6	94	1	0	1	0	0	0	0	0	1	gga-miR-217-5p	-0.01	-0.2	ORF
ARHGAP32	ENST00000524655.1	Rho GTPase activating protein 32	13	1	0	1	0	0	0	0	0	2	gga-miR-217-5p	-0.01	-0.02	ORF
PMPCB	ENST00000249269.4	peptidase (mitochondrial processing) beta	653	1	0	1	0	0	0	0	0	0	gga-miR-217-5p	0	-0.17	ORF	2007
ATP5J2-PTCD1	ENST00000413834.1	ATP5J2-PTCD1 readthrough	22	2	1	1	0	0	0	0	0	0	gga-miR-217-5p	0	-0.64	ORF
SUFU	ENST00000369902.3	suppressor of fused homolog (Drosophila)	247	1	1	0	0	0	0	0	0	0	gga-miR-217-5p	-0.59	-0.59	< 0.1	2011
PPP4R2	ENST00000356692.5	protein phosphatase 4, regulatory subunit 2	310	1	1	0	0	1	0	0	1	1	gga-miR-217-5p	-0.52	-0.54	< 0.1	2009, 2011
DACH2	ENST00000373131.1	dachshund homolog 2 (Drosophila)	5	1	1	0	0	0	0	0	0	0	gga-miR-217-5p	-0.46	-0.46	< 0.1	2009, 2011
SLC6A1	ENST00000287766.4	solute carrier family 6 (neurotransmitter transporter), member 1	5	1	1	0	0	0	0	0	0	0	gga-miR-217-5p	-0.39	-0.39	< 0.1	2009, 2011
DCP2	ENST00000389063.2	decapping mRNA 2	155	1	1	0	0	1	0	0	1	0	gga-miR-217-5p	-0.38	-0.74	< 0.1	2009, 2011
CLASP2	ENST00000539981.1	cytoplasmic linker associated protein 2	554	1	1	0	0	0	0	0	0	1	gga-miR-217-5p	-0.37	-0.37	< 0.1
IL6ST	ENST00000381287.4	interleukin 6 signal transducer (gp130, oncostatin M receptor)	213	1	0	0	1	1	0	0	1	1	gga-miR-217-5p	-0.36	-0.42	< 0.1
MPPED2	ENST00000358117.5	metallophosphoesterase domain containing 2	42	1	1	0	0	0	0	0	0	0	gga-miR-217-5p	-0.35	-0.35	< 0.1	2011
FGFR2	ENST00000369061.4	fibroblast growth factor receptor 2	75	1	1	0	0	0	0	0	0	1	gga-miR-217-5p	-0.33	-0.34	< 0.1	2009, 2011
HNF1B	ENST00000225893.4	HNF1 homeobox B	25	1	1	0	0	0	0	0	0	1	gga-miR-217-5p	-0.32	-0.32	< 0.1
ERN1	ENST00000433197.3	endoplasmic reticulum to nucleus signaling 1	182	1	1	0	0	0	0	0	0	0	gga-miR-217-5p	-0.3	-0.31	< 0.1
NLGN4X	ENST00000381095.3	neuroligin 4, X-linked	5	1	1	0	0	1	0	1	0	0	gga-miR-217-5p	-0.24	-0.24	< 0.1	2009, 2011
GABBR2	ENST00000259455.2	gamma-aminobutyric acid (GABA) B receptor, 2	214	1	1	0	0	0	0	0	0	0	gga-miR-217-5p	-0.24	-0.24	< 0.1	2009
ASXL3	ENST00000269197.5	additional sex combs like 3 (Drosophila)	65	1	1	0	0	1	0	0	1	4	gga-miR-217-5p	-0.18	-0.18	< 0.1	2009, 2011
LIN54	ENST00000395282.2	lin-54 homolog (C. elegans)	228	1	0	1	0	1	0	1	0	2	gga-miR-217-5p	-0.15	-0.2	< 0.1
ESRRG	ENST00000361525.3	estrogen-related receptor gamma	5	1	1	0	0	0	0	0	0	0	gga-miR-217-5p	-0.15	-0.15	< 0.1	2007, 2009, 2011
BNIP3L	ENST00000380629.2	BCL2/adenovirus E1B 19kDa interacting protein 3-like	191	1	1	0	0	0	0	0	0	2	gga-miR-217-5p	-0.08	-0.45	< 0.1
GAB1	ENST00000262995.4	GRB2-associated binding protein 1	26	1	1	0	0	0	0	0	0	0	gga-miR-217-5p	-0.07	-0.14	< 0.1	2011
BCL9L	ENST00000334801.3	B-cell CLL/lymphoma 9-like	91	1	0	0	1	0	0	0	0	1	gga-miR-217-5p	-0.04	-0.05	< 0.1
CCNT2	ENST00000295238.6	cyclin T2	381	1	1	0	0	0	0	0	0	0	gga-miR-217-5p	-0.03	-0.25	< 0.1	2011
NTPCR	ENST00000366628.5	nucleoside-triphosphatase, cancer-related	2755	1	1	0	0	0	0	0	0	1	gga-miR-217-5p	-0.01	-0.41	< 0.1
YAF2	ENST00000327791.4	YY1 associated factor 2	413	1	1	0	0	0	0	0	0	0	gga-miR-217-5p	0	-0.39	< 0.1	2009, 2011
NUP88	ENST00000573584.1	nucleoporin 88kDa	2415	1	1	0	0	0	0	0	0	1	gga-miR-217-5p	0	-0.31	< 0.1
SH3PXD2A	ENST00000369774.4	SH3 and PX domains 2A	152	3	0	1	2	0	0	0	0	1	gga-miR-217-5p	-0.47	-0.49	0.81	2007, 2009, 2011
PROX1	ENST00000366958.4	prospero homeobox 1	131	3	1	0	2	0	0	0	0	1	gga-miR-217-5p	-0.15	-0.26	0.78
DYNC1LI2	ENST00000258198.2	dynein, cytoplasmic 1, light intermediate chain 2	137	2	0	1	1	0	0	0	0	0	gga-miR-217-5p	-0.02	-0.17	0.61	2007, 2011
MTF1	ENST00000373036.4	metal-regulatory transcription factor 1	98	1	0	1	0	4	0	3	1	1	gga-miR-217-5p	-0.5	-0.51	0.6	2009, 2011
DACH1	ENST00000305425.4	dachshund homolog 1 (Drosophila)	18	2	1	1	0	1	0	0	1	1	gga-miR-217-5p	-0.62	-0.62	0.59	2011
TM9SF3	ENST00000371142.4	transmembrane 9 superfamily member 3	1030	1	1	0	0	1	0	1	0	0	gga-miR-217-5p	-0.46	-0.62	0.59	2007, 2009, 2011
ATP1B1	ENST00000367816.1	ATPase, Na+/K+ transporting, beta 1 polypeptide	656	2	1	1	0	0	0	0	0	0	gga-miR-217-5p	-0.1	-0.77	0.59	2007, 2009, 2011
KPNA4	ENST00000334256.4	karyopherin alpha 4 (importin alpha 3)	111	2	1	0	1	0	0	0	0	0	gga-miR-217-5p	-0.43	-0.49	0.58	2007, 2011
FBN2	ENST00000262464.4	fibrillin 2	167	2	1	1	0	0	0	0	0	0	gga-miR-217-5p	-0.39	-0.43	0.56
AEBP2	ENST00000266508.9	AE binding protein 2	1228	2	0	1	1	1	0	1	0	1	gga-miR-217-5p	-0.27	-0.64	0.56	2009, 2011
YWHAB	ENST00000353703.4	tyrosine 3-monooxygenase/tryptophan 5-monooxygenase activation protein, beta polypeptide	272	1	1	0	0	1	0	1	0	2	gga-miR-217-5p	-0.01	-0.62	0.55	2009, 2011
DYRK1A	ENST00000339659.4	dual-specificity tyrosine-(Y)-phosphorylation regulated kinase 1A	448	1	1	0	0	1	0	1	0	0	gga-miR-217-5p	-0.3	-0.39	0.54	2007, 2009, 2011
LRRTM3	ENST00000361320.4	leucine rich repeat transmembrane neuronal 3	5	1	0	0	1	1	1	0	0	0	gga-miR-217-5p	-0.54	-0.54	0.52	2007, 2009
DKK1	ENST00000373970.3	dickkopf WNT signaling pathway inhibitor 1	2384	1	0	0	1	0	0	0	0	0	gga-miR-217-5p	-0.35	-0.36	0.52
HSPA9	ENST00000297185.3	heat shock 70kDa protein 9 (mortalin)	573	1	0	0	1	0	0	0	0	0	gga-miR-217-5p	-0.25	-0.29	0.52	2007, 2009, 2011
VAT1L	ENST00000302536.2	vesicle amine transport 1-like	123	1	0	0	1	0	0	0	0	1	gga-miR-217-5p	-0.24	-0.24	0.52	2007, 2009, 2011
GOLGA1	ENST00000373555.4	golgin A1	334	1	0	0	1	0	0	0	0	1	gga-miR-217-5p	-0.24	-0.24	0.52	2009, 2011
PCDH8	ENST00000377942.3	protocadherin 8	11	1	0	0	1	0	0	0	0	0	gga-miR-217-5p	-0.24	-0.24	0.52	2007
EIF3J	ENST00000261868.5	eukaryotic translation initiation factor 3, subunit J	1646	1	0	0	1	0	0	0	0	0	gga-miR-217-5p	-0.23	-0.23	0.52	2007
CORO1C	ENST00000261401.3	coronin, actin binding protein, 1C	1970	1	0	0	1	0	0	0	0	0	gga-miR-217-5p	-0.23	-0.26	0.52	2007, 2009, 2011
BTG1	ENST00000256015.3	B-cell translocation gene 1, anti-proliferative	1677	1	0	0	1	0	0	0	0	0	gga-miR-217-5p	-0.21	-0.22	0.52	2011
GMFB	ENST00000554908.1	glia maturation factor, beta	15	1	0	0	1	0	0	0	0	2	gga-miR-217-5p	-0.2	-0.27	0.52	2007, 2009, 2011
SHOX	ENST00000381578.1	short stature homeobox	5	1	0	0	1	0	0	0	0	0	gga-miR-217-5p	-0.2	-0.2	0.52	2009
PRPF38B	ENST00000370025.4	pre-mRNA processing factor 38B	724	1	0	0	1	0	0	0	0	1	gga-miR-217-5p	-0.19	-0.23	0.52
AGFG1	ENST00000310078.8	ArfGAP with FG repeats 1	2019	1	0	0	1	1	0	0	1	0	gga-miR-217-5p	-0.17	-0.35	0.52	2009, 2011
SEPT11	ENST00000264893.6	septin 11	515	1	0	0	1	0	0	0	0	0	gga-miR-217-5p	-0.17	-0.17	0.52	2009, 2011
SLC23A2	ENST00000338244.1	solute carrier family 23 (ascorbic acid transporter), member 2	121	1	0	0	1	0	0	0	0	1	gga-miR-217-5p	-0.17	-0.23	0.52	2009, 2011
RTF1	ENST00000389629.4	Rtf1, Paf1/RNA polymerase II complex component, homolog (S. cerevisiae)	1869	1	0	0	1	1	0	0	1	0	gga-miR-217-5p	-0.15	-0.32	0.52	2007, 2009, 2011
AFF3	ENST00000409236.2	AF4/FMR2 family, member 3	296	1	0	0	1	0	0	0	0	0	gga-miR-217-5p	-0.14	-0.14	0.52	2009, 2011
SRGAP1	ENST00000355086.3	SLIT-ROBO Rho GTPase activating protein 1	64	1	0	0	1	0	0	0	0	0	gga-miR-217-5p	-0.1	-0.15	0.52	2011
DYNLL2	ENST00000579991.2	dynein, light chain, LC8-type 2	1162	1	0	0	1	0	0	0	0	0	gga-miR-217-5p	-0.05	-0.31	0.52
USP15	ENST00000353364.3	ubiquitin specific peptidase 15	286	1	0	0	1	0	0	0	0	0	gga-miR-217-5p	-0.02	-0.24	0.52	2007, 2011
EIF5B	ENST00000289371.6	eukaryotic translation initiation factor 5B	188	1	0	0	1	0	0	0	0	0	gga-miR-217-5p	-0.02	-0.13	0.52	2007
USP38	ENST00000307017.4	ubiquitin specific peptidase 38	419	1	0	0	1	0	0	0	0	0	gga-miR-217-5p	-0.01	-0.13	0.52	2007, 2009, 2011
RILPL1	ENST00000376874.4	Rab interacting lysosomal protein-like 1	155	1	0	0	1	0	0	0	0	1	gga-miR-217-5p	-0.01	-0.26	0.52
HSPH1	ENST00000320027.5	heat shock 105kDa/110kDa protein 1	4109	1	0	0	1	0	0	0	0	1	gga-miR-217-5p	0	-0.26	0.52
SUMO2	ENST00000420826.2	small ubiquitin-like modifier 2	75	1	0	0	1	0	0	0	0	0	gga-miR-217-5p	-0.28	-0.28	0.51
PICALM	ENST00000532317.1	phosphatidylinositol binding clathrin assembly protein	1173	1	0	0	1	0	0	0	0	2	gga-miR-217-5p	-0.28	-0.29	0.51	2007, 2009, 2011
LRP6	ENST00000261349.4	low density lipoprotein receptor-related protein 6	157	1	0	0	1	2	0	1	1	1	gga-miR-217-5p	-0.24	-0.27	0.51	2009, 2011
GOLIM4	ENST00000470487.1	golgi integral membrane protein 4	48	1	0	0	1	0	0	0	0	1	gga-miR-217-5p	-0.13	-0.3	0.51
XKR4	ENST00000327381.6	XK, Kell blood group complex subunit-related family, member 4	5	1	0	0	1	1	0	1	0	3	gga-miR-217-5p	-0.12	-0.12	0.51
BCL11B	ENST00000357195.3	B-cell CLL/lymphoma 11B (zinc finger protein)	73	1	0	0	1	0	0	0	0	0	gga-miR-217-5p	-0.12	-0.12	0.51	2009, 2011
QKI	ENST00000392127.2	QKI, KH domain containing, RNA binding	323	1	0	0	1	1	0	1	0	4	gga-miR-217-5p	-0.1	-0.25	0.51	2011
ZSWIM6	ENST00000252744.5	zinc finger, SWIM-type containing 6	933	1	0	0	1	0	0	0	0	2	gga-miR-217-5p	-0.08	-0.08	0.51	2011
HIPK3	ENST00000303296.4	homeodomain interacting protein kinase 3	933	1	0	0	1	0	0	0	0	0	gga-miR-217-5p	-0.07	-0.07	0.51
ARID2	ENST00000457135.1	AT rich interactive domain 2 (ARID, RFX-like)	891	1	0	0	1	0	0	0	0	1	gga-miR-217-5p	-0.05	-0.21	0.51	2007, 2009, 2011
ZIC1	ENST00000282928.4	Zic family member 1	26	1	0	0	1	0	0	0	0	1	gga-miR-217-5p	-0.03	-0.18	0.51	2009, 2011
HHIP	ENST00000296575.3	hedgehog interacting protein	65	1	0	0	1	0	0	0	0	1	gga-miR-217-5p	-0.01	-0.02	0.51
CNOT4	ENST00000541284.1	CCR4-NOT transcription complex, subunit 4	27	1	0	0	1	1	0	1	0	0	gga-miR-217-5p	-0.38	-0.38	0.5	2007
CALD1	ENST00000361388.2	caldesmon 1	1013	1	0	0	1	0	0	0	0	0	gga-miR-217-5p	-0.12	-0.15	0.5	2009, 2011
TCF12	ENST00000267811.5	transcription factor 12	101	1	0	0	1	0	0	0	0	0	gga-miR-217-5p	-0.01	-0.12	0.5	2009, 2011
GPM6A	ENST00000280187.7	glycoprotein M6A	335	1	0	0	1	0	0	0	0	0	gga-miR-217-5p	0	-0.11	0.5	2007, 2009, 2011
ANLN	ENST00000265748.2	anillin, actin binding protein	2637	1	1	0	0	1	1	0	0	0	gga-miR-217-5p	-0.69	-0.69	0.49	2007, 2009, 2011
MIER3	ENST00000381226.3	mesoderm induction early response 1, family member 3	112	1	1	0	0	2	0	1	1	2	gga-miR-217-5p	-0.47	-0.49	0.49	2009, 2011
GMPS	ENST00000496455.2	guanine monphosphate synthase	867	1	1	0	0	0	0	0	0	1	gga-miR-217-5p	-0.46	-0.5	0.49
CHST11	ENST00000549260.1	carbohydrate (chondroitin 4) sulfotransferase 11	686	1	1	0	0	0	0	0	0	0	gga-miR-217-5p	-0.39	-0.47	0.49	2011
PALM2-AKAP2	ENST00000374530.3	PALM2-AKAP2 readthrough	1287	1	1	0	0	0	0	0	0	0	gga-miR-217-5p	-0.38	-0.39	0.49	2007, 2009, 2007, 2009, 2011
WAPAL	ENST00000298767.5	wings apart-like homolog (Drosophila)	185	2	0	1	1	0	0	0	0	1	gga-miR-217-5p	-0.32	-0.33	0.49
CDYL2	ENST00000570137.2	chromodomain protein, Y-like 2	239	1	1	0	0	0	0	0	0	1	gga-miR-217-5p	-0.29	-0.45	0.49
AKAP2	ENST00000374525.1	A kinase (PRKA) anchor protein 2	1287	1	1	0	0	0	0	0	0	0	gga-miR-217-5p	-0.28	-0.28	0.49	2011
RBFOX1	ENST00000355637.4	RNA binding protein, fox-1 homolog (C. elegans) 1	5	1	1	0	0	0	0	0	0	2	gga-miR-217-5p	-0.27	-0.27	0.49	2007, 2009, 2011
NPAS3	ENST00000346562.2	neuronal PAS domain protein 3	9	1	1	0	0	0	0	0	0	4	gga-miR-217-5p	-0.26	-0.26	0.49	2011
DNAJC5	ENST00000360864.4	DnaJ (Hsp40) homolog, subfamily C, member 5	1089	1	1	0	0	0	0	0	0	0	gga-miR-217-5p	-0.23	-0.44	0.49	2009, 2011
DLGAP2	ENST00000421627.2	discs, large (Drosophila) homolog-associated protein 2	5	1	1	0	0	0	0	0	0	0	gga-miR-217-5p	-0.21	-0.21	0.49	2007, 2009, 2011
DOCK4	ENST00000428084.1	dedicator of cytokinesis 4	211	1	1	0	0	0	0	0	0	0	gga-miR-217-5p	-0.18	-0.19	0.49	2007, 2009, 2011
KLF12	ENST00000377669.2	Kruppel-like factor 12	251	1	1	0	0	0	0	0	0	2	gga-miR-217-5p	-0.17	-0.19	0.49	2007, 2009, 2011
YWHAZ	ENST00000395957.2	tyrosine 3-monooxygenase/tryptophan 5-monooxygenase activation protein, zeta polypeptide	184	1	1	0	0	0	0	0	0	0	gga-miR-217-5p	-0.12	-0.46	0.49	2009
VSNL1	ENST00000406397.1	visinin-like 1	89	1	1	0	0	0	0	0	0	1	gga-miR-217-5p	-0.09	-0.53	0.49	2007, 2009, 2011
NIPBL	ENST00000448238.2	Nipped-B homolog (Drosophila)	250	1	1	0	0	0	0	0	0	0	gga-miR-217-5p	-0.09	-0.2	0.49	2007, 2009, 2011
MED13	ENST00000397786.2	mediator complex subunit 13	561	1	0	0	1	0	0	0	0	0	gga-miR-217-5p	-0.08	-0.11	0.49	2007
EPC1	ENST00000319778.6	enhancer of polycomb homolog 1 (Drosophila)	102	1	1	0	0	0	0	0	0	0	gga-miR-217-5p	-0.08	-0.54	0.49
RUNX1	ENST00000344691.4	runt-related transcription factor 1	182	1	1	0	0	1	0	0	1	0	gga-miR-217-5p	-0.05	-0.16	0.49	2011
PPM1D	ENST00000305921.3	protein phosphatase, Mg2+/Mn2+ dependent, 1D	896	1	1	0	0	0	0	0	0	0	gga-miR-217-5p	-0.02	-0.45	0.49	2011
STAU2	ENST00000522695.1	staufen double-stranded RNA binding protein 2	306	1	1	0	0	0	0	0	0	0	gga-miR-217-5p	-0.01	-0.35	0.49	2011
NLGN1	ENST00000457714.1	neuroligin 1	36	1	0	0	1	0	0	0	0	1	gga-miR-217-5p	-0.01	-0.01	0.49	2009, 2011
RIMS2	ENST00000507740.1	regulating synaptic membrane exocytosis 2	8	1	1	0	0	1	0	1	0	1	gga-miR-217-5p	-0.24	-0.39	0.48
FOXG1	ENST00000382535.3	forkhead box G1	40	1	0	0	1	0	0	0	0	0	gga-miR-217-5p	-0.19	-0.19	0.48	2007, 2009, 2011
G3BP2	ENST00000395719.3	GTPase activating protein (SH3 domain) binding protein 2	4413	1	0	0	1	0	0	0	0	0	gga-miR-217-5p	-0.17	-0.17	0.48	2007, 2009, 2011
KCNB1	ENST00000371741.4	potassium voltage-gated channel, Shab-related subfamily, member 1	5	1	0	0	1	0	0	0	0	0	gga-miR-217-5p	-0.15	-0.15	0.48
SCN2A	ENST00000375437.2	sodium channel, voltage-gated, type II, alpha subunit	7	1	0	0	1	0	0	0	0	0	gga-miR-217-5p	-0.01	-0.01	0.48	2007
FAM60A	ENST00000539409.1	family with sequence similarity 60, member A	58	1	0	0	1	1	0	1	0	0	gga-miR-217-5p	-0.37	-0.37	0.47	2009, 2011
APBA2	ENST00000558402.1	amyloid beta (A4) precursor protein-binding, family A, member 2	388	1	1	0	0	0	0	0	0	1	gga-miR-217-5p	-0.1	-0.37	0.47	2009, 2011
ROBO1	ENST00000436010.2	roundabout, axon guidance receptor, homolog 1 (Drosophila)	546	1	0	0	1	0	0	0	0	1	gga-miR-217-5p	0	-0.11	0.47
HMGCR	ENST00000287936.4	3-hydroxy-3-methylglutaryl-CoA reductase	1385	1	0	0	1	0	0	0	0	0	gga-miR-217-5p	0	-0.12	0.47
SPOPL	ENST00000280098.4	speckle-type POZ protein-like	216	1	1	0	0	2	0	0	2	2	gga-miR-217-5p	-0.56	-0.58	0.45	2007, 2009, 2011
FBXO11	ENST00000402508.1	F-box protein 11	359	1	0	0	1	0	0	0	0	0	gga-miR-217-5p	-0.2	-0.2	0.43	2007
NF1	ENST00000358273.4	neurofibromin 1	161	1	1	0	0	1	0	0	1	1	gga-miR-217-5p	-0.11	-0.23	0.43	2011
UBL3	ENST00000380680.4	ubiquitin-like 3	431	1	1	0	0	0	0	0	0	0	gga-miR-217-5p	-0.08	-0.52	0.43	2007, 2009, 2011
PPP1R3A	ENST00000284601.3	protein phosphatase 1, regulatory subunit 3A	5	1	0	0	1	0	0	0	0	1	gga-miR-217-5p	-0.25	-0.28	0.42
NCAM1	ENST00000316851.7	neural cell adhesion molecule 1	19	1	0	0	1	1	0	1	0	0	gga-miR-217-5p	-0.15	-0.28	0.42	2009
USP7	ENST00000344836.4	ubiquitin specific peptidase 7 (herpes virus-associated)	656	1	0	0	1	0	0	0	0	1	gga-miR-217-5p	0	-0.15	0.38	2009, 2011
TCF7L2	ENST00000369386.1	transcription factor 7-like 2 (T-cell specific, HMG-box)	650	1	0	1	0	1	0	1	0	0	gga-miR-217-5p	-0.29	-0.32	0.37	2011
LUC7L3	ENST00000505658.1	LUC7-like 3 (S. cerevisiae)	2970	2	0	2	0	0	0	0	0	0	gga-miR-217-5p	-0.26	-0.28	0.37	2007, 2009, 2011
STOX2	ENST00000308497.4	storkhead box 2	379	1	0	1	0	2	0	2	0	2	gga-miR-217-5p	-0.24	-0.24	0.37
RNF150	ENST00000515673.2	ring finger protein 150	518	1	0	1	0	1	0	1	0	0	gga-miR-217-5p	-0.24	-0.27	0.37
MAPK1	ENST00000215832.6	mitogen-activated protein kinase 1	630	1	0	1	0	2	0	1	1	1	gga-miR-217-5p	-0.24	-0.39	0.37	2007, 2009, 2011
NOVA1	ENST00000465357.2	neuro-oncological ventral antigen 1	5	2	0	2	0	0	0	0	0	0	gga-miR-217-5p	-0.11	-0.11	0.37	2007, 2009, 2011
SOX11	ENST00000322002.3	SRY (sex determining region Y)-box 11	1100	2	0	2	0	0	0	0	0	2	gga-miR-217-5p	-0.04	-0.23	0.37	2007, 2009, 2011
C5orf15	ENST00000231512.3	chromosome 5 open reading frame 15	988	1	0	0	1	0	0	0	0	0	gga-miR-217-5p	-0.23	-0.23	0.34	2007
PPARGC1A	ENST00000264867.2	peroxisome proliferator-activated receptor gamma, coactivator 1 alpha	19	1	0	0	1	1	0	0	1	2	gga-miR-217-5p	-0.18	-0.25	0.33	2007
SOX6	ENST00000316399.6	SRY (sex determining region Y)-box 6	22	1	0	0	1	0	0	0	0	0	gga-miR-217-5p	-0.03	-0.1	0.33
EIF4E	ENST00000450253.2	eukaryotic translation initiation factor 4E	876	1	1	0	0	0	0	0	0	0	gga-miR-217-5p	0	-0.37	0.33	2011
ARID1A	ENST00000324856.7	AT rich interactive domain 1A (SWI-like)	31	1	0	0	1	0	0	0	0	1	gga-miR-217-5p	-0.02	-0.03	0.32	2007, 2011
ATRNL1	ENST00000355044.3	attractin-like 1	26	1	0	0	1	0	0	0	0	0	gga-miR-217-5p	-0.01	-0.01	0.31
RAP1B	ENST00000250559.9	RAP1B, member of RAS oncogene family	3599	1	0	0	1	0	0	0	0	0	gga-miR-217-5p	-0.17	-0.17	0.3	2007
SIK1	ENST00000270162.6	salt-inducible kinase 1	2163	1	0	0	1	0	0	0	0	0	gga-miR-217-5p	-0.03	-0.03	0.3
FOXP1	ENST00000318789.4	forkhead box P1	264	1	0	0	1	0	0	0	0	1	gga-miR-217-5p	0	-0.08	0.3	2011
RFX7	ENST00000423270.1	regulatory factor X, 7	1049	1	0	0	1	0	0	0	0	1	gga-miR-217-5p	-0.21	-0.21	0.28	2009, 2011
DAB1	ENST00000371236.2	Dab, reelin signal transducer, homolog 1 (Drosophila)	490	1	0	1	0	1	0	0	1	2	gga-miR-217-5p	-0.19	-0.29	0.27
ATAD2B	ENST00000238789.5	ATPase family, AAA domain containing 2B	11	1	0	0	1	1	0	1	0	3	gga-miR-217-5p	-0.03	-0.06	0.26
CDY2A	ENST00000426790.1	chromodomain protein, Y-linked, 2A	5	1	0	0	1	0	0	0	0	0	gga-miR-217-5p	-0.22	-0.22	0.23
MEIS1	ENST00000488550.1	Meis homeobox 1	533	1	0	0	1	0	0	0	0	2	gga-miR-217-5p	-0.09	-0.23	0.23
YWHAH	ENST00000397492.1	tyrosine 3-monooxygenase/tryptophan 5-monooxygenase activation protein, eta polypeptide	7321	1	0	1	0	1	0	1	0	1	gga-miR-217-5p	-0.72	-0.72	0.21
COL8A1	ENST00000261037.3	collagen, type VIII, alpha 1	601	1	0	1	0	1	1	0	0	0	gga-miR-217-5p	-0.68	-0.77	0.21
EPN2	ENST00000314728.5	epsin 2	1609	1	0	1	0	1	0	1	0	1	gga-miR-217-5p	-0.53	-0.58	0.21	2011
SLC39A10	ENST00000409086.3	solute carrier family 39 (zinc transporter), member 10	511	1	0	1	0	2	1	0	1	0	gga-miR-217-5p	-0.49	-0.51	0.21	2007, 2009, 2011
SFPQ	ENST00000357214.5	splicing factor proline/glutamine-rich	4735	1	0	1	0	2	1	0	1	2	gga-miR-217-5p	-0.45	-0.65	0.21	2009, 2011
TDG	ENST00000392872.3	thymine-DNA glycosylase	201	1	0	1	0	0	0	0	0	3	gga-miR-217-5p	-0.44	-0.44	0.21	2009, 2011
TMSB4Y	ENST00000284856.3	thymosin beta 4, Y-linked	5	1	0	1	0	0	0	0	0	0	gga-miR-217-5p	-0.36	-0.36	0.21	2009
PLCL1	ENST00000428675.1	phospholipase C-like 1	31	1	0	1	0	0	0	0	0	0	gga-miR-217-5p	-0.36	-0.36	0.21	2011
HOMER2	ENST00000450735.2	homer homolog 2 (Drosophila)	12	1	0	1	0	0	0	0	0	0	gga-miR-217-5p	-0.34	-0.34	0.21	2009
ADSS	ENST00000366535.3	adenylosuccinate synthase	2881	1	0	1	0	0	0	0	0	0	gga-miR-217-5p	-0.34	-0.34	0.21	2011
ELMOD1	ENST00000265840.7	ELMO/CED-12 domain containing 1	24	1	0	1	0	1	0	0	1	1	gga-miR-217-5p	-0.34	-0.34	0.21	2009, 2011
BAI3	ENST00000370598.1	brain-specific angiogenesis inhibitor 3	5	1	0	1	0	0	0	0	0	1	gga-miR-217-5p	-0.34	-0.34	0.21	2007, 2009, 2011
TMSB4X	ENST00000451311.2	thymosin beta 4, X-linked	5	1	0	1	0	0	0	0	0	0	gga-miR-217-5p	-0.33	-0.33	0.21	2007, 2009, 2011
SPIN1	ENST00000375859.3	spindlin 1	686	1	0	1	0	2	0	0	2	1	gga-miR-217-5p	-0.32	-0.34	0.21
ZNF385D	ENST00000281523.2	zinc finger protein 385D	5	1	0	1	0	1	0	0	1	1	gga-miR-217-5p	-0.32	-0.32	0.21	2011
YWHAG	ENST00000307630.3	tyrosine 3-monooxygenase/tryptophan 5-monooxygenase activation protein, gamma polypeptide	5623	1	0	1	0	0	0	0	0	2	gga-miR-217-5p	-0.32	-0.32	0.21	2007, 2009, 2011
ANKRD44	ENST00000282272.8	ankyrin repeat domain 44	187	1	0	1	0	1	1	0	0	1	gga-miR-217-5p	-0.32	-0.33	0.21	2011
HNRNPA2B1	ENST00000354667.4	heterogeneous nuclear ribonucleoprotein A2/B1	25319	1	0	1	0	0	0	0	0	0	gga-miR-217-5p	-0.31	-0.31	0.21	2007, 2009, 2011
ANO3	ENST00000256737.3	anoctamin 3	5	1	0	1	0	0	0	0	0	2	gga-miR-217-5p	-0.31	-0.31	0.21	2009, 2011
ITGBL1	ENST00000545560.2	integrin, beta-like 1 (with EGF-like repeat domains)	106	1	0	1	0	0	0	0	0	1	gga-miR-217-5p	-0.24	-0.28	0.21
MAF	ENST00000393350.1	v-maf avian musculoaponeurotic fibrosarcoma oncogene homolog	608	1	0	1	0	0	0	0	0	0	gga-miR-217-5p	-0.23	-0.25	0.21	2007
EPHA7	ENST00000369303.4	EPH receptor A7	213	1	0	1	0	1	0	1	0	3	gga-miR-217-5p	-0.23	-0.39	0.21
KCNH5	ENST00000322893.7	potassium voltage-gated channel, subfamily H (eag-related), member 5	157	1	0	1	0	1	0	1	0	0	gga-miR-217-5p	-0.23	-0.31	0.21	2011
KLHL29	ENST00000486442.1	kelch-like family member 29	414	1	0	1	0	0	0	0	0	0	gga-miR-217-5p	-0.22	-0.22	0.21	2011
MCTP1	ENST00000515393.1	multiple C2 domains, transmembrane 1	81	1	0	1	0	1	0	0	1	1	gga-miR-217-5p	-0.21	-0.25	0.21
RAPGEF6	ENST00000509018.1	Rap guanine nucleotide exchange factor (GEF) 6	38	1	0	1	0	0	0	0	0	0	gga-miR-217-5p	-0.21	-0.21	0.21	2011
LHX1	ENST00000254457.5	LIM homeobox 1	15	1	0	1	0	0	0	0	0	0	gga-miR-217-5p	-0.21	-0.21	0.21	2011
NEUROD1	ENST00000295108.3	neuronal differentiation 1	5	1	0	1	0	0	0	0	0	0	gga-miR-217-5p	-0.21	-0.21	0.21	2007
TRIM71	ENST00000383763.5	tripartite motif containing 71, E3 ubiquitin protein ligase	67	1	0	1	0	0	0	0	0	1	gga-miR-217-5p	-0.2	-0.31	0.21
KCNA3	ENST00000369769.2	potassium voltage-gated channel, shaker-related subfamily, member 3	5	1	0	1	0	0	0	0	0	0	gga-miR-217-5p	-0.19	-0.19	0.21	2007, 2009, 2011
CTC-432M15.3	ENST00000514667.1	Folliculin-interacting protein 1	38	1	0	1	0	0	0	0	0	0	gga-miR-217-5p	-0.18	-0.21	0.21
LCOR	ENST00000371103.3	ligand dependent nuclear receptor corepressor	94	1	0	1	0	0	0	0	0	5	gga-miR-217-5p	-0.17	-0.18	0.21	2011
GRIK2	ENST00000413795.1	glutamate receptor, ionotropic, kainate 2	28	1	0	1	0	0	0	0	0	0	gga-miR-217-5p	-0.17	-0.17	0.21	2007, 2011
NFATC1	ENST00000253506.5	nuclear factor of activated T-cells, cytoplasmic, calcineurin-dependent 1	74	1	0	1	0	0	0	0	0	1	gga-miR-217-5p	-0.17	-0.17	0.21
YTHDC1	ENST00000344157.4	YTH domain containing 1	307	1	0	1	0	0	0	0	0	0	gga-miR-217-5p	-0.17	-0.23	0.21	2007, 2009, 2011
ATP8A1	ENST00000381668.5	ATPase, aminophospholipid transporter (APLT), class I, type 8A, member 1	48	1	0	1	0	1	0	0	1	1	gga-miR-217-5p	-0.16	-0.17	0.21	2009, 2011
EIF4A2	ENST00000323963.5	eukaryotic translation initiation factor 4A2	304	1	0	1	0	0	0	0	0	0	gga-miR-217-5p	-0.16	-0.16	0.21	2007
SATB1	ENST00000338745.6	SATB homeobox 1	312	1	0	1	0	0	0	0	0	0	gga-miR-217-5p	-0.16	-0.22	0.21	2009, 2011
KIAA2026	ENST00000399933.3	KIAA2026	712	1	0	1	0	0	0	0	0	0	gga-miR-217-5p	-0.15	-0.15	0.21	2007, 2011
ONECUT2	ENST00000491143.2	one cut homeobox 2	847	1	0	1	0	0	0	0	0	1	gga-miR-217-5p	-0.15	-0.16	0.21	2007, 2009, 2011
HIST1H2BF	ENST00000359985.1	histone cluster 1, H2bf	16	1	0	1	0	0	0	0	0	0	gga-miR-217-5p	-0.14	-0.2	0.21
REEP5	ENST00000545426.1	receptor accessory protein 5	4440	1	0	1	0	0	0	0	0	1	gga-miR-217-5p	-0.12	-0.31	0.21	2009, 2011
KRAS	ENST00000256078.4	Kirsten rat sarcoma viral oncogene homolog	40	1	0	1	0	0	0	0	0	1	gga-miR-217-5p	-0.11	-0.26	0.21	2007, 2009, 2011
ACVR2B	ENST00000352511.4	activin A receptor, type IIB	21	1	0	1	0	1	0	0	1	2	gga-miR-217-5p	-0.11	-0.24	0.21	2009, 2011
PHF15	ENST00000402835.1	PHD finger protein 15	387	1	0	1	0	0	0	0	0	0	gga-miR-217-5p	-0.1	-0.15	0.21	2009
STRBP	ENST00000447404.2	spermatid perinuclear RNA binding protein	575	1	0	1	0	0	0	0	0	1	gga-miR-217-5p	-0.1	-0.24	0.21	2007
PPM1E	ENST00000308249.2	protein phosphatase, Mg2+/Mn2+ dependent, 1E	178	1	0	1	0	0	0	0	0	0	gga-miR-217-5p	-0.1	-0.1	0.21	2011
INHBA	ENST00000242208.4	inhibin, beta A	1260	1	0	1	0	0	0	0	0	1	gga-miR-217-5p	-0.1	-0.12	0.21
RBM39	ENST00000253363.6	RNA binding motif protein 39	182	1	0	1	0	0	0	0	0	0	gga-miR-217-5p	-0.09	-0.2	0.21	2007
ANK3	ENST00000280772.2	ankyrin 3, node of Ranvier (ankyrin G)	74	1	0	1	0	0	0	0	0	0	gga-miR-217-5p	-0.09	-0.09	0.21	2009, 2011
TOMM20	ENST00000366607.4	translocase of outer mitochondrial membrane 20 homolog (yeast)	674	1	0	1	0	0	0	0	0	0	gga-miR-217-5p	-0.07	-0.4	0.21
ARHGAP12	ENST00000311380.4	Rho GTPase activating protein 12	190	1	0	1	0	1	0	0	1	0	gga-miR-217-5p	-0.07	-0.08	0.21
GNB4	ENST00000232564.3	guanine nucleotide binding protein (G protein), beta polypeptide 4	343	1	0	1	0	0	0	0	0	0	gga-miR-217-5p	-0.07	-0.23	0.21
ZNF516	ENST00000443185.2	zinc finger protein 516	311	1	0	1	0	0	0	0	0	0	gga-miR-217-5p	-0.06	-0.07	0.21	2011
FRMD5	ENST00000484674.1	FERM domain containing 5	161	1	0	1	0	0	0	0	0	0	gga-miR-217-5p	-0.06	-0.17	0.21
SCAF8	ENST00000367178.3	SR-related CTD-associated factor 8	1917	1	0	1	0	0	0	0	0	2	gga-miR-217-5p	-0.05	-0.12	0.21
EEA1	ENST00000322349.8	early endosome antigen 1	78	1	0	1	0	0	0	0	0	2	gga-miR-217-5p	-0.05	-0.16	0.21	2009, 2011
FXR1	ENST00000357559.4	fragile X mental retardation, autosomal homolog 1	434	1	0	1	0	0	0	0	0	0	gga-miR-217-5p	-0.04	-0.33	0.21	2009, 2011
ESCO1	ENST00000269214.5	establishment of sister chromatid cohesion N-acetyltransferase 1	94	1	0	1	0	0	0	0	0	0	gga-miR-217-5p	-0.04	-0.32	0.21	2007, 2011
ASAP2	ENST00000315273.4	ArfGAP with SH3 domain, ankyrin repeat and PH domain 2	38	1	0	1	0	0	0	0	0	1	gga-miR-217-5p	-0.04	-0.15	0.21	2011
ZNRF2	ENST00000323037.4	zinc and ring finger 2	403	1	0	1	0	0	0	0	0	1	gga-miR-217-5p	-0.03	-0.32	0.21	2011
ROBO2	ENST00000461745.1	roundabout, axon guidance receptor, homolog 2 (Drosophila)	22	1	0	1	0	1	0	0	1	1	gga-miR-217-5p	-0.03	-0.14	0.21	2011
SUZ12	ENST00000322652.5	SUZ12 polycomb repressive complex 2 subunit	104	1	0	1	0	0	0	0	0	0	gga-miR-217-5p	-0.02	-0.14	0.21
PKNOX1	ENST00000291547.5	PBX/knotted 1 homeobox 1	297	1	0	1	0	0	0	0	0	0	gga-miR-217-5p	-0.02	-0.31	0.21	2009, 2011
NAA30	ENST00000556492.1	N(alpha)-acetyltransferase 30, NatC catalytic subunit	418	1	0	1	0	0	0	0	0	0	gga-miR-217-5p	-0.02	-0.23	0.21
CELF2	ENST00000379261.4	CUGBP, Elav-like family member 2	45	1	0	1	0	0	0	0	0	3	gga-miR-217-5p	-0.02	-0.07	0.21	2009, 2011
PKP4	ENST00000389757.3	plakophilin 4	373	1	0	1	0	0	0	0	0	0	gga-miR-217-5p	-0.01	-0.23	0.21
PDS5B	ENST00000315596.10	PDS5, regulator of cohesion maintenance, homolog B (S. cerevisiae)	1493	1	0	1	0	1	0	0	1	4	gga-miR-217-5p	-0.01	-0.11	0.21	2007, 2009, 2011
TTC28	ENST00000397906.2	tetratricopeptide repeat domain 28	227	1	0	1	0	0	0	0	0	1	gga-miR-217-5p	-0.01	-0.06	0.21	2011
PDCD6IP	ENST00000307296.3	programmed cell death 6 interacting protein	6149	1	0	1	0	0	0	0	0	0	gga-miR-217-5p	-0.01	-0.22	0.21	2009, 2011
CSGALNACT2	ENST00000374466.3	chondroitin sulfate N-acetylgalactosaminyltransferase 2	128	1	0	1	0	0	0	0	0	0	gga-miR-217-5p	0	-0.34	0.21	2009, 2011
HMGN3	ENST00000275036.7	high mobility group nucleosomal binding domain 3	2124	1	0	1	0	1	0	1	0	0	gga-miR-217-5p	0	-0.66	0.21
CRTAP	ENST00000320954.6	cartilage associated protein	3154	1	0	1	0	0	0	0	0	0	gga-miR-217-5p	0	-0.17	0.21	2011
ATG7	ENST00000354449.3	autophagy related 7	1467	1	0	1	0	0	0	0	0	0	gga-miR-217-5p	0	-0.12	0.21	2011
C18orf42	ENST00000580650.1	chromosome 18 open reading frame 42	5	1	0	1	0	1	0	1	0	0	gga-miR-217-5p	0	-0.51	0.21	2011
NCOA7	ENST00000392477.2	nuclear receptor coactivator 7	2967	1	0	1	0	0	0	0	0	0	gga-miR-217-5p	0	-0.2	0.21	2009, 2011
USP47	ENST00000339865.5	ubiquitin specific peptidase 47	665	1	0	1	0	0	0	0	0	0	gga-miR-217-5p	0	-0.02	0.21	2009, 2011
LRRC40	ENST00000370952.3	leucine rich repeat containing 40	88	1	0	1	0	0	0	0	0	0	gga-miR-217-5p	0	-0.06	0.21
ZNF711	ENST00000360700.4	zinc finger protein 711	5614	1	1	0	0	0	0	0	0	0	gga-miR-217-5p	-0.36	-0.36	0.19	2007, 2009, 2011
CHN2	ENST00000222792.6	chimerin 2	95	1	1	0	0	0	0	0	0	0	gga-miR-217-5p	-0.25	-0.28	0.19	2007, 2009, 2011
RUNX2	ENST00000371432.3	runt-related transcription factor 2	105	1	1	0	0	0	0	0	0	0	gga-miR-217-5p	-0.33	-0.33	0.1
TMUB2	ENST00000590235.1	transmembrane and ubiquitin-like domain containing 2	1043	1	1	0	0	0	0	0	0	0	gga-miR-34c-5p	-0.81	-0.81	ORF
LIN54	ENST00000395282.2	lin-54 homolog (C. elegans)	228	1	1	0	0	1	0	0	1	0	gga-miR-34c-5p	-0.57	-0.57	ORF
MPST	ENST00000404393.1	mercaptopyruvate sulfurtransferase	145	1	0	1	0	0	0	0	0	0	gga-miR-34c-5p	-0.29	-0.29	ORF
DNAH17-AS1	ENST00000598378.1	DNAH17 antisense RNA 1	23	1	0	0	1	0	0	0	0	0	gga-miR-34c-5p	-0.21	-0.21	ORF
SYT1	ENST00000457153.2	synaptotagmin I	13	4	1	2	1	1	0	0	1	2	gga-miR-34c-5p	-1.77	-1.77	> 0.99	2007, 2009, 2011
BMPR2	ENST00000374574.2	bone morphogenetic protein receptor, type II (serine/threonine kinase)	287	1	1	0	0	1	0	0	1	1	gga-miR-34c-5p	-0.4	-0.53	< 0.1
SEH1L	ENST00000262124.11	SEH1-like (S. cerevisiae)	632	1	1	0	0	0	0	0	0	1	gga-miR-34c-5p	-0.15	-0.31	< 0.1
PDGFRA	ENST00000257290.5	platelet-derived growth factor receptor, alpha polypeptide	39	2	0	1	1	0	0	0	0	0	gga-miR-34c-5p	-0.75	-0.75	0.95	2011
TPD52	ENST00000379096.5	tumor protein D52	4585	1	1	0	0	0	0	0	0	0	gga-miR-34c-5p	-0.88	-0.9	0.89	2007, 2009, 2011
ZNF281	ENST00000294740.3	zinc finger protein 281	595	1	1	0	0	0	0	0	0	0	gga-miR-34c-5p	-0.77	-0.77	0.89	2007, 2009, 2011
FUT8	ENST00000360689.5	fucosyltransferase 8 (alpha (1,6) fucosyltransferase)	64	1	1	0	0	0	0	0	0	0	gga-miR-34c-5p	-0.7	-0.76	0.89	2007, 2009
CERS6	ENST00000305747.6	ceramide synthase 6	1932	1	1	0	0	0	0	0	0	1	gga-miR-34c-5p	-0.69	-0.7	0.89	2009, 2011
SHOX	ENST00000381578.1	short stature homeobox	5	1	1	0	0	0	0	0	0	0	gga-miR-34c-5p	-0.65	-0.65	0.89	2009, 2011
UBP1	ENST00000283629.3	upstream binding protein 1 (LBP-1a)	1418	1	1	0	0	0	0	0	0	0	gga-miR-34c-5p	-0.61	-0.61	0.89	2007, 2009, 2011
GAS1	ENST00000298743.7	growth arrest-specific 1	2904	1	1	0	0	0	0	0	0	0	gga-miR-34c-5p	-0.54	-0.54	0.89	2009, 2011
BRPF3	ENST00000534400.1	bromodomain and PHD finger containing, 3	7032	1	1	0	0	0	0	0	0	0	gga-miR-34c-5p	-0.46	-0.46	0.89	2007, 2009, 2011
DCX	ENST00000356915.2	doublecortin	5	1	1	0	0	0	0	0	0	0	gga-miR-34c-5p	-0.37	-0.37	0.89	2007, 2009, 2011
PPARGC1B	ENST00000309241.5	peroxisome proliferator-activated receptor gamma, coactivator 1 beta	12	1	1	0	0	0	0	0	0	0	gga-miR-34c-5p	-0.35	-0.35	0.89	2011
POGZ	ENST00000392723.1	pogo transposable element with ZNF domain	170	1	1	0	0	0	0	0	0	0	gga-miR-34c-5p	-0.3	-0.56	0.89	2007, 2009, 2011
RGS17	ENST00000367225.2	regulator of G-protein signaling 17	11	1	1	0	0	0	0	0	0	1	gga-miR-34c-5p	-0.27	-0.49	0.89	2007, 2009, 2011
GNAO1	ENST00000262493.6	guanine nucleotide binding protein (G protein), alpha activating activity polypeptide O	8	1	1	0	0	0	0	0	0	0	gga-miR-34c-5p	-0.72	-0.72	0.88	2011
GALNT7	ENST00000265000.4	UDP-N-acetyl-alpha-D-galactosamine:polypeptide N-acetylgalactosaminyltransferase 7 (GalNAc-T7)	953	1	1	0	0	0	0	0	0	0	gga-miR-34c-5p	-0.48	-0.49	0.87	2009, 2011
PLAG1	ENST00000316981.3	pleiomorphic adenoma gene 1	58	1	1	0	0	1	1	0	0	0	gga-miR-34c-5p	-0.67	-0.67	0.86	2009, 2011
YY2	ENST00000429584.2	YY2 transcription factor	5	2	0	0	2	0	0	0	0	0	gga-miR-34c-5p	0	-0.46	0.86
KIAA1462	ENST00000375377.1	KIAA1462	360	1	1	0	0	0	0	0	0	0	gga-miR-34c-5p	-0.49	-0.49	0.84	2009, 2011
KIAA1217	ENST00000396445.1	KIAA1217	320	1	1	0	0	0	0	0	0	0	gga-miR-34c-5p	-0.25	-0.32	0.84	2007, 2009, 2011
TBL1XR1	ENST00000430069.1	transducin (beta)-like 1 X-linked receptor 1	334	1	1	0	0	0	0	0	0	0	gga-miR-34c-5p	-0.09	-0.43	0.84	2007, 2009, 2011
TNRC6B	ENST00000335727.9	trinucleotide repeat containing 6B	69	1	1	0	0	1	0	1	0	2	gga-miR-34c-5p	-0.07	-0.09	0.84	2007, 2009, 2011
RFX3	ENST00000382004.3	regulatory factor X, 3 (influences HLA class II expression)	37	1	1	0	0	0	0	0	0	1	gga-miR-34c-5p	-0.23	-0.38	0.82
LGR4	ENST00000379214.4	leucine-rich repeat containing G protein-coupled receptor 4	1387	1	1	0	0	0	0	0	0	0	gga-miR-34c-5p	0	-0.42	0.82	2007, 2009, 2011
PRPF38B	ENST00000370025.4	pre-mRNA processing factor 38B	724	1	0	0	1	0	0	0	0	0	gga-miR-34c-5p	-0.27	-0.28	0.76
SCN1A	ENST00000423058.2	sodium channel, voltage-gated, type I, alpha subunit	21	1	0	0	1	1	0	0	1	1	gga-miR-34c-5p	-0.26	-0.41	0.76	2011
CAMSAP1	ENST00000389532.4	calmodulin regulated spectrin-associated protein 1	966	1	0	0	1	0	0	0	0	0	gga-miR-34c-5p	-0.23	-0.23	0.76	2007, 2009, 2011
YY1	ENST00000262238.4	YY1 transcription factor	1803	1	0	0	1	0	0	0	0	0	gga-miR-34c-5p	-0.15	-0.24	0.76	2007, 2009, 2011
YTHDC1	ENST00000344157.4	YTH domain containing 1	307	1	0	0	1	0	0	0	0	0	gga-miR-34c-5p	-0.01	-0.3	0.76	2007, 2009, 2011
AHSA2	ENST00000394457.3	AHA1, activator of heat shock 90kDa protein ATPase homolog 2 (yeast)	820	1	0	0	1	0	0	0	0	0	gga-miR-34c-5p	-0.01	-0.34	0.76
FOXN2	ENST00000340553.3	forkhead box N2	441	1	0	0	1	1	0	1	0	0	gga-miR-34c-5p	-0.68	-0.68	0.75	2007, 2009, 2011
BCL2	ENST00000398117.1	B-cell CLL/lymphoma 2	55	1	0	0	1	0	0	0	0	0	gga-miR-34c-5p	-0.36	-0.36	0.75	2007, 2009, 2011
TAF4B	ENST00000269142.5	TAF4b RNA polymerase II, TATA box binding protein (TBP)-associated factor, 105kDa	52	1	0	0	1	0	0	0	0	0	gga-miR-34c-5p	-0.34	-0.34	0.75	2009, 2011
PRKD1	ENST00000331968.5	protein kinase D1	75	1	0	0	1	0	0	0	0	0	gga-miR-34c-5p	-0.32	-0.32	0.75	2007, 2009, 2011
ANK3	ENST00000280772.2	ankyrin 3, node of Ranvier (ankyrin G)	74	1	0	0	1	0	0	0	0	0	gga-miR-34c-5p	-0.26	-0.26	0.75	2007, 2009, 2011
MCTP1	ENST00000515393.1	multiple C2 domains, transmembrane 1	81	1	0	0	1	0	0	0	0	0	gga-miR-34c-5p	-0.24	-0.26	0.74
SEC16A	ENST00000313050.7	SEC16 homolog A (S. cerevisiae)	814	1	0	0	1	0	0	0	0	0	gga-miR-34c-5p	-0.2	-0.21	0.74	2009
PHF15	ENST00000402835.1	PHD finger protein 15	387	1	0	0	1	0	0	0	0	0	gga-miR-34c-5p	-0.16	-0.24	0.74
ADCY5	ENST00000462833.1	adenylate cyclase 5	25	1	0	0	1	0	0	0	0	0	gga-miR-34c-5p	-0.17	-0.21	0.73	2011
GABBR2	ENST00000259455.2	gamma-aminobutyric acid (GABA) B receptor, 2	214	1	0	0	1	0	0	0	0	1	gga-miR-34c-5p	-0.31	-0.32	0.72	2009
ASIC2	ENST00000225823.2	acid-sensing (proton-gated) ion channel 2	5	1	0	0	1	0	0	0	0	0	gga-miR-34c-5p	-0.31	-0.31	0.72	2009
ZFHX4	ENST00000521891.2	zinc finger homeobox 4	194	1	0	1	0	0	0	0	0	0	gga-miR-34c-5p	-0.18	-0.18	0.72	2007, 2009, 2011
PGRMC2	ENST00000296425.5	progesterone receptor membrane component 2	2089	1	0	0	1	0	0	0	0	0	gga-miR-34c-5p	-0.1	-0.28	0.72	2007, 2009, 2011
PTPRD	ENST00000381196.4	protein tyrosine phosphatase, receptor type, D	101	1	0	1	0	0	0	0	0	0	gga-miR-34c-5p	-0.1	-0.21	0.72	2009, 2011
RTN4RL1	ENST00000331238.6	reticulon 4 receptor-like 1	82	1	0	0	1	0	0	0	0	0	gga-miR-34c-5p	-0.27	-0.27	0.71	2007, 2009, 2011
RTF1	ENST00000389629.4	Rtf1, Paf1/RNA polymerase II complex component, homolog (S. cerevisiae)	1869	1	0	0	1	0	0	0	0	0	gga-miR-34c-5p	-0.27	-0.27	0.71	2007, 2009, 2011
GLRA3	ENST00000274093.3	glycine receptor, alpha 3	5	1	0	0	1	0	0	0	0	0	gga-miR-34c-5p	-0.25	-0.25	0.71	2009, 2011
UHRF2	ENST00000276893.5	ubiquitin-like with PHD and ring finger domains 2, E3 ubiquitin protein ligase	64	1	0	1	0	1	0	0	1	0	gga-miR-34c-5p	-0.57	-0.57	0.69	2007, 2009, 2011
FOXP2	ENST00000408937.3	forkhead box P2	169	1	0	0	1	0	0	0	0	0	gga-miR-34c-5p	-0.23	-0.23	0.69	2009, 2011
JMJD1C	ENST00000399251.1	jumonji domain containing 1C	60	1	0	0	1	0	0	0	0	0	gga-miR-34c-5p	-0.21	-0.25	0.69	2007, 2009, 2011
KCNH7	ENST00000332142.5	potassium voltage-gated channel, subfamily H (eag-related), member 7	5	1	0	0	1	0	0	0	0	0	gga-miR-34c-5p	-0.28	-0.28	0.68	2007, 2009, 2011
TM9SF3	ENST00000371142.4	transmembrane 9 superfamily member 3	1030	1	0	0	1	0	0	0	0	0	gga-miR-34c-5p	-0.22	-0.28	0.68	2007, 2011
ARID4A	ENST00000431317.2	AT rich interactive domain 4A (RBP1-like)	33	1	0	0	1	0	0	0	0	0	gga-miR-34c-5p	-0.27	-0.27	0.67	2007, 2009, 2011
BCL11B	ENST00000357195.3	B-cell CLL/lymphoma 11B (zinc finger protein)	73	1	0	0	1	0	0	0	0	1	gga-miR-34c-5p	-0.23	-0.23	0.66	2007, 2009, 2011
CNOT6	ENST00000393356.1	CCR4-NOT transcription complex, subunit 6	300	1	0	1	0	0	0	0	0	0	gga-miR-34c-5p	-0.2	-0.2	0.66	2007, 2009, 2011
CPEB2	ENST00000538197.1	cytoplasmic polyadenylation element binding protein 2	367	1	0	0	1	0	0	0	0	0	gga-miR-34c-5p	-0.18	-0.18	0.66	2007, 2009, 2011
TOX	ENST00000361421.1	thymocyte selection-associated high mobility group box	139	1	0	0	1	0	0	0	0	2	gga-miR-34c-5p	-0.39	-0.39	0.65	2009, 2011
CREBRF	ENST00000540014.1	CREB3 regulatory factor	24	1	0	0	1	0	0	0	0	0	gga-miR-34c-5p	-0.1	-0.1	0.65	2007, 2009, 2011
MPPED2	ENST00000358117.5	metallophosphoesterase domain containing 2	42	1	0	0	1	1	0	0	1	0	gga-miR-34c-5p	-0.59	-0.59	0.64	2007, 2011
ARID4B	ENST00000349213.3	AT rich interactive domain 4B (RBP1-like)	940	1	0	1	0	1	1	0	0	0	gga-miR-34c-5p	-0.45	-0.45	0.64	2007, 2011
PAN3	ENST00000282391.5	PAN3 poly(A) specific ribonuclease subunit homolog (S. cerevisiae)	361	1	0	0	1	0	0	0	0	0	gga-miR-34c-5p	-0.19	-0.2	0.62	2007
POU3F3	ENST00000361360.2	POU class 3 homeobox 3	461	1	0	0	1	0	0	0	0	0	gga-miR-34c-5p	-0.01	-0.25	0.62
RNF149	ENST00000295317.3	ring finger protein 149	318	1	1	0	0	0	0	0	0	0	gga-miR-34c-5p	0	-0.45	0.62
GORASP2	ENST00000234160.4	golgi reassembly stacking protein 2, 55kDa	1944	1	1	0	0	0	0	0	0	0	gga-miR-34c-5p	-0.61	-0.61	0.59	2009, 2011
RARB	ENST00000437042.2	retinoic acid receptor, beta	48	1	0	0	1	0	0	0	0	0	gga-miR-34c-5p	-0.16	-0.16	0.59	2007, 2011
WTAP	ENST00000358372.4	Wilms tumor 1 associated protein	286	1	0	0	1	0	0	0	0	0	gga-miR-34c-5p	-0.22	-0.23	0.58	2011
RRAS2	ENST00000537760.1	related RAS viral (r-ras) oncogene homolog 2	57	1	0	0	1	0	0	0	0	0	gga-miR-34c-5p	-0.4	-0.4	0.56
ADAM10	ENST00000260408.3	ADAM metallopeptidase domain 10	385	1	0	0	1	0	0	0	0	0	gga-miR-34c-5p	-0.26	-0.26	0.55
UNC13C	ENST00000545554.1	unc-13 homolog C (C. elegans)	14	1	0	0	1	0	0	0	0	0	gga-miR-34c-5p	-0.21	-0.21	0.55	2007
ATXN7L1	ENST00000419735.3	ataxin 7-like 1	67	1	0	0	1	0	0	0	0	0	gga-miR-34c-5p	-0.19	-0.21	0.55
FAM175B	ENST00000298492.5	family with sequence similarity 175, member B	525	1	0	0	1	0	0	0	0	0	gga-miR-34c-5p	-0.01	-0.2	0.54
TMEFF1	ENST00000374879.4	transmembrane protein with EGF-like and two follistatin-like domains 1	234	1	0	1	0	1	1	0	0	0	gga-miR-34c-5p	-0.7	-0.7	0.5
MSANTD3-TMEFF1	ENST00000502978.1	MSANTD3-TMEFF1 readthrough	234	1	0	1	0	1	1	0	0	0	gga-miR-34c-5p	-0.69	-0.69	0.5
CDK6	ENST00000265734.4	cyclin-dependent kinase 6	1116	1	1	0	0	0	0	0	0	0	gga-miR-34c-5p	-0.51	-0.58	0.25	2009, 2011
SCML2	ENST00000398048.3	sex comb on midleg-like 2 (Drosophila)	7	1	1	0	0	1	0	0	1	1	gga-miR-34c-5p	-0.12	-0.64	0.24	2009, 2011
YWHAG	ENST00000307630.3	tyrosine 3-monooxygenase/tryptophan 5-monooxygenase activation protein, gamma polypeptide	5623	1	1	0	0	0	0	0	0	0	gga-miR-34c-5p	-0.32	-0.32	0.17
FAT4	ENST00000394329.3	FAT atypical cadherin 4	75	1	1	0	0	0	0	0	0	0	gga-miR-34c-5p	-0.37	-0.37	0.16
C3orf38	ENST00000486971.1	chromosome 3 open reading frame 38	683	1	0	0	1	0	0	0	0	0	gga-miR-375	-0.1	-0.18	ORF
PATZ1	ENST00000405309.3	POZ (BTB) and AT hook containing zinc finger 1	165	1	0	0	1	0	0	0	0	0	gga-miR-375	-0.07	-0.07	ORF
LHX9	ENST00000367390.3	LIM homeobox 9	40	1	0	0	1	1	1	0	0	1	gga-miR-375	-0.25	-0.26	< 0.1
SEMA6D	ENST00000355997.3	sema domain, transmembrane domain (TM), and cytoplasmic domain, (semaphorin) 6D	179	1	0	0	1	3	0	0	3	0	gga-miR-375	-0.12	-0.13	< 0.1
PTPN4	ENST00000263708.2	protein tyrosine phosphatase, non-receptor type 4 (megakaryocyte)	215	1	1	0	0	1	0	0	1	0	gga-miR-375	-0.09	-0.11	< 0.1	2009, 2011
RBM24	ENST00000379052.5	RNA binding motif protein 24	43	1	0	1	0	0	0	0	0	1	gga-miR-375	-0.06	-0.07	< 0.1	2007, 2009, 2011
KLHL3	ENST00000541417.1	kelch-like family member 3	40	1	0	0	1	0	0	0	0	1	gga-miR-375	-0.05	-0.06	< 0.1
QKI	ENST00000392127.2	QKI, KH domain containing, RNA binding	323	4	0	0	4	2	0	0	2	1	gga-miR-375	-0.15	-0.43	0.91	2011
ATXN7	ENST00000295900.6	ataxin 7	264	3	0	0	3	0	0	0	0	1	gga-miR-375	-0.19	-0.27	0.73	2011
SOX6	ENST00000316399.6	SRY (sex determining region Y)-box 6	22	2	0	0	2	2	0	0	2	2	gga-miR-375	-0.15	-0.2	0.64	2007, 2009, 2011
TCF12	ENST00000267811.5	transcription factor 12	101	2	0	0	2	1	0	0	1	0	gga-miR-375	-0.12	-0.27	0.6	2007, 2011
ELAVL4	ENST00000371824.1	ELAV like neuron-specific RNA binding protein 4	5	2	0	0	2	1	1	0	0	1	gga-miR-375	-0.67	-0.67	0.58	2007
EIF4G3	ENST00000264211.8	eukaryotic translation initiation factor 4 gamma, 3	48	2	0	0	2	1	0	0	1	0	gga-miR-375	-0.35	-0.43	0.58	2007, 2011
ZBTB20	ENST00000462705.1	zinc finger and BTB domain containing 20	5	2	0	0	2	0	0	0	0	2	gga-miR-375	-0.18	-0.19	0.58	2009
SLC4A4	ENST00000340595.3	solute carrier family 4 (sodium bicarbonate cotransporter), member 4	400	2	0	0	2	0	0	0	0	0	gga-miR-375	-0.07	-0.07	0.58	2007, 2009, 2011
YAP1	ENST00000282441.5	Yes-associated protein 1	1175	1	0	0	1	1	0	0	1	1	gga-miR-375	-0.21	-0.3	0.54	2007, 2011
PDGFA	ENST00000354513.5	platelet-derived growth factor alpha polypeptide	25	1	0	0	1	1	0	0	1	1	gga-miR-375	-0.2	-0.45	0.54	2009, 2011
RBPJ	ENST00000504907.1	recombination signal binding protein for immunoglobulin kappa J region	70	1	0	0	1	1	0	0	1	1	gga-miR-375	-0.15	-0.22	0.51
TSC1	ENST00000298552.3	tuberous sclerosis 1	838	1	0	0	1	1	0	0	1	0	gga-miR-375	-0.18	-0.19	0.46	2011
MBNL1	ENST00000357472.3	muscleblind-like splicing regulator 1	135	1	0	0	1	1	0	0	1	0	gga-miR-375	-0.08	-0.08	0.42	2007, 2009, 2011
RASGEF1B	ENST00000509081.1	RasGEF domain family, member 1B	20	1	0	0	1	2	0	0	2	0	gga-miR-375	-0.27	-0.27	0.38
SLC35F1	ENST00000360388.4	solute carrier family 35, member F1	56	1	0	0	1	1	0	0	1	0	gga-miR-375	-0.11	-0.23	0.38	2011
NR5A2	ENST00000367362.3	nuclear receptor subfamily 5, group A, member 2	121	1	0	0	1	1	0	0	1	0	gga-miR-375	-0.17	-0.17	0.37	2007, 2011
CTBP2	ENST00000337195.5	C-terminal binding protein 2	16	1	0	0	1	1	0	0	1	1	gga-miR-375	-0.09	-0.21	0.37	2009, 2011
C19orf44	ENST00000594035.1	chromosome 19 open reading frame 44	25	1	0	0	1	0	0	0	0	0	gga-miR-375	-0.31	-0.31	0.36
VTI1A	ENST00000393077.2	vesicle transport through interaction with t-SNAREs 1A	376	1	0	0	1	1	0	0	1	1	gga-miR-375	-0.28	-0.35	0.36	2007, 2009, 2011
VAT1L	ENST00000302536.2	vesicle amine transport 1-like	123	1	0	0	1	0	0	0	0	1	gga-miR-375	-0.25	-0.25	0.36	2009, 2011
HOXA3	ENST00000396352.4	homeobox A3	57	1	0	0	1	0	0	0	0	0	gga-miR-375	-0.22	-0.22	0.36	2007, 2009, 2011
GPATCH2L	ENST00000553588.1	G patch domain containing 2-like	96	1	0	0	1	0	0	0	0	1	gga-miR-375	-0.21	-0.24	0.36
PAX6	ENST00000419022.1	paired box 6	191	1	0	0	1	0	0	0	0	2	gga-miR-375	-0.21	-0.24	0.36	2007, 2009, 2011
ATP1B1	ENST00000367816.1	ATPase, Na+/K+ transporting, beta 1 polypeptide	656	1	0	0	1	0	0	0	0	0	gga-miR-375	-0.21	-0.21	0.36	2011
MLK4	ENST00000366624.3	Mitogen-activated protein kinase kinase kinase MLK4	405	1	0	0	1	0	0	0	0	0	gga-miR-375	-0.19	-0.2	0.36	2009, 2011
UBE3A	ENST00000232165.3	ubiquitin protein ligase E3A	529	1	0	0	1	0	0	0	0	0	gga-miR-375	-0.17	-0.17	0.36	2011
KLF4	ENST00000374672.4	Kruppel-like factor 4 (gut)	22	1	0	0	1	0	0	0	0	0	gga-miR-375	-0.16	-0.16	0.36	2007, 2009
PIAS1	ENST00000249636.6	protein inhibitor of activated STAT, 1	368	1	0	0	1	0	0	0	0	0	gga-miR-375	-0.16	-0.18	0.36	2007, 2011
PRKD1	ENST00000331968.5	protein kinase D1	75	1	0	0	1	0	0	0	0	1	gga-miR-375	-0.16	-0.16	0.36	2007, 2009, 2011
HS3ST3B1	ENST00000360954.2	heparan sulfate (glucosamine) 3-O-sulfotransferase 3B1	1489	1	0	0	1	0	0	0	0	0	gga-miR-375	-0.15	-0.15	0.36
TMEM55A	ENST00000285419.3	transmembrane protein 55A	151	1	0	0	1	0	0	0	0	0	gga-miR-375	-0.14	-0.22	0.36
EVI5	ENST00000370331.1	ecotropic viral integration site 5	172	1	0	0	1	0	0	0	0	0	gga-miR-375	-0.13	-0.14	0.36	2009, 2011
AZI2	ENST00000479665.1	5-azacytidine induced 2	530	1	0	0	1	0	0	0	0	0	gga-miR-375	-0.13	-0.23	0.36	2009, 2011
RBM47	ENST00000319592.4	RNA binding motif protein 47	264	1	0	0	1	0	0	0	0	0	gga-miR-375	-0.13	-0.15	0.36	2009, 2011
PDE4D	ENST00000340635.6	phosphodiesterase 4D, cAMP-specific	747	1	0	0	1	0	0	0	0	1	gga-miR-375	-0.11	-0.12	0.36	2007, 2009, 2011
PHF15	ENST00000402835.1	PHD finger protein 15	387	1	0	0	1	0	0	0	0	2	gga-miR-375	-0.11	-0.15	0.36
TRPS1	ENST00000395715.3	trichorhinophalangeal syndrome I	94	1	0	0	1	0	0	0	0	3	gga-miR-375	-0.1	-0.1	0.36	2007, 2009, 2011
YWHAZ	ENST00000395957.2	tyrosine 3-monooxygenase/tryptophan 5-monooxygenase activation protein, zeta polypeptide	184	1	0	0	1	0	0	0	0	1	gga-miR-375	-0.1	-0.36	0.36	2009
PLXNA4	ENST00000321063.4	plexin A4	9	1	0	0	1	0	0	0	0	0	gga-miR-375	-0.1	-0.17	0.36	2009
GRM5	ENST00000418177.2	glutamate receptor, metabotropic 5	5	1	0	0	1	0	0	0	0	2	gga-miR-375	-0.09	-0.09	0.36	2011
ERC1	ENST00000355446.5	ELKS/RAB6-interacting/CAST family member 1	159	1	0	0	1	0	0	0	0	0	gga-miR-375	-0.09	-0.09	0.36	2011
EHMT1	ENST00000460843.1	euchromatic histone-lysine N-methyltransferase 1	22	1	0	0	1	0	0	0	0	0	gga-miR-375	-0.09	-0.12	0.36	2007, 2009, 2011
SOX21	ENST00000376945.2	SRY (sex determining region Y)-box 21	6	1	0	0	1	0	0	0	0	0	gga-miR-375	-0.09	-0.1	0.36
MBNL3	ENST00000370839.3	muscleblind-like splicing regulator 3	593	1	0	0	1	0	0	0	0	1	gga-miR-375	-0.08	-0.1	0.36	2011
CASZ1	ENST00000377022.3	castor zinc finger 1	5	1	0	0	1	0	0	0	0	0	gga-miR-375	-0.08	-0.08	0.36	2007, 2009, 2011
PPARGC1B	ENST00000309241.5	peroxisome proliferator-activated receptor gamma, coactivator 1 beta	12	1	0	0	1	0	0	0	0	0	gga-miR-375	-0.08	-0.08	0.36	2011
UBE2E2	ENST00000396703.1	ubiquitin-conjugating enzyme E2E 2	794	1	0	0	1	0	0	0	0	1	gga-miR-375	-0.08	-0.3	0.36	2007, 2011
DIP2C	ENST00000280886.6	DIP2 disco-interacting protein 2 homolog C (Drosophila)	359	1	0	0	1	1	0	0	1	0	gga-miR-375	-0.08	-0.1	0.36	2011
PRPF4B	ENST00000337659.6	pre-mRNA processing factor 4B	602	1	0	0	1	1	0	0	1	2	gga-miR-375	-0.07	-0.1	0.36	2007, 2011
KLF12	ENST00000377669.2	Kruppel-like factor 12	251	1	0	0	1	0	0	0	0	2	gga-miR-375	-0.06	-0.07	0.36	2009, 2011
SLC7A11	ENST00000280612.5	solute carrier family 7 (anionic amino acid transporter light chain, xc- system), member 11	61	1	0	0	1	1	0	0	1	0	gga-miR-375	-0.06	-0.26	0.36
BACH2	ENST00000257749.4	BTB and CNC homology 1, basic leucine zipper transcription factor 2	74	1	0	0	1	0	0	0	0	0	gga-miR-375	-0.06	-0.06	0.36	2009, 2011
WNT8B	ENST00000343737.5	wingless-type MMTV integration site family, member 8B	25	1	0	0	1	0	0	0	0	0	gga-miR-375	-0.06	-0.18	0.36
ATXN1	ENST00000244769.4	ataxin 1	106	1	0	0	1	0	0	0	0	1	gga-miR-375	-0.05	-0.07	0.36	2007, 2009, 2011
NLK	ENST00000407008.3	nemo-like kinase	61	1	0	0	1	1	0	0	1	0	gga-miR-375	-0.05	-0.21	0.36	2007, 2011
ABI2	ENST00000295851.5	abl-interactor 2	877	1	0	0	1	0	0	0	0	1	gga-miR-375	-0.05	-0.17	0.36	2009, 2011
BMPR2	ENST00000374574.2	bone morphogenetic protein receptor, type II (serine/threonine kinase)	287	1	0	0	1	0	0	0	0	0	gga-miR-375	-0.05	-0.09	0.36	2009, 2011
CCDC171	ENST00000380701.3	coiled-coil domain containing 171	25	1	0	0	1	0	0	0	0	2	gga-miR-375	-0.03	-0.1	0.36
FAM168B	ENST00000409185.1	family with sequence similarity 168, member B	122	1	0	0	1	0	0	0	0	0	gga-miR-375	-0.03	-0.05	0.36
RASD1	ENST00000579152.1	RAS, dexamethasone-induced 1	6	1	0	0	1	0	0	0	0	0	gga-miR-375	-0.03	-0.19	0.36
ATG14	ENST00000247178.5	autophagy related 14	25	1	0	0	1	0	0	0	0	0	gga-miR-375	-0.02	-0.11	0.36	2009
ZRANB1	ENST00000359653.4	zinc finger, RAN-binding domain containing 1	724	1	0	0	1	0	0	0	0	1	gga-miR-375	-0.02	-0.06	0.36	2007, 2009, 2011
KIAA1432	ENST00000414202.2	KIAA1432	1366	1	0	0	1	0	0	0	0	0	gga-miR-375	-0.01	-0.15	0.36	2011
AEBP2	ENST00000266508.9	AE binding protein 2	1228	1	0	0	1	0	0	0	0	1	gga-miR-375	-0.01	-0.15	0.36	2007, 2009, 2011
NUFIP2	ENST00000225388.4	nuclear fragile X mental retardation protein interacting protein 2	440	1	0	0	1	0	0	0	0	0	gga-miR-375	-0.01	-0.07	0.36	2009, 2011
ZFHX4	ENST00000521891.2	zinc finger homeobox 4	194	1	0	0	1	0	0	0	0	1	gga-miR-375	-0.01	-0.01	0.36	2007, 2009, 2011
C7orf55-LUC7L2	ENST00000354926.4	C7orf55-LUC7L2 readthrough	419	1	0	0	1	0	0	0	0	0	gga-miR-375	-0.01	-0.18	0.36
LUC7L2	ENST00000541515.3	LUC7-like 2 (S. cerevisiae)	419	1	0	0	1	0	0	0	0	0	gga-miR-375	-0.01	-0.17	0.36
NDUFB9	ENST00000276689.3	NADH dehydrogenase (ubiquinone) 1 beta subcomplex, 9, 22kDa	225	1	0	0	1	0	0	0	0	0	gga-miR-375	0	-0.21	0.36
YBX1	ENST00000321358.7	Y box binding protein 1	4740	1	0	0	1	0	0	0	0	0	gga-miR-375	0	-0.26	0.36	2007
ANKHD1	ENST00000360839.2	ankyrin repeat and KH domain containing 1	247	1	0	0	1	0	0	0	0	0	gga-miR-375	0	-0.14	0.36	2011
CADM1	ENST00000452722.3	cell adhesion molecule 1	676	1	0	0	1	1	0	0	1	0	gga-miR-375	0	-0.16	0.36	2011
TSC22D2	ENST00000361875.3	TSC22 domain family, member 2	1062	1	0	0	1	1	0	1	0	0	gga-miR-375	0	-0.2	0.36	2007, 2011
CHD7	ENST00000423902.2	chromodomain helicase DNA binding protein 7	925	1	0	0	1	0	0	0	0	0	gga-miR-375	0	-0.07	0.36
CHSY1	ENST00000254190.3	chondroitin sulfate synthase 1	200	1	0	0	1	0	0	0	0	0	gga-miR-375	0	-0.12	0.36	2009, 2011
CEPT1	ENST00000545121.1	choline/ethanolamine phosphotransferase 1	148	1	0	0	1	0	0	0	0	0	gga-miR-375	-0.26	-0.26	0.35
EIF4H	ENST00000265753.8	eukaryotic translation initiation factor 4H	5	1	0	0	1	0	0	0	0	0	gga-miR-375	-0.21	-0.21	0.35
GRIK2	ENST00000413795.1	glutamate receptor, ionotropic, kainate 2	28	1	0	0	1	1	0	0	1	2	gga-miR-375	-0.21	-0.21	0.35	2009, 2011
EBF3	ENST00000368648.3	early B-cell factor 3	101	1	0	0	1	2	0	0	2	1	gga-miR-375	-0.2	-0.2	0.35	2007, 2009, 2011
KLF5	ENST00000377687.4	Kruppel-like factor 5 (intestinal)	161	1	0	0	1	0	0	0	0	0	gga-miR-375	-0.19	-0.19	0.35	2007, 2011
EPB41L2	ENST00000531410.1	erythrocyte membrane protein band 4.1-like 2	353	1	0	0	1	0	0	0	0	0	gga-miR-375	-0.18	-0.19	0.35	2007
ZFPM2	ENST00000407775.2	zinc finger protein, FOG family member 2	595	1	0	0	1	0	0	0	0	1	gga-miR-375	-0.15	-0.15	0.35	2007
MEIS1	ENST00000488550.1	Meis homeobox 1	533	1	0	0	1	1	0	0	1	0	gga-miR-375	-0.14	-0.14	0.35	2009, 2011
HIVEP2	ENST00000367604.1	human immunodeficiency virus type I enhancer binding protein 2	137	1	0	0	1	0	0	0	0	0	gga-miR-375	-0.14	-0.14	0.35	2009, 2011
CYP7B1	ENST00000310193.3	cytochrome P450, family 7, subfamily B, polypeptide 1	53	1	0	0	1	0	0	0	0	0	gga-miR-375	-0.13	-0.15	0.35
ELAVL2	ENST00000380110.4	ELAV like neuron-specific RNA binding protein 2	78	1	0	0	1	0	0	0	0	0	gga-miR-375	-0.13	-0.14	0.35	2007
TMEM65	ENST00000297632.6	transmembrane protein 65	769	1	0	0	1	0	0	0	0	0	gga-miR-375	-0.12	-0.22	0.35
BNC2	ENST00000380672.4	basonuclin 2	770	1	0	0	1	1	0	0	1	1	gga-miR-375	-0.1	-0.1	0.35	2009, 2011
ATXN7L1	ENST00000419735.3	ataxin 7-like 1	67	1	0	0	1	0	0	0	0	1	gga-miR-375	-0.1	-0.11	0.35
SOCS4	ENST00000395472.2	suppressor of cytokine signaling 4	336	1	0	0	1	0	0	0	0	0	gga-miR-375	-0.09	-0.17	0.35	2011
AGPS	ENST00000264167.4	alkylglycerone phosphate synthase	1610	1	0	0	1	1	0	0	1	0	gga-miR-375	-0.09	-0.25	0.35	2011
NBEA	ENST00000379939.2	neurobeachin	5	1	0	0	1	0	0	0	0	0	gga-miR-375	-0.08	-0.08	0.35	2011
GREB1L	ENST00000580732.2	growth regulation by estrogen in breast cancer-like	30	1	0	0	1	0	0	0	0	0	gga-miR-375	-0.08	-0.08	0.35
INSR	ENST00000341500.5	insulin receptor	577	1	0	0	1	0	0	0	0	0	gga-miR-375	-0.06	-0.06	0.35
TNPO1	ENST00000337273.5	transportin 1	2041	1	0	0	1	0	0	0	0	0	gga-miR-375	-0.05	-0.07	0.35	2007
RBM27	ENST00000265271.5	RNA binding motif protein 27	130	1	0	0	1	0	0	0	0	0	gga-miR-375	-0.04	-0.09	0.35	2011
MPP5	ENST00000261681.4	membrane protein, palmitoylated 5 (MAGUK p55 subfamily member 5)	354	1	0	0	1	0	0	0	0	0	gga-miR-375	-0.02	-0.05	0.35	2011
PLEKHA3	ENST00000234453.5	pleckstrin homology domain containing, family A (phosphoinositide binding specific) member 3	767	1	0	0	1	0	0	0	0	0	gga-miR-375	-0.01	-0.11	0.35
MAP3K1	ENST00000399503.3	mitogen-activated protein kinase kinase kinase 1, E3 ubiquitin protein ligase	137	1	0	0	1	0	0	0	0	0	gga-miR-375	-0.01	-0.16	0.35
YWHAB	ENST00000353703.4	tyrosine 3-monooxygenase/tryptophan 5-monooxygenase activation protein, beta polypeptide	272	1	0	0	1	0	0	0	0	0	gga-miR-375	0	-0.13	0.35
SOX14	ENST00000306087.1	SRY (sex determining region Y)-box 14	5	1	0	0	1	0	0	0	0	0	gga-miR-375	0	-0.14	0.35
GPM6A	ENST00000280187.7	glycoprotein M6A	335	1	0	0	1	0	0	0	0	0	gga-miR-375	0	-0.13	0.35
SGMS1	ENST00000361781.2	sphingomyelin synthase 1	100	1	0	0	1	0	0	0	0	0	gga-miR-375	-0.15	-0.15	0.34	2007
DACH1	ENST00000305425.4	dachshund homolog 1 (Drosophila)	18	1	0	0	1	1	0	0	1	2	gga-miR-375	-0.04	-0.08	0.34
PRDM16	ENST00000511072.1	PR domain containing 16	64	1	0	0	1	0	0	0	0	0	gga-miR-375	-0.01	-0.03	0.34	2009, 2011
EPHA4	ENST00000281821.2	EPH receptor A4	64	1	1	0	0	1	0	0	1	0	gga-miR-375	-0.14	-0.17	0.32	2009, 2011
ZNF488	ENST00000494156.1	zinc finger protein 488	61	1	1	0	0	0	0	0	0	2	gga-miR-7	-0.56	-0.63	ORF
POLH	ENST00000372226.1	polymerase (DNA directed), eta	450	1	0	0	1	1	0	0	1	0	gga-miR-7	-0.38	-0.41	ORF
MAT2B	ENST00000518095.1	methionine adenosyltransferase II, beta	1901	1	1	0	0	0	0	0	0	0	gga-miR-7	-0.33	-0.33	ORF
GRIK1-AS2	ENST00000333765.4	GRIK1 antisense RNA 2	5	1	0	0	1	0	0	0	0	0	gga-miR-7	-0.25	-0.25	ORF
CLCN6	ENST00000312413.6	chloride channel, voltage-sensitive 6	227	1	0	0	1	0	0	0	0	1	gga-miR-7	-0.23	-0.23	ORF
SURF4	ENST00000545297.1	surfeit 4	3667	1	0	0	1	0	0	0	0	0	gga-miR-7	-0.2	-0.21	ORF
C10orf2	ENST00000370228.1	chromosome 10 open reading frame 2	17	1	0	1	0	0	0	0	0	0	gga-miR-7	-0.18	-0.18	ORF
PYURF	ENST00000273968.4	PIGY upstream reading frame	103	1	0	0	1	0	0	0	0	0	gga-miR-7	-0.16	-0.17	ORF
XKRX	ENST00000468904.1	XK, Kell blood group complex subunit-related, X-linked	11	1	0	0	1	1	0	0	1	1	gga-miR-7	-0.15	-0.41	ORF
POTEE	ENST00000358087.5	POTE ankyrin domain family, member E	5	1	0	0	1	0	0	0	0	1	gga-miR-7	-0.12	-0.12	ORF
LMAN2	ENST00000515209.1	lectin, mannose-binding 2	2441	1	1	0	0	0	0	0	0	0	gga-miR-7	-0.11	-0.49	ORF
FAM104A	ENST00000581110.1	family with sequence similarity 104, member A	2724	1	0	1	0	0	0	0	0	0	gga-miR-7	-0.05	-0.23	ORF
VPS13B	ENST00000395996.1	vacuolar protein sorting 13 homolog B (yeast)	262	1	0	0	1	1	0	0	1	3	gga-miR-7	-0.04	-0.04	ORF
PTCD1	ENST00000292478.4	pentatricopeptide repeat domain 1	22	1	0	0	1	0	0	0	0	0	gga-miR-7	-0.03	-0.13	ORF
RNASEH2C	ENST00000308418.4	ribonuclease H2, subunit C	1330	1	0	1	0	0	0	0	0	0	gga-miR-7	0	-0.5	ORF
PTPMT1	ENST00000426530.2	protein tyrosine phosphatase, mitochondrial 1	6893	1	0	0	1	0	0	0	0	0	gga-miR-7	0	-0.04	ORF
CMC1	ENST00000466830.1	COX assembly mitochondrial protein 1 homolog (S. cerevisiae)	1203	1	0	0	1	0	0	0	0	0	gga-miR-7	0	-0.04	ORF
ATP5J2-PTCD1	ENST00000413834.1	ATP5J2-PTCD1 readthrough	22	1	0	0	1	0	0	0	0	0	gga-miR-7	0	-0.13	ORF
FAM208A	ENST00000493960.2	family with sequence similarity 208, member A	60	1	0	0	1	0	0	0	0	0	gga-miR-7	0	-0.01	ORF
ZNF488	ENST00000494156.1	zinc finger protein 488	61	1	1	0	0	0	0	0	0	2	gga-miR-7	-0.56	-0.63	ORF
POLH	ENST00000372226.1	polymerase (DNA directed), eta	450	1	0	0	1	1	0	0	1	0	gga-miR-7	-0.38	-0.41	ORF
MAT2B	ENST00000518095.1	methionine adenosyltransferase II, beta	1901	1	1	0	0	0	0	0	0	0	gga-miR-7	-0.33	-0.33	ORF
GRIK1-AS2	ENST00000333765.4	GRIK1 antisense RNA 2	5	1	0	0	1	0	0	0	0	0	gga-miR-7	-0.25	-0.25	ORF
CLCN6	ENST00000312413.6	chloride channel, voltage-sensitive 6	227	1	0	0	1	0	0	0	0	1	gga-miR-7	-0.23	-0.23	ORF
SURF4	ENST00000545297.1	surfeit 4	3667	1	0	0	1	0	0	0	0	0	gga-miR-7	-0.2	-0.21	ORF
C10orf2	ENST00000370228.1	chromosome 10 open reading frame 2	17	1	0	1	0	0	0	0	0	0	gga-miR-7	-0.18	-0.18	ORF
PYURF	ENST00000273968.4	PIGY upstream reading frame	103	1	0	0	1	0	0	0	0	0	gga-miR-7	-0.16	-0.17	ORF
XKRX	ENST00000468904.1	XK, Kell blood group complex subunit-related, X-linked	11	1	0	0	1	1	0	0	1	1	gga-miR-7	-0.15	-0.41	ORF
POTEE	ENST00000358087.5	POTE ankyrin domain family, member E	5	1	0	0	1	0	0	0	0	1	gga-miR-7	-0.12	-0.12	ORF
LMAN2	ENST00000515209.1	lectin, mannose-binding 2	2441	1	1	0	0	0	0	0	0	0	gga-miR-7	-0.11	-0.49	ORF
FAM104A	ENST00000581110.1	family with sequence similarity 104, member A	2724	1	0	1	0	0	0	0	0	0	gga-miR-7	-0.05	-0.23	ORF
VPS13B	ENST00000395996.1	vacuolar protein sorting 13 homolog B (yeast)	262	1	0	0	1	1	0	0	1	3	gga-miR-7	-0.04	-0.04	ORF
PTCD1	ENST00000292478.4	pentatricopeptide repeat domain 1	22	1	0	0	1	0	0	0	0	0	gga-miR-7	-0.03	-0.13	ORF
RNASEH2C	ENST00000308418.4	ribonuclease H2, subunit C	1330	1	0	1	0	0	0	0	0	0	gga-miR-7	0	-0.5	ORF
PTPMT1	ENST00000426530.2	protein tyrosine phosphatase, mitochondrial 1	6893	1	0	0	1	0	0	0	0	0	gga-miR-7	0	-0.04	ORF
CMC1	ENST00000466830.1	COX assembly mitochondrial protein 1 homolog (S. cerevisiae)	1203	1	0	0	1	0	0	0	0	0	gga-miR-7	0	-0.04	ORF
ATP5J2-PTCD1	ENST00000413834.1	ATP5J2-PTCD1 readthrough	22	1	0	0	1	0	0	0	0	0	gga-miR-7	0	-0.13	ORF
FAM208A	ENST00000493960.2	family with sequence similarity 208, member A	60	1	0	0	1	0	0	0	0	0	gga-miR-7	0	-0.01	ORF
RP6-24A23.6	ENST00000563887.1	Uncharacterized protein	937	1	1	0	0	0	0	0	0	0	gga-miR-7	-0.51	-0.75	< 0.1
NUDT8	ENST00000301490.4	nudix (nucleoside diphosphate linked moiety X)-type motif 8	434	1	0	1	0	0	0	0	0	1	gga-miR-7	-0.45	-0.45	< 0.1
CCNYL1	ENST00000295414.3	cyclin Y-like 1	111	1	1	0	0	0	0	0	0	1	gga-miR-7	-0.28	-0.29	< 0.1	2011
TDRP	ENST00000324079.6	testis development related protein	235	1	1	0	0	0	0	0	0	0	gga-miR-7	-0.23	-0.36	< 0.1	2009
TUBB6	ENST00000591208.1	tubulin, beta 6 class V	5820	1	0	1	0	1	0	0	1	0	gga-miR-7	-0.16	-0.3	< 0.1
SLC38A2	ENST00000256689.5	solute carrier family 38, member 2	696	1	1	0	0	1	0	0	1	0	gga-miR-7	-0.14	-0.27	< 0.1	2007, 2009, 2011
PSEN1	ENST00000344094.3	presenilin 1	1340	1	0	0	1	0	0	0	0	1	gga-miR-7	-0.02	-0.03	< 0.1
MFRP	ENST00000555262.1	membrane frizzled-related protein	5	1	0	0	1	0	0	0	0	3	gga-miR-7	-0.01	-0.01	< 0.1
KDM2A	ENST00000398645.2	lysine (K)-specific demethylase 2A	729	1	0	0	1	0	0	0	0	2	gga-miR-7	-0.01	-0.01	< 0.1
RP6-24A23.6	ENST00000563887.1	Uncharacterized protein	937	1	1	0	0	0	0	0	0	0	gga-miR-7	-0.51	-0.75	< 0.1
NUDT8	ENST00000301490.4	nudix (nucleoside diphosphate linked moiety X)-type motif 8	434	1	0	1	0	0	0	0	0	1	gga-miR-7	-0.45	-0.45	< 0.1		2011
CCNYL1	ENST00000295414.3	cyclin Y-like 1	111	1	1	0	0	0	0	0	0	1	gga-miR-7	-0.28	-0.29	< 0.1	2011	2009
TDRP	ENST00000324079.6	testis development related protein	235	1	1	0	0	0	0	0	0	0	gga-miR-7	-0.23	-0.36	< 0.1	2009
TUBB6	ENST00000591208.1	tubulin, beta 6 class V	5820	1	0	1	0	1	0	0	1	0	gga-miR-7	-0.16	-0.3	< 0.1		2007, 2009, 2011
SLC38A2	ENST00000256689.5	solute carrier family 38, member 2	696	1	1	0	0	1	0	0	1	0	gga-miR-7	-0.14	-0.27	< 0.1	2007, 2009, 2011
PSEN1	ENST00000344094.3	presenilin 1	1340	1	0	0	1	0	0	0	0	1	gga-miR-7	-0.02	-0.03	< 0.1
MFRP	ENST00000555262.1	membrane frizzled-related protein	5	1	0	0	1	0	0	0	0	3	gga-miR-7	-0.01	-0.01	< 0.1
KDM2A	ENST00000398645.2	lysine (K)-specific demethylase 2A	729	1	0	0	1	0	0	0	0	2	gga-miR-7	-0.01	-0.01	< 0.1		2007, 2009, 2011
TFRC	ENST00000540528.1	transferrin receptor	296	1	1	0	0	1	1	0	0	1	gga-miR-7	-1.79	-2.03	0.86	2007, 2009, 2011
CHSY3	ENST00000305031.4	chondroitin sulfate synthase 3	221	1	1	0	0	0	0	0	0	0	gga-miR-7	-0.66	-0.66	0.86	2007, 2009, 2011
SHANK2	ENST00000449833.2	SH3 and multiple ankyrin repeat domains 2	26	1	1	0	0	0	0	0	0	0	gga-miR-7	-0.35	-0.35	0.86	2007, 2009, 2011
SNCA	ENST00000394989.2	synuclein, alpha (non A4 component of amyloid precursor)	476	1	1	0	0	0	0	0	0	0	gga-miR-7	-0.34	-0.86	0.86	2007, 2009, 2011
GLI3	ENST00000395925.3	GLI family zinc finger 3	544	1	1	0	0	0	0	0	0	0	gga-miR-7	-0.33	-0.34	0.86	2007, 2009, 2011
PTAR1	ENST00000377200.5	protein prenyltransferase alpha subunit repeat containing 1	161	1	1	0	0	0	0	0	0	0	gga-miR-7	-0.32	-0.64	0.86	2009, 2011
FAM168A	ENST00000064778.4	family with sequence similarity 168, member A	68	1	1	0	0	0	0	0	0	0	gga-miR-7	-0.31	-0.49	0.86
SLC38A4	ENST00000447411.1	solute carrier family 38, member 4	10	1	1	0	0	0	0	0	0	0	gga-miR-7	-0.16	-0.36	0.86	2007, 2009, 2011
IRS1	ENST00000305123.5	insulin receptor substrate 1	804	1	1	0	0	0	0	0	0	1	gga-miR-7	-0.15	-0.58	0.86	2009, 2011
FAM168B	ENST00000409185.1	family with sequence similarity 168, member B	122	1	1	0	0	0	0	0	0	0	gga-miR-7	-0.1	-0.49	0.86	2007, 2009
HDLBP	ENST00000391975.1	high density lipoprotein binding protein	1755	1	1	0	0	0	0	0	0	0	gga-miR-7	-0.08	-0.38	0.86	2007, 2009, 2011
STRN3	ENST00000355683.5	striatin, calmodulin binding protein 3	697	1	1	0	0	0	0	0	0	1	gga-miR-7	-0.04	-0.42	0.86	2009, 2011
EIF4E	ENST00000450253.2	eukaryotic translation initiation factor 4E	876	1	1	0	0	0	0	0	0	0	gga-miR-7	0	-0.45	0.86	2011
HERPUD2	ENST00000396081.1	HERPUD family member 2	30	1	1	0	0	0	0	0	0	0	gga-miR-7	0	-0.54	0.86	2007, 2009, 2011
TFRC	ENST00000540528.1	transferrin receptor	296	1	1	0	0	1	1	0	0	1	gga-miR-7	-1.79	-2.03	0.86	2007, 2009, 2011	2007, 2009, 2011
CHSY3	ENST00000305031.4	chondroitin sulfate synthase 3	221	1	1	0	0	0	0	0	0	0	gga-miR-7	-0.66	-0.66	0.86	2007, 2009, 2011	2007, 2009, 2011
SHANK2	ENST00000449833.2	SH3 and multiple ankyrin repeat domains 2	26	1	1	0	0	0	0	0	0	0	gga-miR-7	-0.35	-0.35	0.86	2007, 2009, 2011	2007, 2009, 2011
SNCA	ENST00000394989.2	synuclein, alpha (non A4 component of amyloid precursor)	476	1	1	0	0	0	0	0	0	0	gga-miR-7	-0.34	-0.86	0.86	2007, 2009, 2011	2007, 2009, 2011
GLI3	ENST00000395925.3	GLI family zinc finger 3	544	1	1	0	0	0	0	0	0	0	gga-miR-7	-0.33	-0.34	0.86	2007, 2009, 2011	2009, 2011
PTAR1	ENST00000377200.5	protein prenyltransferase alpha subunit repeat containing 1	161	1	1	0	0	0	0	0	0	0	gga-miR-7	-0.32	-0.64	0.86	2009, 2011
FAM168A	ENST00000064778.4	family with sequence similarity 168, member A	68	1	1	0	0	0	0	0	0	0	gga-miR-7	-0.31	-0.49	0.86		2007, 2009, 2011
SLC38A4	ENST00000447411.1	solute carrier family 38, member 4	10	1	1	0	0	0	0	0	0	0	gga-miR-7	-0.16	-0.36	0.86	2007, 2009, 2011	2009, 2011
IRS1	ENST00000305123.5	insulin receptor substrate 1	804	1	1	0	0	0	0	0	0	1	gga-miR-7	-0.15	-0.58	0.86	2009, 2011	2007, 2009
FAM168B	ENST00000409185.1	family with sequence similarity 168, member B	122	1	1	0	0	0	0	0	0	0	gga-miR-7	-0.1	-0.49	0.86	2007, 2009	2007, 2009, 2011
HDLBP	ENST00000391975.1	high density lipoprotein binding protein	1755	1	1	0	0	0	0	0	0	0	gga-miR-7	-0.08	-0.38	0.86	2007, 2009, 2011	2009, 2011
STRN3	ENST00000355683.5	striatin, calmodulin binding protein 3	697	1	1	0	0	0	0	0	0	1	gga-miR-7	-0.04	-0.42	0.86	2009, 2011	2011
EIF4E	ENST00000450253.2	eukaryotic translation initiation factor 4E	876	1	1	0	0	0	0	0	0	0	gga-miR-7	0	-0.45	0.86	2011	2007, 2009, 2011
HERPUD2	ENST00000396081.1	HERPUD family member 2	30	1	1	0	0	0	0	0	0	0	gga-miR-7	0	-0.54	0.86	2007, 2009, 2011	2007, 2009, 2011
ARID4A	ENST00000431317.2	AT rich interactive domain 4A (RBP1-like)	33	1	1	0	0	1	0	0	1	0	gga-miR-7	-0.35	-0.35	0.85	2007, 2009, 2011
UBXN2B	ENST00000399598.2	UBX domain protein 2B	157	1	1	0	0	1	0	0	1	0	gga-miR-7	-0.1	-0.65	0.85	2009, 2011
FOXN3	ENST00000345097.4	forkhead box N3	42	2	1	0	1	0	0	0	0	0	gga-miR-7	-0.05	-0.49	0.85	2009, 2011
ARID4A	ENST00000431317.2	AT rich interactive domain 4A (RBP1-like)	33	1	1	0	0	1	0	0	1	0	gga-miR-7	-0.35	-0.35	0.85	2007, 2009, 2011	2009, 2011
UBXN2B	ENST00000399598.2	UBX domain protein 2B	157	1	1	0	0	1	0	0	1	0	gga-miR-7	-0.1	-0.65	0.85	2009, 2011	2009, 2011
FOXN3	ENST00000345097.4	forkhead box N3	42	2	1	0	1	0	0	0	0	0	gga-miR-7	-0.05	-0.49	0.85	2009, 2011	2007, 2009, 2011
ESRRG	ENST00000361525.3	estrogen-related receptor gamma	5	1	1	0	0	0	0	0	0	1	gga-miR-7	-0.37	-0.37	0.84	2007, 2009, 2011
CAMK2D	ENST00000296402.5	calcium/calmodulin-dependent protein kinase II delta	938	1	1	0	0	0	0	0	0	0	gga-miR-7	-0.11	-0.44	0.84	2009, 2011
ESRRG	ENST00000361525.3	estrogen-related receptor gamma	5	1	1	0	0	0	0	0	0	1	gga-miR-7	-0.37	-0.37	0.84	2007, 2009, 2011	2009, 2011
CAMK2D	ENST00000296402.5	calcium/calmodulin-dependent protein kinase II delta	938	1	1	0	0	0	0	0	0	0	gga-miR-7	-0.11	-0.44	0.84	2009, 2011	2011
RBMS1	ENST00000348849.3	RNA binding motif, single stranded interacting protein 1	90	1	1	0	0	0	0	0	0	0	gga-miR-7	-0.43	-0.43	0.83	2011
OXR1	ENST00000312046.6	oxidation resistance 1	27	1	1	0	0	0	0	0	0	0	gga-miR-7	-0.26	-0.26	0.83	2007, 2009, 2011
RBMS1	ENST00000348849.3	RNA binding motif, single stranded interacting protein 1	90	1	1	0	0	0	0	0	0	0	gga-miR-7	-0.43	-0.43	0.83	2011	2007, 2009, 2011
OXR1	ENST00000312046.6	oxidation resistance 1	27	1	1	0	0	0	0	0	0	0	gga-miR-7	-0.26	-0.26	0.83	2007, 2009, 2011	2009, 2011
BCORL1	ENST00000540052.1	BCL6 corepressor-like 1	209	1	1	0	0	0	0	0	0	1	gga-miR-7	-0.22	-0.42	0.82	2009, 2011
RPS6KB1	ENST00000225577.4	ribosomal protein S6 kinase, 70kDa, polypeptide 1	16	1	1	0	0	0	0	0	0	0	gga-miR-7	-0.2	-0.2	0.82	2007, 2009, 2011
ATXN1	ENST00000244769.4	ataxin 1	106	2	1	0	1	0	0	0	0	1	gga-miR-7	-0.09	-0.13	0.82	2007, 2009, 2011
BCORL1	ENST00000540052.1	BCL6 corepressor-like 1	209	1	1	0	0	0	0	0	0	1	gga-miR-7	-0.22	-0.42	0.82	2009, 2011	2007, 2009, 2011
RPS6KB1	ENST00000225577.4	ribosomal protein S6 kinase, 70kDa, polypeptide 1	16	1	1	0	0	0	0	0	0	0	gga-miR-7	-0.2	-0.2	0.82	2007, 2009, 2011	2007, 2009, 2011
ATXN1	ENST00000244769.4	ataxin 1	106	2	1	0	1	0	0	0	0	1	gga-miR-7	-0.09	-0.13	0.82	2007, 2009, 2011	2007, 2009, 2011
TCF12	ENST00000267811.5	transcription factor 12	101	1	1	0	0	0	0	0	0	0	gga-miR-7	-0.26	-0.32	0.8	2007, 2009, 2011
TCF12	ENST00000267811.5	transcription factor 12	101	1	1	0	0	0	0	0	0	0	gga-miR-7	-0.26	-0.32	0.8	2007, 2009, 2011
NREP	ENST00000379671.3	neuronal regeneration related protein	409	1	1	0	0	0	0	0	0	1	gga-miR-7	-0.59	-0.69	0.79
CUL5	ENST00000393094.2	cullin 5	761	1	1	0	0	0	0	0	0	0	gga-miR-7	-0.29	-0.32	0.79	2009, 2011
RSBN1	ENST00000261441.5	round spermatid basic protein 1	54	1	1	0	0	0	0	0	0	0	gga-miR-7	-0.27	-0.29	0.79	2007, 2009, 2011
OSBPL11	ENST00000296220.5	oxysterol binding protein-like 11	101	1	1	0	0	1	0	0	1	1	gga-miR-7	-0.12	-0.35	0.79	2007, 2009, 2011
SH3GLB1	ENST00000370558.4	SH3-domain GRB2-like endophilin B1	3418	1	1	0	0	0	0	0	0	0	gga-miR-7	-0.03	-0.7	0.79	2009, 2011
NREP	ENST00000379671.3	neuronal regeneration related protein	409	1	1	0	0	0	0	0	0	1	gga-miR-7	-0.59	-0.69	0.79		2009, 2011
CUL5	ENST00000393094.2	cullin 5	761	1	1	0	0	0	0	0	0	0	gga-miR-7	-0.29	-0.32	0.79	2009, 2011	2007, 2009, 2011
RSBN1	ENST00000261441.5	round spermatid basic protein 1	54	1	1	0	0	0	0	0	0	0	gga-miR-7	-0.27	-0.29	0.79	2007, 2009, 2011	2007, 2009, 2011
OSBPL11	ENST00000296220.5	oxysterol binding protein-like 11	101	1	1	0	0	1	0	0	1	1	gga-miR-7	-0.12	-0.35	0.79	2007, 2009, 2011	2009, 2011
SH3GLB1	ENST00000370558.4	SH3-domain GRB2-like endophilin B1	3418	1	1	0	0	0	0	0	0	0	gga-miR-7	-0.03	-0.7	0.79	2009, 2011
VTI1A	ENST00000393077.2	vesicle transport through interaction with t-SNAREs 1A	376	1	1	0	0	1	0	0	1	0	gga-miR-7	-0.08	-0.4	0.75
VTI1A	ENST00000393077.2	vesicle transport through interaction with t-SNAREs 1A	376	1	1	0	0	1	0	0	1	0	gga-miR-7	-0.08	-0.4	0.75		2007, 2009, 2011
UBLCP1	ENST00000296786.6	ubiquitin-like domain containing CTD phosphatase 1	40	1	1	0	0	0	0	0	0	0	gga-miR-7	-0.3	-0.43	0.73	2007, 2009, 2011
IRS2	ENST00000375856.3	insulin receptor substrate 2	231	1	1	0	0	0	0	0	0	1	gga-miR-7	-0.25	-0.27	0.73	2007, 2009, 2011
UBLCP1	ENST00000296786.6	ubiquitin-like domain containing CTD phosphatase 1	40	1	1	0	0	0	0	0	0	0	gga-miR-7	-0.3	-0.43	0.73	2007, 2009, 2011	2007, 2009, 2011
IRS2	ENST00000375856.3	insulin receptor substrate 2	231	1	1	0	0	0	0	0	0	1	gga-miR-7	-0.25	-0.27	0.73	2007, 2009, 2011	2007, 2009, 2011
SATB1	ENST00000338745.6	SATB homeobox 1	312	1	0	1	0	1	0	0	1	0	gga-miR-7	-0.2	-0.47	0.68	2007, 2009, 2011
SATB1	ENST00000338745.6	SATB homeobox 1	312	1	0	1	0	1	0	0	1	0	gga-miR-7	-0.2	-0.47	0.68	2007, 2009, 2011	2007, 2009, 2011
VDAC1	ENST00000395044.3	voltage-dependent anion channel 1	106	1	1	0	0	0	0	0	0	0	gga-miR-7	-0.55	-0.55	0.67	2007, 2009, 2011
VDAC1	ENST00000395044.3	voltage-dependent anion channel 1	106	1	1	0	0	0	0	0	0	0	gga-miR-7	-0.55	-0.55	0.67	2007, 2009, 2011	2009, 2011
DPYSL2	ENST00000311151.5	dihydropyrimidinase-like 2	3087	1	0	1	0	0	0	0	0	0	gga-miR-7	-0.38	-0.38	0.65	2009, 2011
HCN1	ENST00000303230.4	hyperpolarization activated cyclic nucleotide-gated potassium channel 1	5	1	0	1	0	0	0	0	0	0	gga-miR-7	-0.37	-0.37	0.65	2007, 2009, 2011
ATP2B2	ENST00000352432.4	ATPase, Ca++ transporting, plasma membrane 2	170	1	0	1	0	0	0	0	0	0	gga-miR-7	-0.36	-0.37	0.65	2007, 2009, 2011
LRRC1	ENST00000370888.1	leucine rich repeat containing 1	343	1	0	1	0	0	0	0	0	1	gga-miR-7	-0.35	-0.35	0.65	2009, 2011
IL1RAPL1	ENST00000378993.1	interleukin 1 receptor accessory protein-like 1	5	1	0	1	0	0	0	0	0	1	gga-miR-7	-0.33	-0.33	0.65	2009
ZNF609	ENST00000326648.3	zinc finger protein 609	103	1	0	1	0	1	0	0	1	0	gga-miR-7	-0.31	-0.31	0.65	2007, 2009, 2011
PDE4D	ENST00000340635.6	phosphodiesterase 4D, cAMP-specific	747	1	0	1	0	0	0	0	0	1	gga-miR-7	-0.26	-0.3	0.65	2007, 2009, 2011
AGO1	ENST00000373204.4	argonaute RISC catalytic component 1	402	1	0	1	0	0	0	0	0	0	gga-miR-7	-0.25	-0.32	0.65	2007, 2009, 2011
TRIM33	ENST00000358465.2	tripartite motif containing 33	201	1	0	1	0	1	0	0	1	2	gga-miR-7	-0.23	-0.24	0.65	2009, 2011
STOX2	ENST00000308497.4	storkhead box 2	379	1	0	1	0	0	0	0	0	0	gga-miR-7	-0.23	-0.24	0.65
PPL	ENST00000345988.2	periplakin	849	1	0	1	0	0	0	0	0	1	gga-miR-7	-0.01	-0.34	0.65
PAX6	ENST00000419022.1	paired box 6	191	1	0	1	0	0	0	0	0	0	gga-miR-7	-0.01	-0.33	0.65	2007, 2009, 2011
PHF21A	ENST00000257821.4	PHD finger protein 21A	301	1	0	1	0	0	0	0	0	0	gga-miR-7	-0.01	-0.27	0.65	2007, 2009, 2011
CAPZA1	ENST00000263168.3	capping protein (actin filament) muscle Z-line, alpha 1	1159	1	0	1	0	0	0	0	0	0	gga-miR-7	0	-0.31	0.65	2007
RGS7BP	ENST00000334025.2	regulator of G-protein signaling 7 binding protein	5	1	0	1	0	0	0	0	0	0	gga-miR-7	0	-0.4	0.65	2007, 2009, 2011
DPYSL2	ENST00000311151.5	dihydropyrimidinase-like 2	3087	1	0	1	0	0	0	0	0	0	gga-miR-7	-0.38	-0.38	0.65	2009, 2011	2007, 2009, 2011
HCN1	ENST00000303230.4	hyperpolarization activated cyclic nucleotide-gated potassium channel 1	5	1	0	1	0	0	0	0	0	0	gga-miR-7	-0.37	-0.37	0.65	2007, 2009, 2011	2007, 2009, 2011
ATP2B2	ENST00000352432.4	ATPase, Ca++ transporting, plasma membrane 2	170	1	0	1	0	0	0	0	0	0	gga-miR-7	-0.36	-0.37	0.65	2007, 2009, 2011	2009, 2011
LRRC1	ENST00000370888.1	leucine rich repeat containing 1	343	1	0	1	0	0	0	0	0	1	gga-miR-7	-0.35	-0.35	0.65	2009, 2011	2009, 2011
IL1RAPL1	ENST00000378993.1	interleukin 1 receptor accessory protein-like 1	5	1	0	1	0	0	0	0	0	1	gga-miR-7	-0.33	-0.33	0.65	2009	2007, 2009, 2011
ZNF609	ENST00000326648.3	zinc finger protein 609	103	1	0	1	0	1	0	0	1	0	gga-miR-7	-0.31	-0.31	0.65	2007, 2009, 2011	2007, 2009, 2011
PDE4D	ENST00000340635.6	phosphodiesterase 4D, cAMP-specific	747	1	0	1	0	0	0	0	0	1	gga-miR-7	-0.26	-0.3	0.65	2007, 2009, 2011	2007, 2009, 2011
AGO1	ENST00000373204.4	argonaute RISC catalytic component 1	402	1	0	1	0	0	0	0	0	0	gga-miR-7	-0.25	-0.32	0.65	2007, 2009, 2011	2009, 2011
TRIM33	ENST00000358465.2	tripartite motif containing 33	201	1	0	1	0	1	0	0	1	2	gga-miR-7	-0.23	-0.24	0.65	2009, 2011
STOX2	ENST00000308497.4	storkhead box 2	379	1	0	1	0	0	0	0	0	0	gga-miR-7	-0.23	-0.24	0.65
PPL	ENST00000345988.2	periplakin	849	1	0	1	0	0	0	0	0	1	gga-miR-7	-0.01	-0.34	0.65		2007, 2009, 2011
PAX6	ENST00000419022.1	paired box 6	191	1	0	1	0	0	0	0	0	0	gga-miR-7	-0.01	-0.33	0.65	2007, 2009, 2011	2007, 2009, 2011
PHF21A	ENST00000257821.4	PHD finger protein 21A	301	1	0	1	0	0	0	0	0	0	gga-miR-7	-0.01	-0.27	0.65	2007, 2009, 2011	2007
CAPZA1	ENST00000263168.3	capping protein (actin filament) muscle Z-line, alpha 1	1159	1	0	1	0	0	0	0	0	0	gga-miR-7	0	-0.31	0.65	2007	2007, 2009, 2011
RGS7BP	ENST00000334025.2	regulator of G-protein signaling 7 binding protein	5	1	0	1	0	0	0	0	0	0	gga-miR-7	0	-0.4	0.65	2007, 2009, 2011	2011
GABRA1	ENST00000428797.2	gamma-aminobutyric acid (GABA) A receptor, alpha 1	5	1	0	1	0	0	0	0	0	0	gga-miR-7	-0.36	-0.36	0.64	2011
PBX3	ENST00000342287.5	pre-B-cell leukemia homeobox 3	1142	1	0	1	0	0	0	0	0	0	gga-miR-7	-0.27	-0.29	0.64	2007, 2009, 2011
NFIA	ENST00000403491.3	nuclear factor I/A	5	1	0	1	0	0	0	0	0	0	gga-miR-7	-0.2	-0.2	0.64	2011
GABRA1	ENST00000428797.2	gamma-aminobutyric acid (GABA) A receptor, alpha 1	5	1	0	1	0	0	0	0	0	0	gga-miR-7	-0.36	-0.36	0.64	2011	2007, 2009, 2011
PBX3	ENST00000342287.5	pre-B-cell leukemia homeobox 3	1142	1	0	1	0	0	0	0	0	0	gga-miR-7	-0.27	-0.29	0.64	2007, 2009, 2011	2011
NFIA	ENST00000403491.3	nuclear factor I/A	5	1	0	1	0	0	0	0	0	0	gga-miR-7	-0.2	-0.2	0.64	2011	2009, 2011
PPP4R1	ENST00000400556.3	protein phosphatase 4, regulatory subunit 1	665	1	0	1	0	0	0	0	0	0	gga-miR-7	-0.38	-0.38	0.63	2009, 2011
WDR47	ENST00000400794.3	WD repeat domain 47	185	1	1	0	0	0	0	0	0	0	gga-miR-7	-0.34	-0.34	0.63	2007, 2009, 2011
PFN2	ENST00000239940.7	profilin 2	2184	1	0	1	0	0	0	0	0	0	gga-miR-7	-0.29	-0.3	0.63	2007, 2009, 2011
RBMS3	ENST00000396583.3	RNA binding motif, single stranded interacting protein 3	56	1	0	1	0	2	0	1	1	1	gga-miR-7	-0.28	-0.52	0.63	2009, 2011
KDM3B	ENST00000314358.5	lysine (K)-specific demethylase 3B	1589	1	0	1	0	0	0	0	0	0	gga-miR-7	-0.27	-0.27	0.63	2009, 2011
ATXN7	ENST00000295900.6	ataxin 7	264	1	0	1	0	0	0	0	0	0	gga-miR-7	-0.19	-0.24	0.63	2011
ZNF148	ENST00000360647.4	zinc finger protein 148	230	1	0	1	0	0	0	0	0	0	gga-miR-7	-0.18	-0.26	0.63	2007, 2009, 2011
PCGF5	ENST00000336126.5	polycomb group ring finger 5	176	1	0	1	0	0	0	0	0	0	gga-miR-7	-0.07	-0.29	0.63	2009
PPP4R1	ENST00000400556.3	protein phosphatase 4, regulatory subunit 1	665	1	0	1	0	0	0	0	0	0	gga-miR-7	-0.38	-0.38	0.63	2009, 2011	2007, 2009, 2011
WDR47	ENST00000400794.3	WD repeat domain 47	185	1	1	0	0	0	0	0	0	0	gga-miR-7	-0.34	-0.34	0.63	2007, 2009, 2011	2007, 2009, 2011
PFN2	ENST00000239940.7	profilin 2	2184	1	0	1	0	0	0	0	0	0	gga-miR-7	-0.29	-0.3	0.63	2007, 2009, 2011	2009, 2011
RBMS3	ENST00000396583.3	RNA binding motif, single stranded interacting protein 3	56	1	0	1	0	2	0	1	1	1	gga-miR-7	-0.28	-0.52	0.63	2009, 2011	2009, 2011
KDM3B	ENST00000314358.5	lysine (K)-specific demethylase 3B	1589	1	0	1	0	0	0	0	0	0	gga-miR-7	-0.27	-0.27	0.63	2009, 2011	2011
ATXN7	ENST00000295900.6	ataxin 7	264	1	0	1	0	0	0	0	0	0	gga-miR-7	-0.19	-0.24	0.63	2011	2007, 2009, 2011
ZNF148	ENST00000360647.4	zinc finger protein 148	230	1	0	1	0	0	0	0	0	0	gga-miR-7	-0.18	-0.26	0.63	2007, 2009, 2011	2009
PCGF5	ENST00000336126.5	polycomb group ring finger 5	176	1	0	1	0	0	0	0	0	0	gga-miR-7	-0.07	-0.29	0.63	2009	2011
KCNJ2	ENST00000243457.3	potassium inwardly-rectifying channel, subfamily J, member 2	5	1	0	1	0	0	0	0	0	0	gga-miR-7	-0.4	-0.4	0.61	2011
VPS26A	ENST00000395098.1	vacuolar protein sorting 26 homolog A (S. pombe)	127	1	0	1	0	0	0	0	0	0	gga-miR-7	-0.36	-0.36	0.61	2007, 2009, 2011
KBTBD2	ENST00000304056.4	kelch repeat and BTB (POZ) domain containing 2	2559	1	1	0	0	2	0	0	2	0	gga-miR-7	-0.32	-0.34	0.61	2009, 2011
ASXL1	ENST00000375687.4	additional sex combs like 1 (Drosophila)	2518	1	1	0	0	0	0	0	0	0	gga-miR-7	-0.06	-0.27	0.61	2007, 2009, 2011
KCNJ2	ENST00000243457.3	potassium inwardly-rectifying channel, subfamily J, member 2	5	1	0	1	0	0	0	0	0	0	gga-miR-7	-0.4	-0.4	0.61	2011	2007, 2009, 2011
VPS26A	ENST00000395098.1	vacuolar protein sorting 26 homolog A (S. pombe)	127	1	0	1	0	0	0	0	0	0	gga-miR-7	-0.36	-0.36	0.61	2007, 2009, 2011	2009, 2011
KBTBD2	ENST00000304056.4	kelch repeat and BTB (POZ) domain containing 2	2559	1	1	0	0	2	0	0	2	0	gga-miR-7	-0.32	-0.34	0.61	2009, 2011	2007, 2009, 2011
ASXL1	ENST00000375687.4	additional sex combs like 1 (Drosophila)	2518	1	1	0	0	0	0	0	0	0	gga-miR-7	-0.06	-0.27	0.61	2007, 2009, 2011	2007, 2009, 2011
LEMD3	ENST00000308330.2	LEM domain containing 3	189	1	0	1	0	0	0	0	0	0	gga-miR-7	-0.25	-0.25	0.6	2007, 2009, 2011
WAPAL	ENST00000298767.5	wings apart-like homolog (Drosophila)	185	1	0	1	0	0	0	0	0	0	gga-miR-7	-0.24	-0.29	0.6	2007, 2009, 2011
LEMD3	ENST00000308330.2	LEM domain containing 3	189	1	0	1	0	0	0	0	0	0	gga-miR-7	-0.25	-0.25	0.6	2007, 2009, 2011	2007, 2009, 2011
WAPAL	ENST00000298767.5	wings apart-like homolog (Drosophila)	185	1	0	1	0	0	0	0	0	0	gga-miR-7	-0.24	-0.29	0.6	2007, 2009, 2011	2009, 2011
PDE4B	ENST00000371045.5	phosphodiesterase 4B, cAMP-specific	127	1	0	1	0	0	0	0	0	1	gga-miR-7	-0.28	-0.28	0.59	2009, 2011
CREBRF	ENST00000540014.1	CREB3 regulatory factor	24	1	0	1	0	0	0	0	0	2	gga-miR-7	-0.07	-0.23	0.59	2011
PDE4B	ENST00000371045.5	phosphodiesterase 4B, cAMP-specific	127	1	0	1	0	0	0	0	0	1	gga-miR-7	-0.28	-0.28	0.59	2009, 2011
CREBRF	ENST00000540014.1	CREB3 regulatory factor	24	1	0	1	0	0	0	0	0	2	gga-miR-7	-0.07	-0.23	0.59	2011	2009, 2011
PDXDC1	ENST00000396410.4	pyridoxal-dependent decarboxylase domain containing 1	6417	1	0	1	0	0	0	0	0	0	gga-miR-7	-0.35	-0.35	0.58	2009, 2011
SOX6	ENST00000316399.6	SRY (sex determining region Y)-box 6	22	1	0	1	0	0	0	0	0	0	gga-miR-7	-0.1	-0.3	0.58	2011
PSME3	ENST00000541124.1	proteasome (prosome, macropain) activator subunit 3 (PA28 gamma; Ki)	3605	1	0	1	0	0	0	0	0	1	gga-miR-7	-0.05	-0.48	0.58	2009, 2011
PDXDC1	ENST00000396410.4	pyridoxal-dependent decarboxylase domain containing 1	6417	1	0	1	0	0	0	0	0	0	gga-miR-7	-0.35	-0.35	0.58	2009, 2011	2011
SOX6	ENST00000316399.6	SRY (sex determining region Y)-box 6	22	1	0	1	0	0	0	0	0	0	gga-miR-7	-0.1	-0.3	0.58	2011	2009, 2011
PSME3	ENST00000541124.1	proteasome (prosome, macropain) activator subunit 3 (PA28 gamma; Ki)	3605	1	0	1	0	0	0	0	0	1	gga-miR-7	-0.05	-0.48	0.58	2009, 2011	2007, 2009
KLF4	ENST00000374672.4	Kruppel-like factor 4 (gut)	22	1	0	1	0	1	1	0	0	0	gga-miR-7	-0.75	-0.75	0.57	2007, 2009
CACNB4	ENST00000539935.1	calcium channel, voltage-dependent, beta 4 subunit	57	1	1	0	0	0	0	0	0	1	gga-miR-7	-0.4	-0.44	0.57	2011
GLRA4	ENST00000372617.4	glycine receptor, alpha 4	5	1	0	1	0	0	0	0	0	0	gga-miR-7	-0.36	-0.36	0.57
TAB2	ENST00000367456.1	TGF-beta activated kinase 1/MAP3K7 binding protein 2	1129	1	0	1	0	0	0	0	0	0	gga-miR-7	-0.2	-0.2	0.57	2011
PRKCB	ENST00000303531.7	protein kinase C, beta	81	1	0	1	0	0	0	0	0	1	gga-miR-7	-0.2	-0.2	0.57	2011
PRSS21	ENST00000455114.1	protease, serine, 21 (testisin)	578	1	0	1	0	0	0	0	0	0	gga-miR-7	-0.05	-0.27	0.57
KLF4	ENST00000374672.4	Kruppel-like factor 4 (gut)	22	1	0	1	0	1	1	0	0	0	gga-miR-7	-0.75	-0.75	0.57	2007, 2009	2011
CACNB4	ENST00000539935.1	calcium channel, voltage-dependent, beta 4 subunit	57	1	1	0	0	0	0	0	0	1	gga-miR-7	-0.4	-0.44	0.57	2011
GLRA4	ENST00000372617.4	glycine receptor, alpha 4	5	1	0	1	0	0	0	0	0	0	gga-miR-7	-0.36	-0.36	0.57		2011
TAB2	ENST00000367456.1	TGF-beta activated kinase 1/MAP3K7 binding protein 2	1129	1	0	1	0	0	0	0	0	0	gga-miR-7	-0.2	-0.2	0.57	2011	2011
PRKCB	ENST00000303531.7	protein kinase C, beta	81	1	0	1	0	0	0	0	0	1	gga-miR-7	-0.2	-0.2	0.57	2011
PRSS21	ENST00000455114.1	protease, serine, 21 (testisin)	578	1	0	1	0	0	0	0	0	0	gga-miR-7	-0.05	-0.27	0.57
NR4A3	ENST00000330847.1	nuclear receptor subfamily 4, group A, member 3	244	1	1	0	0	0	0	0	0	0	gga-miR-7	-0.13	-0.25	0.56	2007, 2009, 2011
PHF17	ENST00000226319.6	PHD finger protein 17	1393	1	1	0	0	0	0	0	0	1	gga-miR-7	-0.11	-0.11	0.56	2007, 2009, 2011
CSMD1	ENST00000400186.3	CUB and Sushi multiple domains 1	5	1	0	1	0	0	0	0	0	1	gga-miR-7	0	-0.22	0.56	2009, 2011
NR4A3	ENST00000330847.1	nuclear receptor subfamily 4, group A, member 3	244	1	1	0	0	0	0	0	0	0	gga-miR-7	-0.13	-0.25	0.56	2007, 2009, 2011	2007, 2009, 2011
PHF17	ENST00000226319.6	PHD finger protein 17	1393	1	1	0	0	0	0	0	0	1	gga-miR-7	-0.11	-0.11	0.56	2007, 2009, 2011	2009, 2011
CSMD1	ENST00000400186.3	CUB and Sushi multiple domains 1	5	1	0	1	0	0	0	0	0	1	gga-miR-7	0	-0.22	0.56	2009, 2011	2009, 2011
RRAS2	ENST00000537760.1	related RAS viral (r-ras) oncogene homolog 2	57	1	0	1	0	0	0	0	0	0	gga-miR-7	-0.03	-0.33	0.55	2009, 2011
RRAS2	ENST00000537760.1	related RAS viral (r-ras) oncogene homolog 2	57	1	0	1	0	0	0	0	0	0	gga-miR-7	-0.03	-0.33	0.55	2009, 2011	2011
SPAG9	ENST00000262013.7	sperm associated antigen 9	509	1	0	1	0	0	0	0	0	1	gga-miR-7	-0.07	-0.12	0.52	2011
SPAG9	ENST00000262013.7	sperm associated antigen 9	509	1	0	1	0	0	0	0	0	1	gga-miR-7	-0.07	-0.12	0.52	2011
KIF13A	ENST00000378814.5	kinesin family member 13A	725	1	0	1	0	1	1	0	0	0	gga-miR-7	-0.3	-0.32	0.51
CLASP2	ENST00000539981.1	cytoplasmic linker associated protein 2	554	1	0	1	0	0	0	0	0	0	gga-miR-7	-0.28	-0.28	0.51	2007, 2009, 2011
KIF13A	ENST00000378814.5	kinesin family member 13A	725	1	0	1	0	1	1	0	0	0	gga-miR-7	-0.3	-0.32	0.51		2007, 2009, 2011
CLASP2	ENST00000539981.1	cytoplasmic linker associated protein 2	554	1	0	1	0	0	0	0	0	0	gga-miR-7	-0.28	-0.28	0.51	2007, 2009, 2011	2009, 2011
SIX4	ENST00000216513.4	SIX homeobox 4	94	1	0	1	0	1	0	0	1	1	gga-miR-7	-0.17	-0.26	0.47	2009, 2011
DACH1	ENST00000305425.4	dachshund homolog 1 (Drosophila)	18	1	0	1	0	0	0	0	0	0	gga-miR-7	-0.12	-0.12	0.47	2011
ARF4	ENST00000303436.6	ADP-ribosylation factor 4	390	1	0	1	0	0	0	0	0	0	gga-miR-7	-0.02	-0.41	0.47	2007
SIX4	ENST00000216513.4	SIX homeobox 4	94	1	0	1	0	1	0	0	1	1	gga-miR-7	-0.17	-0.26	0.47	2009, 2011	2011
DACH1	ENST00000305425.4	dachshund homolog 1 (Drosophila)	18	1	0	1	0	0	0	0	0	0	gga-miR-7	-0.12	-0.12	0.47	2011	2007
ARF4	ENST00000303436.6	ADP-ribosylation factor 4	390	1	0	1	0	0	0	0	0	0	gga-miR-7	-0.02	-0.41	0.47	2007	2007, 2009, 2011
KIF16B	ENST00000354981.2	kinesin family member 16B	113	1	1	0	0	0	0	0	0	0	gga-miR-7	-0.34	-0.34	0.46	2007, 2009, 2011
KIF16B	ENST00000354981.2	kinesin family member 16B	113	1	1	0	0	0	0	0	0	0	gga-miR-7	-0.34	-0.34	0.46	2007, 2009, 2011	2011
UBE3A	ENST00000232165.3	ubiquitin protein ligase E3A	529	1	0	1	0	0	0	0	0	0	gga-miR-7	-0.29	-0.31	0.42	2011
UBE3A	ENST00000232165.3	ubiquitin protein ligase E3A	529	1	0	1	0	0	0	0	0	0	gga-miR-7	-0.29	-0.31	0.42	2011
MESDC1	ENST00000267984.2	mesoderm development candidate 1	84	1	0	1	0	0	0	0	0	0	gga-miR-7	-0.35	-0.35	0.39
MESDC1	ENST00000267984.2	mesoderm development candidate 1	84	1	0	1	0	0	0	0	0	0	gga-miR-7	-0.35	-0.35	0.39
USP9X	ENST00000324545.8	ubiquitin specific peptidase 9, X-linked	2433	1	0	1	0	0	0	0	0	0	gga-miR-7	0	-0.12	0.37
USP9X	ENST00000324545.8	ubiquitin specific peptidase 9, X-linked	2433	1	0	1	0	0	0	0	0	0	gga-miR-7	0	-0.12	0.37		2009, 2011
IGF1R	ENST00000268035.6	insulin-like growth factor 1 receptor	561	1	1	0	0	1	0	0	1	1	gga-miR-7	-0.03	-0.04	0.34	2009, 2011
IGF1R	ENST00000268035.6	insulin-like growth factor 1 receptor	561	1	1	0	0	1	0	0	1	1	gga-miR-7	-0.03	-0.04	0.34	2009, 2011	2007
CSMD3	ENST00000343508.3	CUB and Sushi multiple domains 3	5	1	0	1	0	0	0	0	0	1	gga-miR-7	-0.14	-0.14	0.28	2007
CSMD3	ENST00000343508.3	CUB and Sushi multiple domains 3	5	1	0	1	0	0	0	0	0	1	gga-miR-7	-0.14	-0.14	0.28	2007
RAB6C	ENST00000410061.2	RAB6C, member RAS oncogene family	5	1	0	1	0	0	0	0	0	0	gga-miR-7	-0.22	-0.22	0.27
ZNF385B	ENST00000410066.1	zinc finger protein 385B	17	1	0	1	0	0	0	0	0	0	gga-miR-7	-0.21	-0.21	0.19
SFT2D2	ENST00000271375.4	SFT2 domain containing 2	97	2	0	0	2	0	0	0	0	0	gga-miR-7	-0.1	-0.52	0.19
TMEM178B	ENST00000565468.1	transmembrane protein 178B	129	1	0	0	1	1	0	0	1	1	gga-miR-7	-0.04	-0.04	0.19	2011
TNRC6B	ENST00000335727.9	trinucleotide repeat containing 6B	69	1	0	0	1	2	0	0	2	2	gga-miR-7	-0.02	-0.03	0.19	2007
ZNF385B	ENST00000410066.1	zinc finger protein 385B	17	1	0	1	0	0	0	0	0	0	gga-miR-7	-0.21	-0.21	0.19
SFT2D2	ENST00000271375.4	SFT2 domain containing 2	97	2	0	0	2	0	0	0	0	0	gga-miR-7	-0.1	-0.52	0.19		2011
TMEM178B	ENST00000565468.1	transmembrane protein 178B	129	1	0	0	1	1	0	0	1	1	gga-miR-7	-0.04	-0.04	0.19	2011	2007
TNRC6B	ENST00000335727.9	trinucleotide repeat containing 6B	69	1	0	0	1	2	0	0	2	2	gga-miR-7	-0.02	-0.03	0.19	2007
KRAS	ENST00000256078.4	Kirsten rat sarcoma viral oncogene homolog	40	1	0	1	0	0	0	0	0	0	gga-miR-7	-0.19	-0.27	0.16
ALG14	ENST00000370205.5	ALG14, UDP-N-acetylglucosaminyltransferase subunit	572	1	1	0	0	0	0	0	0	0	gga-miR-7	0	-0.55	0.12		2009, 2011
SLC12A2	ENST00000262461.2	solute carrier family 12 (sodium/potassium/chloride transporter), member 2	655	1	1	0	0	1	0	0	1	0	gga-miR-7	-0.33	-0.35	0.1	2009, 2011
PARD6B	ENST00000371610.2	par-6 family cell polarity regulator beta	277	1	0	0	1	0	0	0	0	1	gga-miR-7	-0.2	-0.2	0.1	2011
MMGT1	ENST00000305963.2	membrane magnesium transporter 1	113	1	0	0	1	0	0	0	0	0	gga-miR-7	-0.19	-0.19	0.1
XPR1	ENST00000367590.4	xenotropic and polytropic retrovirus receptor 1	544	1	0	0	1	0	0	0	0	2	gga-miR-7	-0.18	-0.25	0.1	2011
COL1A2	ENST00000297268.6	collagen, type I, alpha 2	877	1	0	0	1	0	0	0	0	1	gga-miR-7	-0.18	-0.21	0.1	2011
MAP1B	ENST00000296755.7	microtubule-associated protein 1B	259	1	0	0	1	1	0	1	0	1	gga-miR-7	-0.17	-0.18	0.1
BASP1	ENST00000322611.3	brain abundant, membrane attached signal protein 1	239	1	0	0	1	0	0	0	0	1	gga-miR-7	-0.14	-0.15	0.1	2007, 2009, 2011
ITGA9	ENST00000264741.5	integrin, alpha 9	9	1	0	0	1	0	0	0	0	0	gga-miR-7	-0.14	-0.14	0.1	2009
HBP1	ENST00000222574.4	HMG-box transcription factor 1	167	1	0	0	1	0	0	0	0	0	gga-miR-7	-0.13	-0.13	0.1
USP48	ENST00000400301.1	ubiquitin specific peptidase 48	3036	1	0	0	1	0	0	0	0	0	gga-miR-7	-0.12	-0.14	0.1	2009, 2011
TNC	ENST00000340094.3	tenascin C	4571	1	0	0	1	0	0	0	0	0	gga-miR-7	-0.12	-0.12	0.1
RYBP	ENST00000477973.2	RING1 and YY1 binding protein	342	1	0	0	1	0	0	0	0	1	gga-miR-7	-0.1	-0.11	0.1	2007
VDAC3	ENST00000022615.4	voltage-dependent anion channel 3	45	1	0	0	1	0	0	0	0	1	gga-miR-7	-0.1	-0.21	0.1	2007
ZBTB43	ENST00000449886.1	zinc finger and BTB domain containing 43	396	1	0	0	1	0	0	0	0	0	gga-miR-7	-0.1	-0.1	0.1	2011
RBFOX1	ENST00000355637.4	RNA binding protein, fox-1 homolog (C. elegans) 1	5	1	0	0	1	0	0	0	0	0	gga-miR-7	-0.09	-0.09	0.1	2007, 2009, 2011
PICALM	ENST00000532317.1	phosphatidylinositol binding clathrin assembly protein	1173	1	0	0	1	0	0	0	0	0	gga-miR-7	-0.09	-0.09	0.1
PLCB1	ENST00000378641.3	phospholipase C, beta 1 (phosphoinositide-specific)	21	1	0	0	1	1	0	0	1	1	gga-miR-7	-0.09	-0.09	0.1	2007, 2011
C16orf47	ENST00000358463.2	chromosome 16 open reading frame 47	8	1	0	0	1	0	0	0	0	0	gga-miR-7	-0.08	-0.08	0.1
FAM120A	ENST00000333936.5	family with sequence similarity 120A	57	1	0	0	1	0	0	0	0	0	gga-miR-7	-0.07	-0.09	0.1
SGK1	ENST00000367858.5	serum/glucocorticoid regulated kinase 1	369	1	0	0	1	0	0	0	0	1	gga-miR-7	-0.07	-0.07	0.1	2007, 2009, 2011
CPEB2	ENST00000538197.1	cytoplasmic polyadenylation element binding protein 2	367	1	0	0	1	0	0	0	0	0	gga-miR-7	-0.06	-0.07	0.1	2007, 2009, 2011
POTEG	ENST00000409832.3	POTE ankyrin domain family, member G	5	1	0	0	1	0	0	0	0	2	gga-miR-7	-0.05	-0.05	0.1
ULK2	ENST00000395544.4	unc-51 like autophagy activating kinase 2	489	1	0	0	1	0	0	0	0	1	gga-miR-7	-0.05	-0.14	0.1	2007, 2011
VCL	ENST00000372755.3	vinculin	189	1	0	0	1	1	0	1	0	0	gga-miR-7	-0.05	-0.1	0.1	2011
WWP1	ENST00000517970.1	WW domain containing E3 ubiquitin protein ligase 1	161	1	0	0	1	0	0	0	0	0	gga-miR-7	-0.04	-0.04	0.1	2007, 2009, 2011
SHOX	ENST00000381578.1	short stature homeobox	5	1	0	0	1	0	0	0	0	0	gga-miR-7	-0.04	-0.04	0.1
SPOPL	ENST00000280098.4	speckle-type POZ protein-like	216	1	0	0	1	0	0	0	0	0	gga-miR-7	-0.04	-0.04	0.1	2007, 2009, 2011
KLHL28	ENST00000396128.4	kelch-like family member 28	9	1	0	0	1	0	0	0	0	1	gga-miR-7	-0.03	-0.04	0.1	2007, 2009, 2011
SRGAP2	ENST00000414007.1	SLIT-ROBO Rho GTPase activating protein 2	98	1	0	0	1	0	0	0	0	1	gga-miR-7	-0.02	-0.02	0.1
UBE2G1	ENST00000396981.2	ubiquitin-conjugating enzyme E2G 1	5620	1	0	0	1	0	0	0	0	0	gga-miR-7	-0.02	-0.02	0.1	2007, 2009, 2011
NFIB	ENST00000397575.3	nuclear factor I/B	1149	1	0	0	1	0	0	0	0	0	gga-miR-7	-0.02	-0.02	0.1	2007, 2009, 2011
POTEM	ENST00000551509.1	POTE ankyrin domain family, member M	5	1	0	0	1	0	0	0	0	1	gga-miR-7	-0.01	-0.01	0.1
KLF12	ENST00000377669.2	Kruppel-like factor 12	251	1	0	0	1	0	0	0	0	3	gga-miR-7	-0.01	-0.01	0.1	2007, 2009
ATRN	ENST00000262919.5	attractin	39	1	0	0	1	0	0	0	0	0	gga-miR-7	-0.01	-0.01	0.1
PPARGC1B	ENST00000309241.5	peroxisome proliferator-activated receptor gamma, coactivator 1 beta	12	1	0	0	1	0	0	0	0	0	gga-miR-7	-0.01	-0.01	0.1	2011
CDH20	ENST00000262717.4	cadherin 20, type 2	5	1	0	0	1	0	0	0	0	0	gga-miR-7	-0.01	-0.01	0.1
PAPPA	ENST00000328252.3	pregnancy-associated plasma protein A, pappalysin 1	350	1	0	0	1	0	0	0	0	0	gga-miR-7	-0.01	-0.01	0.1	2009, 2011
MED13L	ENST00000281928.3	mediator complex subunit 13-like	73	1	0	0	1	0	0	0	0	1	gga-miR-7	-0.01	-0.01	0.1	2007, 2011
FXR1	ENST00000357559.4	fragile X mental retardation, autosomal homolog 1	434	1	0	0	1	0	0	0	0	0	gga-miR-7	0	-0.14	0.1	2007, 2009, 2011
GATA6	ENST00000269216.3	GATA binding protein 6	691	1	0	0	1	0	0	0	0	0	gga-miR-7	0	-0.14	0.1	2007, 2009, 2011
PITPNA	ENST00000313486.7	phosphatidylinositol transfer protein, alpha	366	1	0	0	1	0	0	0	0	0	gga-miR-7	0	-0.12	0.1	2007, 2009, 2011
ARID2	ENST00000457135.1	AT rich interactive domain 2 (ARID, RFX-like)	891	1	0	0	1	0	0	0	0	0	gga-miR-7	0	-0.08	0.1	2007, 2009, 2011
LPHN2	ENST00000370715.1	latrophilin 2	407	1	0	0	1	0	0	0	0	0	gga-miR-7	0	-0.03	0.1	2007, 2009, 2011
CADM1	ENST00000452722.3	cell adhesion molecule 1	676	1	0	0	1	0	0	0	0	1	gga-miR-7	0	-0.06	0.1
FAM19A1	ENST00000478136.1	family with sequence similarity 19 (chemokine (C-C motif)-like), member A1	5	1	0	0	1	0	0	0	0	0	gga-miR-7	0	-0.11	0.1	2007
ZBTB20	ENST00000462705.1	zinc finger and BTB domain containing 20	5	1	0	0	1	0	0	0	0	4	gga-miR-7	0	-0.01	0.1
RYK	ENST00000296084.4	receptor-like tyrosine kinase	51	1	0	0	1	0	0	0	0	0	gga-miR-7	0	-0.1	0.1	2011
SLC12A2	ENST00000262461.2	solute carrier family 12 (sodium/potassium/chloride transporter), member 2	655	1	1	0	0	1	0	0	1	0	gga-miR-7	-0.33	-0.35	0.1	2009, 2011	2011
PARD6B	ENST00000371610.2	par-6 family cell polarity regulator beta	277	1	0	0	1	0	0	0	0	1	gga-miR-7	-0.2	-0.2	0.1	2011
MMGT1	ENST00000305963.2	membrane magnesium transporter 1	113	1	0	0	1	0	0	0	0	0	gga-miR-7	-0.19	-0.19	0.1		2011
XPR1	ENST00000367590.4	xenotropic and polytropic retrovirus receptor 1	544	1	0	0	1	0	0	0	0	2	gga-miR-7	-0.18	-0.25	0.1	2011	2011
COL1A2	ENST00000297268.6	collagen, type I, alpha 2	877	1	0	0	1	0	0	0	0	1	gga-miR-7	-0.18	-0.21	0.1	2011
MAP1B	ENST00000296755.7	microtubule-associated protein 1B	259	1	0	0	1	1	0	1	0	1	gga-miR-7	-0.17	-0.18	0.1		2007, 2009, 2011
BASP1	ENST00000322611.3	brain abundant, membrane attached signal protein 1	239	1	0	0	1	0	0	0	0	1	gga-miR-7	-0.14	-0.15	0.1	2007, 2009, 2011	2009
ITGA9	ENST00000264741.5	integrin, alpha 9	9	1	0	0	1	0	0	0	0	0	gga-miR-7	-0.14	-0.14	0.1	2009
HBP1	ENST00000222574.4	HMG-box transcription factor 1	167	1	0	0	1	0	0	0	0	0	gga-miR-7	-0.13	-0.13	0.1		2007, 2009, 2011
USP48	ENST00000400301.1	ubiquitin specific peptidase 48	3036	1	0	0	1	0	0	0	0	0	gga-miR-7	-0.12	-0.14	0.1	2009, 2011
TNC	ENST00000340094.3	tenascin C	4571	1	0	0	1	0	0	0	0	0	gga-miR-7	-0.12	-0.12	0.1		2007
RYBP	ENST00000477973.2	RING1 and YY1 binding protein	342	1	0	0	1	0	0	0	0	1	gga-miR-7	-0.1	-0.11	0.1	2007	2007
VDAC3	ENST00000022615.4	voltage-dependent anion channel 3	45	1	0	0	1	0	0	0	0	1	gga-miR-7	-0.1	-0.21	0.1	2007	2011
ZBTB43	ENST00000449886.1	zinc finger and BTB domain containing 43	396	1	0	0	1	0	0	0	0	0	gga-miR-7	-0.1	-0.1	0.1	2011	2007, 2009, 2011
RBFOX1	ENST00000355637.4	RNA binding protein, fox-1 homolog (C. elegans) 1	5	1	0	0	1	0	0	0	0	0	gga-miR-7	-0.09	-0.09	0.1	2007, 2009, 2011
PICALM	ENST00000532317.1	phosphatidylinositol binding clathrin assembly protein	1173	1	0	0	1	0	0	0	0	0	gga-miR-7	-0.09	-0.09	0.1		2007, 2011
PLCB1	ENST00000378641.3	phospholipase C, beta 1 (phosphoinositide-specific)	21	1	0	0	1	1	0	0	1	1	gga-miR-7	-0.09	-0.09	0.1	2007, 2011
C16orf47	ENST00000358463.2	chromosome 16 open reading frame 47	8	1	0	0	1	0	0	0	0	0	gga-miR-7	-0.08	-0.08	0.1
FAM120A	ENST00000333936.5	family with sequence similarity 120A	57	1	0	0	1	0	0	0	0	0	gga-miR-7	-0.07	-0.09	0.1		2007, 2009, 2011
SGK1	ENST00000367858.5	serum/glucocorticoid regulated kinase 1	369	1	0	0	1	0	0	0	0	1	gga-miR-7	-0.07	-0.07	0.1	2007, 2009, 2011	2007, 2009, 2011
CPEB2	ENST00000538197.1	cytoplasmic polyadenylation element binding protein 2	367	1	0	0	1	0	0	0	0	0	gga-miR-7	-0.06	-0.07	0.1	2007, 2009, 2011
POTEG	ENST00000409832.3	POTE ankyrin domain family, member G	5	1	0	0	1	0	0	0	0	2	gga-miR-7	-0.05	-0.05	0.1		2007, 2011
ULK2	ENST00000395544.4	unc-51 like autophagy activating kinase 2	489	1	0	0	1	0	0	0	0	1	gga-miR-7	-0.05	-0.14	0.1	2007, 2011	2011
VCL	ENST00000372755.3	vinculin	189	1	0	0	1	1	0	1	0	0	gga-miR-7	-0.05	-0.1	0.1	2011	2007, 2009, 2011
WWP1	ENST00000517970.1	WW domain containing E3 ubiquitin protein ligase 1	161	1	0	0	1	0	0	0	0	0	gga-miR-7	-0.04	-0.04	0.1	2007, 2009, 2011
SHOX	ENST00000381578.1	short stature homeobox	5	1	0	0	1	0	0	0	0	0	gga-miR-7	-0.04	-0.04	0.1		2007, 2009, 2011
SPOPL	ENST00000280098.4	speckle-type POZ protein-like	216	1	0	0	1	0	0	0	0	0	gga-miR-7	-0.04	-0.04	0.1	2007, 2009, 2011	2007, 2009, 2011
KLHL28	ENST00000396128.4	kelch-like family member 28	9	1	0	0	1	0	0	0	0	1	gga-miR-7	-0.03	-0.04	0.1	2007, 2009, 2011
SRGAP2	ENST00000414007.1	SLIT-ROBO Rho GTPase activating protein 2	98	1	0	0	1	0	0	0	0	1	gga-miR-7	-0.02	-0.02	0.1		2007, 2009, 2011
UBE2G1	ENST00000396981.2	ubiquitin-conjugating enzyme E2G 1	5620	1	0	0	1	0	0	0	0	0	gga-miR-7	-0.02	-0.02	0.1	2007, 2009, 2011	2007, 2009, 2011
NFIB	ENST00000397575.3	nuclear factor I/B	1149	1	0	0	1	0	0	0	0	0	gga-miR-7	-0.02	-0.02	0.1	2007, 2009, 2011
POTEM	ENST00000551509.1	POTE ankyrin domain family, member M	5	1	0	0	1	0	0	0	0	1	gga-miR-7	-0.01	-0.01	0.1		2007, 2009
KLF12	ENST00000377669.2	Kruppel-like factor 12	251	1	0	0	1	0	0	0	0	3	gga-miR-7	-0.01	-0.01	0.1	2007, 2009
ATRN	ENST00000262919.5	attractin	39	1	0	0	1	0	0	0	0	0	gga-miR-7	-0.01	-0.01	0.1		2011
PPARGC1B	ENST00000309241.5	peroxisome proliferator-activated receptor gamma, coactivator 1 beta	12	1	0	0	1	0	0	0	0	0	gga-miR-7	-0.01	-0.01	0.1	2011
CDH20	ENST00000262717.4	cadherin 20, type 2	5	1	0	0	1	0	0	0	0	0	gga-miR-7	-0.01	-0.01	0.1		2009, 2011
PAPPA	ENST00000328252.3	pregnancy-associated plasma protein A, pappalysin 1	350	1	0	0	1	0	0	0	0	0	gga-miR-7	-0.01	-0.01	0.1	2009, 2011	2007, 2011
MED13L	ENST00000281928.3	mediator complex subunit 13-like	73	1	0	0	1	0	0	0	0	1	gga-miR-7	-0.01	-0.01	0.1	2007, 2011	2007, 2009, 2011
FXR1	ENST00000357559.4	fragile X mental retardation, autosomal homolog 1	434	1	0	0	1	0	0	0	0	0	gga-miR-7	0	-0.14	0.1	2007, 2009, 2011	2007, 2009, 2011
GATA6	ENST00000269216.3	GATA binding protein 6	691	1	0	0	1	0	0	0	0	0	gga-miR-7	0	-0.14	0.1	2007, 2009, 2011	2007, 2009, 2011
PITPNA	ENST00000313486.7	phosphatidylinositol transfer protein, alpha	366	1	0	0	1	0	0	0	0	0	gga-miR-7	0	-0.12	0.1	2007, 2009, 2011	2007, 2009, 2011
ARID2	ENST00000457135.1	AT rich interactive domain 2 (ARID, RFX-like)	891	1	0	0	1	0	0	0	0	0	gga-miR-7	0	-0.08	0.1	2007, 2009, 2011	2007, 2009, 2011
LPHN2	ENST00000370715.1	latrophilin 2	407	1	0	0	1	0	0	0	0	0	gga-miR-7	0	-0.03	0.1	2007, 2009, 2011
CADM1	ENST00000452722.3	cell adhesion molecule 1	676	1	0	0	1	0	0	0	0	1	gga-miR-7	0	-0.06	0.1		2007
FAM19A1	ENST00000478136.1	family with sequence similarity 19 (chemokine (C-C motif)-like), member A1	5	1	0	0	1	0	0	0	0	0	gga-miR-7	0	-0.11	0.1	2007
ZBTB20	ENST00000462705.1	zinc finger and BTB domain containing 20	5	1	0	0	1	0	0	0	0	4	gga-miR-7	0	-0.01	0.1		2011
RYK	ENST00000296084.4	receptor-like tyrosine kinase	51	1	0	0	1	0	0	0	0	0	gga-miR-7	0	-0.1	0.1	2011
ENAH	ENST00000366844.3	enabled homolog (Drosophila)	415	1	0	1	0	0	0	0	0	1	gga-miR-7b	-0.33	-0.38	0.65	2009, 2011
PLAG1	ENST00000316981.3	pleiomorphic adenoma gene 1	58	1	0	1	0	1	0	0	1	1	gga-miR-7b	-0.2	-0.24	0.59
PAK2	ENST00000327134.3	p21 protein (Cdc42/Rac)-activated kinase 2	145	1	0	1	0	1	0	1	0	2	gga-miR-7b	-0.35	-0.56	0.56
PAK2	ENST00000327134.3	p21 protein (Cdc42/Rac)-activated kinase 2	145	1	0	1	0	1	0	1	0	2	gga-miR-7b	-0.35	-0.56	0.56		2007, 2009, 2011
TNRC6A	ENST00000395799.3	trinucleotide repeat containing 6A	267	1	0	0	1	0	0	0	0	0	gga-miR-7b	-0.12	-0.12	0.1	2007, 2009, 2011
SLC25A37	ENST00000519973.1	solute carrier family 25 (mitochondrial iron transporter), member 37	145	1	0	0	1	0	0	0	0	0	gga-miR-7b	-0.09	-0.2	0.1
TNRC6A	ENST00000395799.3	trinucleotide repeat containing 6A	267	1	0	0	1	0	0	0	0	0	gga-miR-7b	-0.12	-0.12	0.1	2007, 2009, 2011	2009, 2011
SLC25A37	ENST00000519973.1	solute carrier family 25 (mitochondrial iron transporter), member 37	145	1	0	0	1	0	0	0	0	0	gga-miR-7b	-0.09	-0.2	0.1

## Sheet: Table S5
source	term_name	term_id	adjusted_p_value	negative_log10_of_adjusted_p_value	term_size	query_size	intersection_size	effective_domain_size	intersections
GO:MF	transcription regulator activity	GO:0140110	3.40366e-18	17.4681	1062	795	146	12850	ESRRG,TFAP2C,HNRNPU,GTF2A1,RARB,MYT1L,LDB2,SS18,KLF4,SIRT1,HDAC4,NCOA2,MED13,MEF2A,ETV3,AEBP2,TFAP2A,SKI,URI1,ZNF654,FOXK1,RYBP,ZNF236,RCOR1,ZNF131,MYEF2,TCF7L2,TAF4,ZBTB34,PRDM16,NFATC1,FOXO1,CUX2,RORA,CDYL2,ZNF292,SKOR1,FOXN2,EBF1,RORB,NR3C2,SP3,MXD1,PTPN14,KLF12,PCGF5,GSC,ARID5B,SATB1,ZNF644,GLIS2,MEF2C,NPAS3,HIPK2,PLAG1,THRB,HOXD4,HEY2,YAF2,L3MBTL3,ZEB2,HOXA9,E2F8,FOXF2,PURG,CCND1,NPAS2,ZNF36…
GO:MF	protein binding	GO:0005515	9.0969e-16	15.0411	6242	795	505	12850	SPAG9,FLRT2,TENM2,H3F3B,TFAP2C,FIGN,KPNA5,CANX,P4HA1,MIPOL1,HNRNPU,ALCAM,EFNB2,CXCL12,GTF2A1,BTBD10,UTRN,INHBA,RARB,ZDHHC6,FRMD4A,NBEA,RSF1,DDI2,ACTR3B,LDB2,KCTD1,SLITRK4,SLITRK6,SIRT1,PLCL2,CAP2,LRRN1,ANO4,FERMT2,HDAC4,KAT6B,NCOA2,SIAH1,STRBP,PPP1CC,SEC14L1,PRRC2C,ATP1B1,GRID2,YWHAG,MED13,MEF2A,RIMS1,SGMS1,ADCYAP1,NUP153,ETV3,DCUN1D4,SNX16,MAP4,NSG1,SYT1,KCNS3,CBLB,SKI,SDCBP,HMBOX1,PTPRD,URI1,PP…
GO:MF	DNA-binding transcription factor activity	GO:0003700	8.56797e-15	14.0671	777	795	111	12850	ESRRG,TFAP2C,RARB,MYT1L,KLF4,MEF2A,ETV3,AEBP2,TFAP2A,ZNF654,FOXK1,ZNF236,RCOR1,ZNF131,MYEF2,TCF7L2,TAF4,ZBTB34,NFATC1,FOXO1,CUX2,RORA,ZNF292,FOXN2,EBF1,RORB,NR3C2,SP3,MXD1,KLF12,PCGF5,GSC,ARID5B,SATB1,ZNF644,GLIS2,MEF2C,NPAS3,PLAG1,THRB,HOXD4,HEY2,L3MBTL3,ZEB2,HOXA9,E2F8,FOXF2,PURG,NPAS2,ZNF367,EBF2,RFX4,LHX9,MYBL1,ID2,ESR1,AFF1,ELK3,HOXA5,JARID2,HLF,TFDP2,SOX4,FOSL2,MYCN,FOXP1,ATF2,MECOM,MYCL,KL…
GO:MF	RNA polymerase II regulatory region sequence-specific DNA binding	GO:0000977	1.04247e-14	13.9819	605	795	94	12850	ESRRG,TFAP2C,HNRNPU,RARB,MYT1L,SIRT1,HDAC4,NCOA2,MEF2A,ETV3,AEBP2,TFAP2A,FOXK1,ZNF131,TCF7L2,ZBTB34,NFATC1,CUX2,RORA,RORB,SP3,MXD1,KLF12,PCGF5,GSC,ARID5B,MTF2,SATB1,GLIS2,MEF2C,PLAG1,THRB,HOXD4,HEY2,DNMT3A,HOXA9,E2F8,FOXF2,PURG,EBF2,RFX4,LHX9,MYBL1,ESR1,ELK3,HOXA5,JARID2,HLF,NACC2,TFDP2,SOX4,FOSL2,MYCN,FOXP1,ZNF827,ATF2,MYCL,KLF10,PKNOX1,HBP1,KLF13,KLF7,NFIA,NFIB,ZBTB20,CREBRF,FOXP2,SOX6,CLOCK,DL…
GO:MF	transcription regulatory region sequence-specific DNA binding	GO:0000976	1.07961e-14	13.9667	639	795	97	12850	ESRRG,TFAP2C,HNRNPU,RARB,MYT1L,SIRT1,HDAC4,NCOA2,MEF2A,ETV3,AEBP2,TFAP2A,FOXK1,ZNF131,TCF7L2,ZBTB34,NFATC1,CUX2,RORA,RORB,SP3,MXD1,KLF12,PCGF5,GSC,ARID5B,MTF2,SATB1,GLIS2,MEF2C,PLAG1,THRB,HOXD4,HEY2,DNMT3A,HOXA9,E2F8,FOXF2,PURG,EBF2,RFX4,LHX9,MYBL1,ESR1,ELK3,HOXA5,JARID2,HLF,NACC2,TFDP2,SOX4,FOSL2,MYCN,FOXP1,ZNF827,ATF2,MYCL,ZNF516,KLF10,PKNOX1,HBP1,KLF13,KLF7,NFIA,NFIB,ZBTB20,CREBRF,FOXP2,SOX6,C…
GO:MF	RNA polymerase II regulatory region DNA binding	GO:0001012	1.07961e-14	13.9667	609	795	94	12850	ESRRG,TFAP2C,HNRNPU,RARB,MYT1L,SIRT1,HDAC4,NCOA2,MEF2A,ETV3,AEBP2,TFAP2A,FOXK1,ZNF131,TCF7L2,ZBTB34,NFATC1,CUX2,RORA,RORB,SP3,MXD1,KLF12,PCGF5,GSC,ARID5B,MTF2,SATB1,GLIS2,MEF2C,PLAG1,THRB,HOXD4,HEY2,DNMT3A,HOXA9,E2F8,FOXF2,PURG,EBF2,RFX4,LHX9,MYBL1,ESR1,ELK3,HOXA5,JARID2,HLF,NACC2,TFDP2,SOX4,FOSL2,MYCN,FOXP1,ZNF827,ATF2,MYCL,KLF10,PKNOX1,HBP1,KLF13,KLF7,NFIA,NFIB,ZBTB20,CREBRF,FOXP2,SOX6,CLOCK,DL…
GO:MF	binding	GO:0005488	2.03287e-14	13.6919	10005	795	706	12850	SPAG9,FLRT2,TENM2,H3F3B,ESRRG,TFAP2C,FIGN,KPNA5,CANX,P4HA1,NPEPPS,MIPOL1,HNRNPU,ALCAM,EFNB2,VSX1,CXCL12,GTF2A1,MAN2A1,BTBD10,UTRN,INHBA,TET2,RARB,ZDHHC6,MYT1L,FRMD4A,NBEA,RSF1,DDI2,ACTR3B,LDB2,KCTD1,SLITRK4,SLITRK6,SYNCRIP,KLF4,SIRT1,EYA1,PLCL2,CAP2,LRRN1,ANO4,FERMT2,HDAC4,KAT6B,NCOA2,SIAH1,NUDT4,STRBP,PPP1CC,SEC14L1,PRRC2C,ATP1B1,GRID2,YWHAG,MED13,HIPK3,MEF2A,RIMS1,SGMS1,BBX,ADCYAP1,NUP153,ETV3,…
GO:MF	sequence-specific DNA binding	GO:0043565	2.03287e-14	13.6919	851	795	116	12850	ESRRG,TFAP2C,HNRNPU,VSX1,RARB,MYT1L,SIRT1,HDAC4,NCOA2,MEF2A,ETV3,AEBP2,TFAP2A,SKI,HMBOX1,FOXK1,ZNF131,TCF7L2,ZBTB34,PRDM16,NFATC1,FOXO1,CUX2,RORA,FOXN2,RORB,NR3C2,SP3,MXD1,KLF12,PCGF5,GSC,ARID5B,MTF2,SATB1,GLIS2,MEF2C,PLAG1,THRB,HOXD4,HEY2,DNMT3A,ZEB2,HOXA9,E2F8,FOXF2,PURG,ZNF711,EBF2,RFX4,LHX9,MYBL1,ESR1,ELK3,HOXA5,JARID2,HLF,NACC2,KDM2A,TFDP2,SOX4,FOSL2,MYCN,FOXP1,ZNF827,ATF2,MYCL,ZNF516,KLF10,…
GO:MF	DNA-binding transcription factor activity, RNA polymerase II-specific	GO:0000981	3.41587e-14	13.4665	543	795	86	12850	ESRRG,TFAP2C,RARB,MYT1L,KLF4,MEF2A,ETV3,AEBP2,TFAP2A,ZNF654,FOXK1,RCOR1,ZNF131,MYEF2,ZBTB34,FOXO1,CUX2,RORA,ZNF292,EBF1,RORB,SP3,MXD1,KLF12,GSC,ARID5B,SATB1,GLIS2,MEF2C,NPAS3,PLAG1,THRB,HOXD4,HEY2,ZEB2,E2F8,FOXF2,PURG,ZNF367,EBF2,RFX4,LHX9,MYBL1,ESR1,ELK3,HOXA5,JARID2,HLF,TFDP2,SOX4,FOSL2,MYCN,FOXP1,ATF2,MYCL,KLF10,PKNOX1,HBP1,KLF13,KLF7,NFIA,NFIB,ZBTB20,CREBRF,FOXP2,SOX6,CLOCK,KLF6,NEUROD1,NFATC…
GO:MF	transcription regulatory region DNA binding	GO:0044212	3.41587e-14	13.4665	709	795	102	12850	ESRRG,TFAP2C,HNRNPU,VSX1,RARB,MYT1L,SIRT1,HDAC4,NCOA2,MEF2A,ETV3,AEBP2,TFAP2A,FOXK1,RCOR1,ZNF131,TCF7L2,ZBTB34,NFATC1,CUX2,RORA,RORB,SP3,MXD1,KLF12,PCGF5,GSC,ARID5B,MTF2,SATB1,GLIS2,MEF2C,PLAG1,THRB,HOXD4,HEY2,DNMT3A,HOXA9,E2F8,FOXF2,PURG,EBF2,RFX4,LHX9,MYBL1,ESR1,ELK3,HOXA5,JARID2,HLF,NACC2,ERBB4,TFDP2,SOX4,FOSL2,MYCN,FOXP1,SMARCA2,ZNF827,ATF2,MYCL,ZNF516,KLF10,PKNOX1,HBP1,KLF13,KLF7,NFIA,NFIB,Z…
GO:MF	regulatory region nucleic acid binding	GO:0001067	3.41587e-14	13.4665	709	795	102	12850	ESRRG,TFAP2C,HNRNPU,VSX1,RARB,MYT1L,SIRT1,HDAC4,NCOA2,MEF2A,ETV3,AEBP2,TFAP2A,FOXK1,RCOR1,ZNF131,TCF7L2,ZBTB34,NFATC1,CUX2,RORA,RORB,SP3,MXD1,KLF12,PCGF5,GSC,ARID5B,MTF2,SATB1,GLIS2,MEF2C,PLAG1,THRB,HOXD4,HEY2,DNMT3A,HOXA9,E2F8,FOXF2,PURG,EBF2,RFX4,LHX9,MYBL1,ESR1,ELK3,HOXA5,JARID2,HLF,NACC2,ERBB4,TFDP2,SOX4,FOSL2,MYCN,FOXP1,SMARCA2,ZNF827,ATF2,MYCL,ZNF516,KLF10,PKNOX1,HBP1,KLF13,KLF7,NFIA,NFIB,Z…
GO:MF	double-stranded DNA binding	GO:0003690	8.19327e-14	13.0865	719	795	102	12850	ESRRG,TFAP2C,HNRNPU,RARB,MYT1L,SIRT1,HDAC4,NCOA2,MEF2A,ETV3,AEBP2,TFAP2A,HMBOX1,FOXK1,ZNF131,NUCKS1,TCF7L2,ZBTB34,NFATC1,CUX2,RORA,RORB,SP3,MXD1,KLF12,PCGF5,GSC,ARID5B,MTF2,SATB1,GLIS2,MEF2C,PLAG1,THRB,HOXD4,HEY2,DNMT3A,HOXA9,E2F8,FOXF2,PURG,EBF2,RFX4,LHX9,MYBL1,ESR1,AFF1,ELK3,HOXA5,JARID2,HLF,NACC2,TFDP2,SOX4,FOSL2,MYCN,FOXP1,ZNF827,ATF2,MYCL,ZNF516,KLF10,PKNOX1,HBP1,KLF13,KLF7,NFIA,NFIB,ZBTB20,…
GO:MF	sequence-specific double-stranded DNA binding	GO:1990837	8.30378e-14	13.0807	667	795	97	12850	ESRRG,TFAP2C,HNRNPU,RARB,MYT1L,SIRT1,HDAC4,NCOA2,MEF2A,ETV3,AEBP2,TFAP2A,FOXK1,ZNF131,TCF7L2,ZBTB34,NFATC1,CUX2,RORA,RORB,SP3,MXD1,KLF12,PCGF5,GSC,ARID5B,MTF2,SATB1,GLIS2,MEF2C,PLAG1,THRB,HOXD4,HEY2,DNMT3A,HOXA9,E2F8,FOXF2,PURG,EBF2,RFX4,LHX9,MYBL1,ESR1,ELK3,HOXA5,JARID2,HLF,NACC2,TFDP2,SOX4,FOSL2,MYCN,FOXP1,ZNF827,ATF2,MYCL,ZNF516,KLF10,PKNOX1,HBP1,KLF13,KLF7,NFIA,NFIB,ZBTB20,CREBRF,FOXP2,SOX6,C…
GO:MF	DNA binding	GO:0003677	2.61656e-13	12.5823	1406	795	160	12850	H3F3B,ESRRG,TFAP2C,HNRNPU,VSX1,GTF2A1,RARB,MYT1L,SIRT1,HDAC4,KAT6B,NCOA2,STRBP,MEF2A,BBX,ETV3,AEBP2,TFAP2A,SKI,HMBOX1,ZNF654,FOXK1,RYBP,RCOR1,ZNF131,MYEF2,NUCKS1,TCF7L2,TAF4,ZBTB34,PRDM16,NFATC1,FOXO1,CUX2,RORA,ZNF292,FOXN2,EBF1,RORB,NR3C2,SP3,MXD1,KLF12,PCGF5,GSC,ARID5B,MTF2,SATB1,ZNF644,GLIS2,MEF2C,PLAG1,THRB,HOXD4,ARID1A,HEY2,SPTY2D1,SOX5,DNMT3A,SBNO1,SOS2,ARID4B,ZEB2,HOXA9,E2F8,FOXF2,PURG,ZNF…
GO:MF	RNA polymerase II cis-regulatory region sequence-specific DNA binding	GO:0000978	3.01697e-10	9.52043	449	795	68	12850	TFAP2C,HNRNPU,MYT1L,SIRT1,HDAC4,NCOA2,MEF2A,AEBP2,TCF7L2,NFATC1,CUX2,RORA,RORB,SP3,MXD1,GSC,MEF2C,PLAG1,DNMT3A,HOXA9,E2F8,EBF2,RFX4,MYBL1,ESR1,ELK3,HOXA5,NACC2,SOX4,FOSL2,MYCN,FOXP1,ATF2,MYCL,KLF10,PKNOX1,HBP1,KLF13,KLF7,NFIA,NFIB,FOXP2,SOX6,CLOCK,KDM6A,KLF6,NEUROD1,NFATC2,TCF12,BCL11B,ZIC1,DACH1,MTF1,PROX1,APP,CREB3L1,SIX3,NOTCH1,ZFHX4,RFX3,YY2,RBPJ,YAP1,NR4A3,ZNF148,AGO1,PAX6,GLI3
GO:MF	cis-regulatory region sequence-specific DNA binding	GO:0000987	7.67219e-10	9.11508	469	795	69	12850	TFAP2C,HNRNPU,MYT1L,SIRT1,HDAC4,NCOA2,MEF2A,AEBP2,TCF7L2,NFATC1,CUX2,RORA,RORB,SP3,MXD1,GSC,MEF2C,PLAG1,DNMT3A,HOXA9,E2F8,EBF2,RFX4,MYBL1,ESR1,ELK3,HOXA5,NACC2,SOX4,FOSL2,MYCN,FOXP1,ATF2,MYCL,ZNF516,KLF10,PKNOX1,HBP1,KLF13,KLF7,NFIA,NFIB,FOXP2,SOX6,CLOCK,KDM6A,KLF6,NEUROD1,NFATC2,TCF12,BCL11B,ZIC1,DACH1,MTF1,PROX1,APP,CREB3L1,SIX3,NOTCH1,ZFHX4,RFX3,YY2,RBPJ,YAP1,NR4A3,ZNF148,AGO1,PAX6,GLI3
GO:MF	cis-regulatory region binding	GO:0035326	8.81168e-10	9.05494	471	795	69	12850	TFAP2C,HNRNPU,MYT1L,SIRT1,HDAC4,NCOA2,MEF2A,AEBP2,TCF7L2,NFATC1,CUX2,RORA,RORB,SP3,MXD1,GSC,MEF2C,PLAG1,DNMT3A,HOXA9,E2F8,EBF2,RFX4,MYBL1,ESR1,ELK3,HOXA5,NACC2,SOX4,FOSL2,MYCN,FOXP1,ATF2,MYCL,ZNF516,KLF10,PKNOX1,HBP1,KLF13,KLF7,NFIA,NFIB,FOXP2,SOX6,CLOCK,KDM6A,KLF6,NEUROD1,NFATC2,TCF12,BCL11B,ZIC1,DACH1,MTF1,PROX1,APP,CREB3L1,SIX3,NOTCH1,ZFHX4,RFX3,YY2,RBPJ,YAP1,NR4A3,ZNF148,AGO1,PAX6,GLI3
GO:MF	nucleic acid binding	GO:0003676	2.60603e-08	7.58402	2577	795	230	12850	H3F3B,ESRRG,TFAP2C,HNRNPU,VSX1,GTF2A1,RARB,MYT1L,SYNCRIP,KLF4,SIRT1,EYA1,HDAC4,KAT6B,NCOA2,NUDT4,STRBP,MEF2A,BBX,ETV3,AEBP2,TFAP2A,SKI,GLI2,HMBOX1,NUFIP2,ZNF654,FOXK1,RYBP,ADARB2,HIC2,ZNF236,RCOR1,ZRANB2,ZNF131,MYEF2,NUCKS1,TCF7L2,TAF4,ZCCHC14,ZBTB34,PRDM16,NFATC1,ZNF385B,FOXO1,CASZ1,CUX2,AKAP1,RORA,ZNF292,DDX3X,ZBTB46,ZCCHC24,FOXN2,EBF1,RORB,NR3C2,SP3,MXD1,MBNL2,KLF12,PCGF5,FMR1,GSC,ARID5B,MTF2,…
GO:MF	DNA-binding transcription repressor activity	GO:0001217	3.82222e-08	7.41768	160	795	33	12850	TFAP2C,MYT1L,ETV3,AEBP2,FOXK1,RCOR1,ZNF131,ZBTB34,FOXO1,CUX2,SP3,MXD1,KLF12,GSC,ARID5B,SATB1,HEY2,ZEB2,E2F8,PURG,ELK3,JARID2,HBP1,ZBTB20,FOXP2,SOX6,NFATC2,DACH1,PROX1,CREB3L1,YY2,ZNF148,PAX6
GO:MF	DNA-binding transcription repressor activity, RNA polymerase II-specific	GO:0001227	3.82222e-08	7.41768	160	795	33	12850	TFAP2C,MYT1L,ETV3,AEBP2,FOXK1,RCOR1,ZNF131,ZBTB34,FOXO1,CUX2,SP3,MXD1,KLF12,GSC,ARID5B,SATB1,HEY2,ZEB2,E2F8,PURG,ELK3,JARID2,HBP1,ZBTB20,FOXP2,SOX6,NFATC2,DACH1,PROX1,CREB3L1,YY2,ZNF148,PAX6
GO:MF	transcription factor binding	GO:0008134	8.16763e-08	7.0879	469	795	64	12850	HNRNPU,GTF2A1,RARB,LDB2,SIRT1,HDAC4,KAT6B,NCOA2,MED13,MEF2A,SKI,RCOR1,NUCKS1,TCF7L2,TAF4,GSK3B,PRDM16,NFATC1,FOXO1,RORA,RORB,GSC,TXLNG,MEF2C,HIPK2,THRB,HOXD4,HEY2,NLK,DNMT3A,E2F8,FOXF2,CCND1,ID2,ESR1,CNOT7,JARID2,TFDP2,MIER1,RBFOX2,PHF12,ATF2,ZNF516,NFIA,ZFPM2,SPEN,HCFC2,VGLL4,NEUROD1,NFATC2,NOTCH2,TCF12,PROX1,SIX3,DLL1,BCL2,TAF4B,RBPJ,YAP1,NR4A3,PRKCB,ASXL1,PAX6,EIF4E
GO:MF	DNA-binding transcription activator activity, RNA polymerase II-specific	GO:0001228	1.6072e-07	6.79393	300	795	47	12850	ESRRG,TFAP2C,MEF2A,ZNF654,ZNF131,ZNF292,EBF1,RORB,MEF2C,PLAG1,HOXD4,ZEB2,FOXF2,EBF2,RFX4,MYBL1,ESR1,ELK3,HOXA5,HLF,TFDP2,SOX4,FOSL2,MYCN,ATF2,MYCL,KLF10,KLF13,KLF7,NFIA,NFIB,CREBRF,CLOCK,KLF6,NEUROD1,NFATC2,TCF12,BCL11B,ZIC1,SHOX,MTF1,SIX3,NOTCH1,POU3F3,RBPJ,NR4A3,PAX6
GO:MF	DNA-binding transcription activator activity	GO:0001216	2.38097e-07	6.62325	304	795	47	12850	ESRRG,TFAP2C,MEF2A,ZNF654,ZNF131,ZNF292,EBF1,RORB,MEF2C,PLAG1,HOXD4,ZEB2,FOXF2,EBF2,RFX4,MYBL1,ESR1,ELK3,HOXA5,HLF,TFDP2,SOX4,FOSL2,MYCN,ATF2,MYCL,KLF10,KLF13,KLF7,NFIA,NFIB,CREBRF,CLOCK,KLF6,NEUROD1,NFATC2,TCF12,BCL11B,ZIC1,SHOX,MTF1,SIX3,NOTCH1,POU3F3,RBPJ,NR4A3,PAX6
GO:MF	enzyme binding	GO:0019899	2.64446e-06	5.57766	1452	795	139	12850	SPAG9,HNRNPU,UTRN,NBEA,LDB2,SIRT1,CAP2,HDAC4,SIAH1,PPP1CC,ATP1B1,YWHAG,MEF2A,RIMS1,ETV3,DCUN1D4,CBLB,SKI,URI1,PPP6R3,EXOC5,CCNK,ATP2B4,SLC6A4,RIMS2,TCF7L2,GSK3B,FOXO1,MAPRE2,ARHGEF4,ROCK2,TNPO1,ATG14,ROCK1,JAKMIP2,WAC,PTPN14,YES1,PPP2R5A,DOCK4,STRN3,SPRED2,MEF2C,RICTOR,DCUN1D3,THRB,HEY2,SPTY2D1,NLK,GAPVD1,NCKAP1,SOS2,CAB39,WDR44,RHOB,UBE2A,DOCK10,CCND1,BICD1,PRKAR2A,UBE2D2,RNF165,KALRN,MAGI2,VAV2…
GO:MF	SMAD binding	GO:0046332	2.64446e-06	5.57766	59	795	17	12850	MEF2A,SKI,PRDM16,SKOR1,HIPK2,ZEB2,PPM1A,MAGI2,PMEPA1,SMURF1,SMURF2,TGFBRAP1,TCF12,USP15,CREB3L1,YY2,PAX6
GO:MF	organic cyclic compound binding	GO:0097159	7.30613e-06	5.13631	4248	795	330	12850	H3F3B,ESRRG,TFAP2C,FIGN,HNRNPU,VSX1,GTF2A1,RARB,MYT1L,ACTR3B,SYNCRIP,KLF4,SIRT1,EYA1,HDAC4,KAT6B,NCOA2,NUDT4,STRBP,ATP1B1,HIPK3,MEF2A,BBX,ETV3,SNRK,AEBP2,TFAP2A,SKI,GLI2,HMBOX1,NUFIP2,LATS2,ZNF654,FOXK1,RYBP,ATP2B4,ADARB2,HIC2,ZNF236,SLC6A4,RCOR1,ZRANB2,ZNF131,MYEF2,NUCKS1,TLK1,TCF7L2,TAF4,GSK3B,ZCCHC14,ZBTB34,PRDM16,NFATC1,ZNF385B,FOXO1,CASZ1,CUX2,AKAP1,RORA,ATP8A1,ZNF292,DDX3X,ZBTB46,ZCCHC24,FO…
GO:MF	heterocyclic compound binding	GO:1901363	7.86642e-06	5.10422	4191	795	326	12850	H3F3B,ESRRG,TFAP2C,FIGN,HNRNPU,VSX1,GTF2A1,RARB,MYT1L,ACTR3B,SYNCRIP,KLF4,SIRT1,EYA1,HDAC4,KAT6B,NCOA2,NUDT4,STRBP,ATP1B1,HIPK3,MEF2A,BBX,ETV3,SNRK,AEBP2,TFAP2A,SKI,GLI2,HMBOX1,NUFIP2,LATS2,ZNF654,FOXK1,RYBP,ATP2B4,ADARB2,HIC2,ZNF236,SLC6A4,RCOR1,ZRANB2,ZNF131,MYEF2,NUCKS1,TLK1,TCF7L2,TAF4,GSK3B,ZCCHC14,ZBTB34,PRDM16,NFATC1,ZNF385B,FOXO1,CASZ1,CUX2,AKAP1,RORA,ATP8A1,ZNF292,DDX3X,ZBTB46,ZCCHC24,FO…
GO:MF	transcription corepressor activity	GO:0003714	2.11112e-05	4.67549	133	795	25	12850	HNRNPU,SIRT1,HDAC4,AEBP2,SKI,URI1,RYBP,RCOR1,CDYL2,SKOR1,HIPK2,YAF2,E2F8,CCND1,CNOT7,NACC2,MIER1,RBFOX2,JAZF1,PHF12,ZFPM2,SPEN,RUNX1T1,TBL1XR1,YAP1
GO:MF	transcription coregulator activity	GO:0003712	2.31752e-05	4.63498	344	795	46	12850	HNRNPU,RARB,LDB2,SS18,SIRT1,HDAC4,NCOA2,MED13,MEF2A,AEBP2,SKI,URI1,RYBP,RCOR1,PRDM16,CDYL2,SKOR1,PTPN14,ARID5B,HIPK2,THRB,YAF2,E2F8,CCND1,RAP2C,CNOT7,BTAF1,NACC2,TFDP2,MIER1,RBFOX2,SOX4,JAZF1,PHF12,SMARCA2,ZFPM2,ZBTB18,SPEN,CBFB,RUNX1T1,NEUROD1,SIX3,TBL1XR1,YAP1,PRKCB,ASXL1
GO:MF	chromatin binding	GO:0003682	7.14518e-05	4.14599	392	795	49	12850	HNRNPU,VSX1,HDAC4,NCOA2,MEF2A,URI1,NUCKS1,TCF7L2,NFATC1,WAC,SP3,MLLT10,SATB1,MEF2C,THRB,DNMT3A,SBNO1,EBF2,PRKAA2,TSHZ3,ESR1,ASXL2,JARID2,FOSL2,ATXN7,FOXP1,ATF2,CBX7,PKNOX1,ADNP,NFIA,CLOCK,HCFC2,DLX1,KDM6A,NEUROD1,NFATC2,NOTCH1,TOX,JMJD1C,YY2,RBPJ,YAP1,PRKCB,ASXL1,KDM3B,PAX6,PHF21A,GLI3
GO:MF	DNA-binding transcription factor binding	GO:0140297	0.000208493	3.68091	252	795	35	12850	GTF2A1,LDB2,SIRT1,HDAC4,NCOA2,MED13,MEF2A,SKI,TCF7L2,TAF4,GSK3B,PRDM16,GSC,TXLNG,MEF2C,HIPK2,HOXD4,HEY2,ID2,ESR1,MIER1,ATF2,ZNF516,NEUROD1,NOTCH2,TCF12,PROX1,DLL1,BCL2,RBPJ,YAP1,NR4A3,PRKCB,ASXL1,EIF4E
GO:MF	histone binding	GO:0042393	0.000402898	3.3948	128	795	22	12850	RSF1,SIRT1,KAT6B,ANP32E,CDYL2,MLLT10,FMR1,MTF2,PHIP,SPTY2D1,SBNO1,CHD5,SMARCA2,CBX7,TNKS,INO80,ZMYND11,USP15,UHRF2,TBL1XR1,PRKCB,SNCA
GO:MF	cAMP binding	GO:0030552	0.00129575	2.88748	12	795	6	12850	HCN1,PRKAR2A,RAPGEF4,RAPGEF2,PDE4B,PDE4D
GO:MF	single-stranded RNA binding	GO:0003727	0.00206305	2.68549	60	795	13	12850	HNRNPU,SYNCRIP,STRBP,FMR1,CBX6,CIRBP,FXR1,MSI2,RBMS3,CBX7,AGO3,ATXN1,AGO1
GO:MF	protein kinase binding	GO:0019901	0.00678969	2.16815	419	795	45	12850	SPAG9,UTRN,NBEA,SIRT1,HDAC4,PPP1CC,ATP1B1,YWHAG,MEF2A,CBLB,SKI,CCNK,TCF7L2,GSK3B,MAPRE2,PTPN14,DOCK4,SPRED2,RICTOR,RHOB,CCND1,BICD1,PRKAR2A,PRKAA2,APPL1,ESR1,CLTC,FRS2,DSCAM,SOCS5,BCL2L11,CYLD,ATF2,CCND2,PPP1R12A,BMPR2,MAPK6,PTEN,ADAM10,NR4A3,PRKCB,DPYSL2,PAX6,VDAC1,PAK2
GO:MF	kinase binding	GO:0019900	0.0071391	2.14636	470	795	49	12850	SPAG9,UTRN,NBEA,SIRT1,HDAC4,PPP1CC,ATP1B1,YWHAG,MEF2A,CBLB,SKI,CCNK,TCF7L2,GSK3B,MAPRE2,JAKMIP2,PTPN14,PPP2R5A,DOCK4,SPRED2,RICTOR,CAB39,RHOB,CCND1,BICD1,PRKAR2A,PRKAA2,APPL1,ESR1,CLTC,FRS2,DSCAM,SOCS5,BCL2L11,CYLD,MYCN,ATF2,CCND2,PPP1R12A,BMPR2,MAPK6,PTEN,ADAM10,NR4A3,PRKCB,DPYSL2,PAX6,VDAC1,PAK2
GO:MF	activating transcription factor binding	GO:0033613	0.00727608	2.1381	68	795	13	12850	LDB2,HDAC4,MEF2A,PRDM16,TXLNG,MEF2C,HIPK2,HOXD4,HEY2,ATF2,ZNF516,NEUROD1,YAP1
GO:MF	protein serine/threonine kinase activity	GO:0004674	0.00772997	2.11182	326	795	37	12850	HIPK3,SNRK,LATS2,CCNK,TLK1,GSK3B,ROCK2,ROCK1,RPS6KB1,TRPM7,GRK5,PTGES3,GTF2H1,HIPK2,NLK,STK39,CAB39,PRKAA2,TESK2,MAPK1,PDIK1L,SGK1,HIPK1,SIK3,PRKACB,STK35,CDC42BPA,BMPR2,PRKX,MAP4K3,MAPK6,DYRK1A,MAP4K4,PRKD1,PRKCB,CAMK2D,PAK2
GO:MF	small GTPase binding	GO:0031267	0.0079433	2.1	315	795	36	12850	RIMS1,EXOC5,RIMS2,ARHGEF4,ROCK2,TNPO1,ROCK1,DOCK4,STRN3,NCKAP1,SOS2,WDR44,BICD1,KALRN,VAV2,ITSN1,ARHGAP1,PEX5L,TBC1D8,RASGRF2,ABCA1,RASGEF1A,ARHGEF26,RAPGEF4,RGL1,MICAL3,ABR,ADRB1,RAPGEF2,SRGAP3,SBF2,PICALM,CORO1C,SRGAP1,RILPL1,PAK2
GO:MF	GTPase binding	GO:0051020	0.00857088	2.06697	389	795	42	12850	RIMS1,EXOC5,RIMS2,ARHGEF4,ROCK2,TNPO1,ATG14,ROCK1,DOCK4,STRN3,GAPVD1,NCKAP1,SOS2,WDR44,DOCK10,BICD1,KALRN,VAV2,FBXO8,ITSN1,ARHGAP1,PEX5L,TBC1D8,RASGRF2,ABCA1,RASGEF1A,RRAGD,ARHGEF26,RAPGEF4,RGL1,MICAL3,ABR,ARFGEF1,ADRB1,RAPGEF2,SRGAP3,SBF2,PICALM,CORO1C,SRGAP1,RILPL1,PAK2
GO:MF	microtubule binding	GO:0008017	0.0139268	1.85615	186	795	24	12850	STRBP,MAP4,CCSAP,MAPRE2,APC,JAKMIP2,MTUS1,VAPA,MAP1B,MACF1,KIF13A,CLIP1,CEP350,REEP1,BCL2L11,KIF3A,CCSER2,MID1,CAMSAP1,NAV3,KIF1B,ZNF207,FAM175B,DPYSL2
GO:MF	poly-pyrimidine tract binding	GO:0008187	0.0146689	1.8336	18	795	6	12850	HNRNPU,FMR1,CIRBP,MSI2,RBMS3,ATXN1
GO:MF	phosphatase regulator activity	GO:0019208	0.0146689	1.8336	56	795	11	12850	URI1,PPP6R3,PPP2R5C,ANP32E,PPP2R5A,PPP1R15B,PPP2R5E,ARPP19,PPP1R12A,SBF2,PPP4R1
GO:MF	tubulin binding	GO:0015631	0.0199108	1.70091	249	795	29	12850	STRBP,MAP4,CCSAP,MAPRE2,APC,JAKMIP2,MTUS1,VAPA,MAP1B,MACF1,KIF13A,CLIP1,CEP350,APPL1,REEP1,SYT11,BCL2L11,KIF3A,CCSER2,MID1,INO80,CAMSAP1,NAV3,KIF1B,HSPH1,PDE4B,ZNF207,FAM175B,DPYSL2
GO:MF	protein domain specific binding	GO:0019904	0.0275265	1.56025	389	795	40	12850	LDB2,SIRT1,NCOA2,GRID2,YWHAG,CBLB,SKI,ATP2B4,ROBO1,TCF7L2,ARHGEF4,ENAH,DOCK4,STRN3,MEF2C,VAPA,NLK,DDX6,PRKAR2A,ADAM12,KIT,ZFYVE9,TFDP2,SHCBP1,ZNF521,ATP2B2,ARFIP1,ADRB1,DICER1,RAPGEF2,QKI,PTEN,ABI2,YWHAB,PROX1,APP,MYH9,POU3F3,BCL2,PAX6
GO:MF	Ras GTPase binding	GO:0017016	0.0327128	1.48528	306	795	33	12850	RIMS1,EXOC5,RIMS2,ARHGEF4,ROCK2,TNPO1,ROCK1,DOCK4,STRN3,NCKAP1,SOS2,WDR44,BICD1,KALRN,VAV2,ITSN1,ARHGAP1,TBC1D8,RASGRF2,RASGEF1A,ARHGEF26,RAPGEF4,RGL1,MICAL3,ABR,ADRB1,RAPGEF2,SRGAP3,SBF2,PICALM,CORO1C,SRGAP1,PAK2
GO:MF	signaling receptor binding	GO:0005102	0.0363595	1.43938	930	795	80	12850	FLRT2,EFNB2,CXCL12,UTRN,INHBA,SIRT1,PLCL2,NCOA2,SEC14L1,YWHAG,MED13,ADCYAP1,SYT1,CBLB,SDCBP,TCF7L2,TAF4,NETO2,MTSS1,ZNRF3,CAPRIN2,PTPN14,YES1,HOMER1,DOCK4,PHIP,SPRED2,SEMA6D,IGF1R,PLCL1,EFNA5,BICD1,GNAQ,RAB8B,GRB10,MAGI2,VAV2,WNT7B,ESR1,FAM19A1,GMFB,ASXL2,FRS2,DSCAM,INHBB,REEP1,BMP3,ABCA1,ANXA7,ERBB4,SOCS5,VPS35,CTGF,ARRDC3,ANGPTL1,ARPP19,THBS1,BAMBI,SIPA1L1,IGF1,ADRB1,RAPGEF2,S1PR1,TGFBRAP1,PICA…
GO:MF	signal sequence binding	GO:0005048	0.0378001	1.42251	29	795	7	12850	KPNA5,NUP153,TNPO1,SEC61A2,PEX5L,KPNA4,KPNA6
GO:MF	translation repressor activity	GO:0030371	0.0378001	1.42251	15	795	5	12850	FMR1,CIRBP,IREB2,SAMD4A,CPEB3
GO:MF	ubiquitin protein ligase activity	GO:0061630	0.0404729	1.39284	169	795	21	12850	SIAH1,CBLB,PELI2,ZNRF3,MSL2,WWP1,FBXO30,ITCH,ZNRF2,FBXW11,RNF165,HECW2,MYLIP,RNF111,SH3RF3,RNF145,ANKIB1,SMURF1,SMURF2,RNF149,UHRF2
GO:MF	voltage-gated calcium channel activity involved in cardiac muscle cell action potential	GO:0086007	0.0488723	1.31094	5	795	3	12850	CACNA1D,CACNA1C,CACNA2D1
GO:MF	cyclic nucleotide binding	GO:0030551	0.0489961	1.30984	23	795	6	12850	HCN1,PRKAR2A,RAPGEF4,RAPGEF2,PDE4B,PDE4D
GO:MF	nuclear localization sequence binding	GO:0008139	0.0489961	1.30984	16	795	5	12850	KPNA5,NUP153,TNPO1,KPNA4,KPNA6
GO:BP	regulation of cellular process	GO:0050794	1.11609e-26	25.9523	7057	796	589	12839	SPAG9,FLRT2,TENM2,H3F3B,ESRRG,TFAP2C,FIGN,CANX,HNRNPU,EFNB2,VSX1,CXCL12,MAN2A1,BTBD10,GGNBP2,INHBA,TET2,RARB,MYT1L,FRMD4A,RSF1,ACTR3B,LDB2,SLITRK4,SLITRK6,SS18,TP53INP1,SYNCRIP,KLF4,SIRT1,EYA1,PLCL2,LRRN1,FERMT2,HDAC4,KAT6B,NCOA2,SIAH1,SEC14L1,ATP1B1,GRID2,YWHAG,MED13,ARHGAP6,HIPK3,MEF2A,RIMS1,ADCYAP1,ETV3,DCUN1D4,SNRK,MAP4,NSG1,SYT1,AEBP2,TFAP2A,CBLB,SKI,GRIN2A,SDCBP,HMBOX1,PTPRD,URI1,SESN3,PPP6…
GO:BP	biological regulation	GO:0065007	1.11609e-26	25.9523	8052	796	643	12839	SLC6A5,SPAG9,FLRT2,TENM2,H3F3B,ESRRG,TFAP2C,FIGN,CANX,HNRNPU,EFNB2,VSX1,CXCL12,MAN2A1,BTBD10,UTRN,GGNBP2,INHBA,TET2,RARB,MYT1L,FRMD4A,RSF1,ACTR3B,LDB2,ERC2,SLITRK4,SLITRK6,SS18,TP53INP1,SYNCRIP,KLF4,SIRT1,EYA1,PLCL2,CAP2,LRRN1,ANO4,FERMT2,HDAC4,KAT6B,NCOA2,SIAH1,PPP1CC,SEC14L1,ATP1B1,GRID2,YWHAG,MED13,ARHGAP6,HIPK3,MEF2A,RIMS1,ADCYAP1,NUP153,ETV3,DCUN1D4,SNRK,MAP4,NSG1,SYT1,KCNS3,AEBP2,TFAP2A,CBL…
GO:BP	regulation of biological process	GO:0050789	1.25402e-26	25.9017	7504	796	613	12839	SPAG9,FLRT2,TENM2,H3F3B,ESRRG,TFAP2C,FIGN,CANX,HNRNPU,EFNB2,VSX1,CXCL12,MAN2A1,BTBD10,UTRN,GGNBP2,INHBA,TET2,RARB,MYT1L,FRMD4A,RSF1,ACTR3B,LDB2,SLITRK4,SLITRK6,SS18,TP53INP1,SYNCRIP,KLF4,SIRT1,EYA1,PLCL2,LRRN1,FERMT2,HDAC4,KAT6B,NCOA2,SIAH1,PPP1CC,SEC14L1,ATP1B1,GRID2,YWHAG,MED13,ARHGAP6,HIPK3,MEF2A,RIMS1,ADCYAP1,NUP153,ETV3,DCUN1D4,SNRK,MAP4,NSG1,SYT1,KCNS3,AEBP2,TFAP2A,CBLB,SKI,GRIN2A,SDCBP,HMB…
GO:BP	regulation of primary metabolic process	GO:0080090	1.80178e-25	24.7443	3808	796	380	12839	SPAG9,ESRRG,TFAP2C,FIGN,HNRNPU,VSX1,GGNBP2,INHBA,TET2,RARB,MYT1L,RSF1,LDB2,SS18,TP53INP1,SYNCRIP,KLF4,SIRT1,EYA1,PLCL2,HDAC4,KAT6B,NCOA2,MED13,HIPK3,MEF2A,ADCYAP1,ETV3,DCUN1D4,AEBP2,TFAP2A,CBLB,SKI,GRIN2A,SDCBP,HMBOX1,URI1,PPP6R3,LATS2,ZNF654,CCNK,FOXK1,RYBP,ATP2B4,ZNF236,LPGAT1,ROBO1,RCOR1,ZNF131,MYEF2,PPP2R5C,NUCKS1,TCF7L2,TAF4,GSK3B,PELI2,ZBTB34,PRDM16,NFATC1,FOXO1,CASZ1,CUX2,RORA,CDYL2,ZNF292…
GO:BP	regulation of nitrogen compound metabolic process	GO:0051171	1.80178e-25	24.7443	3726	796	374	12839	SPAG9,ESRRG,TFAP2C,FIGN,HNRNPU,VSX1,GGNBP2,INHBA,TET2,RARB,MYT1L,RSF1,LDB2,SS18,TP53INP1,SYNCRIP,KLF4,SIRT1,EYA1,PLCL2,HDAC4,KAT6B,NCOA2,MED13,HIPK3,MEF2A,ADCYAP1,ETV3,DCUN1D4,AEBP2,TFAP2A,CBLB,SKI,GRIN2A,SDCBP,HMBOX1,URI1,PPP6R3,LATS2,ZNF654,CCNK,FOXK1,RYBP,ATP2B4,ZNF236,ROBO1,RCOR1,ZNF131,MYEF2,PPP2R5C,NUCKS1,TCF7L2,TAF4,GSK3B,PELI2,ZBTB34,PRDM16,NFATC1,FOXO1,CASZ1,CUX2,RORA,CDYL2,ZNF292,SKOR1,…
GO:BP	regulation of cellular metabolic process	GO:0031323	4.33898e-25	24.3626	3960	796	389	12839	SPAG9,ESRRG,TFAP2C,FIGN,HNRNPU,EFNB2,VSX1,BTBD10,GGNBP2,INHBA,TET2,RARB,MYT1L,RSF1,LDB2,SS18,TP53INP1,SYNCRIP,KLF4,SIRT1,EYA1,PLCL2,HDAC4,KAT6B,NCOA2,MED13,HIPK3,MEF2A,ADCYAP1,ETV3,DCUN1D4,AEBP2,TFAP2A,CBLB,SKI,SDCBP,HMBOX1,URI1,SESN3,PPP6R3,LATS2,ZNF654,CCNK,FOXK1,RYBP,ATP2B4,ZNF236,LPGAT1,ROBO1,RCOR1,ZNF131,MYEF2,PPP2R5C,NUCKS1,TCF7L2,TAF4,GSK3B,PELI2,PPTC7,ZBTB34,PRDM16,NFATC1,FOXO1,CASZ1,CUX2…
GO:BP	regulation of macromolecule metabolic process	GO:0060255	1.17854e-24	23.9287	3908	796	384	12839	SPAG9,ESRRG,TFAP2C,FIGN,HNRNPU,EFNB2,VSX1,GGNBP2,INHBA,TET2,RARB,MYT1L,RSF1,LDB2,SS18,TP53INP1,SYNCRIP,KLF4,SIRT1,EYA1,PLCL2,HDAC4,KAT6B,NCOA2,PPP1CC,ATP1B1,MED13,HIPK3,MEF2A,ADCYAP1,ETV3,DCUN1D4,AEBP2,TFAP2A,CBLB,SKI,GRIN2A,SDCBP,HMBOX1,URI1,PPP6R3,LATS2,ZNF654,CCNK,FOXK1,RYBP,ATP2B4,ZNF236,SLC6A4,ROBO1,RCOR1,ZNF131,MYEF2,PPP2R5C,NUCKS1,TCF7L2,TAF4,GSK3B,PELI2,ZBTB34,PRDM16,NFATC1,FOXO1,CASZ1,CU…
GO:BP	multicellular organism development	GO:0007275	1.26625e-24	23.8975	3029	796	321	12839	SPAG9,FLRT2,TENM2,H3F3B,TFAP2C,HNRNPU,ALCAM,EFNB2,VSX1,CXCL12,MAN2A1,GGNBP2,INHBA,TET2,RARB,MYT1L,LDB2,SLITRK4,SLITRK6,SIRT1,EYA1,PLCL2,LRRN1,HDAC4,SIAH1,STRBP,PRRC2C,GRID2,YWHAG,MEF2A,BBX,ADCYAP1,MAP4,SYT1,SKI,GRIN2A,PTPRD,PHLDB2,ATP2B4,SLC6A4,ROBO1,RIMS2,TCF7L2,TAF4,GSK3B,PRDM16,NTNG1,NFATC1,COL5A1,FOXO1,SCN2A,CASZ1,CUX2,RORA,ZNRF3,ZBTB46,FOXN2,EBF1,CHST11,ROCK2,RORB,EXT1,VCAN,APC,ROCK1,HCN1,VL…
GO:BP	regulation of cellular biosynthetic process	GO:0031326	1.30852e-24	23.8832	2540	796	284	12839	ESRRG,TFAP2C,HNRNPU,VSX1,INHBA,TET2,RARB,MYT1L,RSF1,LDB2,SS18,TP53INP1,SYNCRIP,KLF4,SIRT1,EYA1,HDAC4,KAT6B,NCOA2,MED13,MEF2A,ADCYAP1,ETV3,AEBP2,TFAP2A,SKI,HMBOX1,URI1,ZNF654,CCNK,FOXK1,RYBP,ATP2B4,ZNF236,LPGAT1,RCOR1,ZNF131,MYEF2,NUCKS1,TCF7L2,TAF4,PPTC7,ZBTB34,PRDM16,NFATC1,FOXO1,CASZ1,CUX2,RORA,CDYL2,ZNF292,SKOR1,LRRFIP1,FOXN2,EBF1,SETD7,ROCK2,RORB,ROCK1,RPS6KB1,FTO,NR3C2,WAC,SP3,CAPRIN2,MXD1,P…
GO:BP	regulation of RNA metabolic process	GO:0051252	3.00092e-24	23.5227	2336	796	267	12839	ESRRG,TFAP2C,HNRNPU,VSX1,INHBA,TET2,RARB,MYT1L,RSF1,LDB2,SS18,TP53INP1,SYNCRIP,KLF4,SIRT1,EYA1,HDAC4,KAT6B,NCOA2,MED13,MEF2A,ADCYAP1,ETV3,AEBP2,TFAP2A,SKI,HMBOX1,URI1,ZNF654,CCNK,FOXK1,RYBP,ATP2B4,ZNF236,RCOR1,ZNF131,MYEF2,TCF7L2,TAF4,ZBTB34,PRDM16,NFATC1,FOXO1,CASZ1,CUX2,RORA,CDYL2,ZNF292,SKOR1,LRRFIP1,FOXN2,EBF1,SETD7,RORB,ROCK1,FTO,NR3C2,WAC,SP3,CAPRIN2,MXD1,PTPN14,MBNL2,WWP1,KLF12,PCGF5,MLLT1…
GO:BP	positive regulation of cellular process	GO:0048522	3.00092e-24	23.5227	3434	796	349	12839	SPAG9,FLRT2,ESRRG,TFAP2C,HNRNPU,EFNB2,CXCL12,MAN2A1,BTBD10,INHBA,TET2,RARB,FRMD4A,RSF1,ACTR3B,LDB2,SLITRK4,SLITRK6,SS18,TP53INP1,SIRT1,EYA1,LRRN1,HDAC4,KAT6B,NCOA2,SIAH1,ATP1B1,GRID2,MED13,MEF2A,RIMS1,ADCYAP1,DCUN1D4,SYT1,GRIN2A,SDCBP,HMBOX1,SESN3,PHLDB2,ZNF654,CCNK,FOXK1,RYBP,ATP2B4,SLC6A4,LPGAT1,ROBO1,ZNF131,RIMS2,CACNA1D,TCF7L2,TAF4,GSK3B,PELI2,PRDM16,NFATC1,FOXO1,CASZ1,CUX2,MAPRE2,RORA,ATP8A1…
GO:BP	regulation of gene expression	GO:0010468	3.13174e-24	23.5042	2728	796	297	12839	ESRRG,TFAP2C,HNRNPU,VSX1,GGNBP2,INHBA,TET2,RARB,MYT1L,RSF1,LDB2,SS18,TP53INP1,SYNCRIP,KLF4,SIRT1,EYA1,HDAC4,KAT6B,NCOA2,PPP1CC,ATP1B1,MED13,MEF2A,ADCYAP1,ETV3,AEBP2,TFAP2A,SKI,HMBOX1,URI1,ZNF654,CCNK,FOXK1,RYBP,ATP2B4,ZNF236,SLC6A4,RCOR1,ZNF131,MYEF2,TCF7L2,TAF4,ZBTB34,PRDM16,NFATC1,FOXO1,CASZ1,CUX2,RORA,ZNF292,SKOR1,LRRFIP1,FOXN2,EBF1,SETD7,ROCK2,RORB,ATG14,ROCK1,RPS6KB1,FTO,NR3C2,WAC,SP3,CAPRIN…
GO:BP	regulation of biosynthetic process	GO:0009889	6.07499e-24	23.2165	2569	796	284	12839	ESRRG,TFAP2C,HNRNPU,VSX1,INHBA,TET2,RARB,MYT1L,RSF1,LDB2,SS18,TP53INP1,SYNCRIP,KLF4,SIRT1,EYA1,HDAC4,KAT6B,NCOA2,MED13,MEF2A,ADCYAP1,ETV3,AEBP2,TFAP2A,SKI,HMBOX1,URI1,ZNF654,CCNK,FOXK1,RYBP,ATP2B4,ZNF236,LPGAT1,RCOR1,ZNF131,MYEF2,NUCKS1,TCF7L2,TAF4,PPTC7,ZBTB34,PRDM16,NFATC1,FOXO1,CASZ1,CUX2,RORA,CDYL2,ZNF292,SKOR1,LRRFIP1,FOXN2,EBF1,SETD7,ROCK2,RORB,ROCK1,RPS6KB1,FTO,NR3C2,WAC,SP3,CAPRIN2,MXD1,P…
GO:BP	regulation of metabolic process	GO:0019222	6.07499e-24	23.2165	4228	796	403	12839	SPAG9,ESRRG,TFAP2C,FIGN,HNRNPU,EFNB2,VSX1,BTBD10,GGNBP2,INHBA,TET2,RARB,MYT1L,RSF1,LDB2,SS18,TP53INP1,SYNCRIP,KLF4,SIRT1,EYA1,PLCL2,HDAC4,KAT6B,NCOA2,PPP1CC,ATP1B1,MED13,HIPK3,MEF2A,ADCYAP1,ETV3,DCUN1D4,AEBP2,TFAP2A,CBLB,SKI,GRIN2A,SDCBP,HMBOX1,URI1,SESN3,PPP6R3,LATS2,ZNF654,CCNK,FOXK1,RYBP,ATP2B4,ZNF236,SLC6A4,LPGAT1,ROBO1,RCOR1,ZNF131,MYEF2,PPP2R5C,NUCKS1,TCF7L2,TAF4,GSK3B,PELI2,PPTC7,ZBTB34,PR…
GO:BP	regulation of nucleobase-containing compound metabolic process	GO:0019219	1.23927e-23	22.9068	2490	796	277	12839	ESRRG,TFAP2C,FIGN,HNRNPU,VSX1,INHBA,TET2,RARB,MYT1L,RSF1,LDB2,SS18,TP53INP1,SYNCRIP,KLF4,SIRT1,EYA1,HDAC4,KAT6B,NCOA2,MED13,MEF2A,ADCYAP1,ETV3,AEBP2,TFAP2A,SKI,HMBOX1,URI1,ZNF654,CCNK,FOXK1,RYBP,ATP2B4,ZNF236,RCOR1,ZNF131,MYEF2,NUCKS1,TCF7L2,TAF4,ZBTB34,PRDM16,NFATC1,FOXO1,CASZ1,CUX2,RORA,CDYL2,ZNF292,SKOR1,LRRFIP1,FOXN2,EBF1,SETD7,RORB,ROCK1,FTO,NR3C2,WAC,SP3,CAPRIN2,MXD1,PTPN14,MBNL2,WWP1,KLF12…
GO:BP	regulation of macromolecule biosynthetic process	GO:0010556	1.41532e-23	22.8491	2467	796	275	12839	ESRRG,TFAP2C,HNRNPU,VSX1,INHBA,TET2,RARB,MYT1L,RSF1,LDB2,SS18,TP53INP1,SYNCRIP,KLF4,SIRT1,EYA1,HDAC4,KAT6B,NCOA2,MED13,MEF2A,ADCYAP1,ETV3,AEBP2,TFAP2A,SKI,HMBOX1,URI1,ZNF654,CCNK,FOXK1,RYBP,ATP2B4,ZNF236,RCOR1,ZNF131,MYEF2,NUCKS1,TCF7L2,TAF4,ZBTB34,PRDM16,NFATC1,FOXO1,CASZ1,CUX2,RORA,CDYL2,ZNF292,SKOR1,LRRFIP1,FOXN2,EBF1,SETD7,RORB,ROCK1,RPS6KB1,FTO,NR3C2,WAC,SP3,CAPRIN2,MXD1,PTPN14,WWP1,KLF12,PC…
GO:BP	negative regulation of biological process	GO:0048519	1.62392e-23	22.7894	3317	796	338	12839	H3F3B,TFAP2C,HNRNPU,EFNB2,BTBD10,GGNBP2,INHBA,RARB,MYT1L,FRMD4A,RSF1,LDB2,TP53INP1,SYNCRIP,SIRT1,EYA1,PLCL2,HDAC4,KAT6B,NCOA2,SEC14L1,GRID2,MED13,ARHGAP6,HIPK3,MEF2A,ADCYAP1,NUP153,ETV3,MAP4,AEBP2,CBLB,SKI,GRIN2A,HMBOX1,URI1,SESN3,LATS2,PHLDB2,CCNK,FOXK1,RYBP,ATP2B4,SLC6A4,ROBO1,RCOR1,ZNF131,PPP2R5C,NUCKS1,TCF7L2,GSK3B,ZBTB34,PRDM16,NFATC1,COL5A1,FOXO1,CUX2,RORA,CDYL2,ZNRF3,ZBTB46,SKOR1,CHST11,RO…
GO:BP	regulation of cellular macromolecule biosynthetic process	GO:2000112	2.23699e-23	22.6503	2398	796	269	12839	ESRRG,TFAP2C,HNRNPU,VSX1,INHBA,TET2,RARB,MYT1L,RSF1,LDB2,SS18,TP53INP1,SYNCRIP,KLF4,SIRT1,EYA1,HDAC4,KAT6B,NCOA2,MED13,MEF2A,ADCYAP1,ETV3,AEBP2,TFAP2A,SKI,HMBOX1,URI1,ZNF654,CCNK,FOXK1,RYBP,ATP2B4,ZNF236,RCOR1,ZNF131,MYEF2,NUCKS1,TCF7L2,TAF4,ZBTB34,PRDM16,NFATC1,FOXO1,CASZ1,CUX2,RORA,ZNF292,SKOR1,LRRFIP1,FOXN2,EBF1,SETD7,RORB,ROCK1,RPS6KB1,FTO,NR3C2,WAC,SP3,CAPRIN2,MXD1,WWP1,KLF12,PCGF5,MLLT10,GT…
GO:BP	regulation of transcription by RNA polymerase II	GO:0006357	4.07217e-23	22.3902	1430	796	189	12839	ESRRG,TFAP2C,HNRNPU,INHBA,TET2,RARB,MYT1L,LDB2,SS18,KLF4,SIRT1,EYA1,HDAC4,KAT6B,NCOA2,MED13,MEF2A,ADCYAP1,ETV3,AEBP2,TFAP2A,SKI,HMBOX1,URI1,ZNF654,CCNK,FOXK1,RYBP,ATP2B4,RCOR1,ZNF131,MYEF2,TCF7L2,TAF4,ZBTB34,PRDM16,NFATC1,FOXO1,CUX2,RORA,ZNF292,SKOR1,EBF1,RORB,SP3,CAPRIN2,MXD1,KLF12,PCGF5,MLLT10,GTF2H1,YES1,GSC,ARID5B,MTF2,SATB1,PHIP,GLIS2,MEF2C,NPAS3,HIPK2,ATXN1L,PLAG1,THRB,HOXD4,CBX6,HEY2,SOX5,…
GO:BP	anatomical structure development	GO:0048856	4.19997e-23	22.3768	3392	796	342	12839	SPAG9,FLRT2,TENM2,H3F3B,TFAP2C,HNRNPU,ALCAM,EFNB2,VSX1,CXCL12,MAN2A1,GGNBP2,INHBA,TET2,RARB,MYT1L,LDB2,SLITRK4,SLITRK6,SS18,SIRT1,EYA1,PLCL2,CAP2,LRRN1,FERMT2,HDAC4,SIAH1,STRBP,PRRC2C,GRID2,YWHAG,MEF2A,BBX,ADCYAP1,MAP4,SYT1,SKI,GRIN2A,PTPRD,PHLDB2,EXOC5,ATP2B4,SLC6A4,ROBO1,RIMS2,TCF7L2,TAF4,GSK3B,PRDM16,NTNG1,NFATC1,COL5A1,FOXO1,SCN2A,CASZ1,CUX2,RORA,ZNRF3,ZBTB46,FOXN2,EBF1,CHST11,ROCK2,RORB,EXT1…
GO:BP	positive regulation of biological process	GO:0048518	7.36226e-23	22.133	3887	796	376	12839	SPAG9,FLRT2,ESRRG,TFAP2C,HNRNPU,EFNB2,CXCL12,MAN2A1,BTBD10,UTRN,INHBA,TET2,RARB,FRMD4A,RSF1,ACTR3B,LDB2,SLITRK4,SLITRK6,SS18,TP53INP1,SYNCRIP,SIRT1,EYA1,PLCL2,LRRN1,HDAC4,KAT6B,NCOA2,SIAH1,SEC14L1,ATP1B1,GRID2,MED13,MEF2A,RIMS1,ADCYAP1,DCUN1D4,SYT1,GRIN2A,SDCBP,HMBOX1,SESN3,PHLDB2,ZNF654,CCNK,FOXK1,RYBP,ATP2B4,SLC6A4,LPGAT1,ROBO1,ZNF131,RIMS2,NUCKS1,CACNA1D,TCF7L2,TAF4,GSK3B,PELI2,PRDM16,NFATC1,F…
GO:BP	transcription by RNA polymerase II	GO:0006366	1.52021e-22	21.8181	1470	796	191	12839	ESRRG,TFAP2C,HNRNPU,GTF2A1,INHBA,TET2,RARB,MYT1L,LDB2,SS18,KLF4,SIRT1,EYA1,HDAC4,KAT6B,NCOA2,MED13,MEF2A,ADCYAP1,ETV3,AEBP2,TFAP2A,SKI,HMBOX1,URI1,ZNF654,CCNK,FOXK1,RYBP,ATP2B4,RCOR1,ZNF131,MYEF2,TCF7L2,TAF4,ZBTB34,PRDM16,NFATC1,FOXO1,CUX2,RORA,ZNF292,SKOR1,EBF1,RORB,SP3,CAPRIN2,MXD1,KLF12,PCGF5,MLLT10,GTF2H1,YES1,GSC,ARID5B,MTF2,SATB1,PHIP,GLIS2,MEF2C,NPAS3,HIPK2,ATXN1L,PLAG1,THRB,HOXD4,CBX6,HEY…
GO:BP	developmental process	GO:0032502	4.36461e-22	21.3601	3677	796	359	12839	SPAG9,FLRT2,TENM2,H3F3B,TFAP2C,HNRNPU,ALCAM,EFNB2,VSX1,CXCL12,MAN2A1,GGNBP2,INHBA,TET2,RARB,MYT1L,LDB2,SLITRK4,SLITRK6,SS18,TP53INP1,SIRT1,EYA1,PLCL2,CAP2,LRRN1,FERMT2,HDAC4,SIAH1,STRBP,PRRC2C,GRID2,YWHAG,MEF2A,BBX,ADCYAP1,ETV3,MAP4,SYT1,SKI,GRIN2A,PTPRD,PHLDB2,EXOC5,ATP2B4,SLC6A4,ROBO1,RIMS2,TCF7L2,TAF4,GSK3B,PRDM16,NTNG1,NFATC1,COL5A1,FOXO1,SCN2A,CASZ1,CUX2,RORA,DDX3X,ZNRF3,ZBTB46,FOXN2,EBF1,CH…
GO:BP	regulation of nucleic acid-templated transcription	GO:1903506	6.1352e-22	21.2122	2145	796	245	12839	ESRRG,TFAP2C,HNRNPU,VSX1,INHBA,TET2,RARB,MYT1L,RSF1,LDB2,SS18,TP53INP1,KLF4,SIRT1,EYA1,HDAC4,KAT6B,NCOA2,MED13,MEF2A,ADCYAP1,ETV3,AEBP2,TFAP2A,SKI,HMBOX1,URI1,ZNF654,CCNK,FOXK1,RYBP,ATP2B4,ZNF236,RCOR1,ZNF131,MYEF2,TCF7L2,TAF4,ZBTB34,PRDM16,NFATC1,FOXO1,CASZ1,CUX2,RORA,CDYL2,ZNF292,SKOR1,LRRFIP1,FOXN2,EBF1,SETD7,RORB,NR3C2,WAC,SP3,CAPRIN2,MXD1,PTPN14,WWP1,KLF12,PCGF5,MLLT10,GTF2H1,YES1,GSC,ARID5B…
GO:BP	regulation of RNA biosynthetic process	GO:2001141	6.1352e-22	21.2122	2145	796	245	12839	ESRRG,TFAP2C,HNRNPU,VSX1,INHBA,TET2,RARB,MYT1L,RSF1,LDB2,SS18,TP53INP1,KLF4,SIRT1,EYA1,HDAC4,KAT6B,NCOA2,MED13,MEF2A,ADCYAP1,ETV3,AEBP2,TFAP2A,SKI,HMBOX1,URI1,ZNF654,CCNK,FOXK1,RYBP,ATP2B4,ZNF236,RCOR1,ZNF131,MYEF2,TCF7L2,TAF4,ZBTB34,PRDM16,NFATC1,FOXO1,CASZ1,CUX2,RORA,CDYL2,ZNF292,SKOR1,LRRFIP1,FOXN2,EBF1,SETD7,RORB,NR3C2,WAC,SP3,CAPRIN2,MXD1,PTPN14,WWP1,KLF12,PCGF5,MLLT10,GTF2H1,YES1,GSC,ARID5B…
GO:BP	negative regulation of cellular process	GO:0048523	1.12482e-21	20.9489	2998	796	309	12839	H3F3B,TFAP2C,HNRNPU,EFNB2,BTBD10,GGNBP2,INHBA,RARB,MYT1L,FRMD4A,RSF1,LDB2,TP53INP1,SYNCRIP,SIRT1,EYA1,PLCL2,HDAC4,KAT6B,NCOA2,SEC14L1,GRID2,ARHGAP6,HIPK3,MEF2A,ADCYAP1,ETV3,MAP4,AEBP2,CBLB,SKI,HMBOX1,URI1,SESN3,LATS2,PHLDB2,FOXK1,RYBP,ATP2B4,ROBO1,RCOR1,ZNF131,PPP2R5C,TCF7L2,GSK3B,ZBTB34,PRDM16,NFATC1,COL5A1,FOXO1,CUX2,RORA,CDYL2,ZNRF3,ZBTB46,SKOR1,CHST11,ROCK2,RORB,ATG14,APC,ROCK1,KCNB1,RPS6KB1,…
GO:BP	system development	GO:0048731	1.12482e-21	20.9489	2835	796	297	12839	SPAG9,FLRT2,TENM2,H3F3B,TFAP2C,HNRNPU,ALCAM,EFNB2,VSX1,CXCL12,MAN2A1,INHBA,TET2,RARB,MYT1L,SLITRK4,SLITRK6,SIRT1,EYA1,PLCL2,LRRN1,HDAC4,PRRC2C,GRID2,YWHAG,MEF2A,BBX,ADCYAP1,MAP4,SYT1,SKI,GRIN2A,PTPRD,PHLDB2,ATP2B4,SLC6A4,ROBO1,RIMS2,TCF7L2,TAF4,GSK3B,PRDM16,NTNG1,NFATC1,COL5A1,FOXO1,SCN2A,CASZ1,CUX2,RORA,ZNRF3,ZBTB46,FOXN2,CHST11,ROCK2,RORB,EXT1,VCAN,ROCK1,HCN1,VLDLR,FTO,NR3C2,SP3,CAPRIN2,PTPN14,…
GO:BP	positive regulation of nitrogen compound metabolic process	GO:0051173	1.52534e-21	20.8166	2122	796	242	12839	SPAG9,ESRRG,TFAP2C,HNRNPU,INHBA,TET2,RARB,RSF1,LDB2,SS18,TP53INP1,SIRT1,EYA1,HDAC4,KAT6B,NCOA2,MED13,MEF2A,ADCYAP1,DCUN1D4,SDCBP,HMBOX1,ZNF654,CCNK,FOXK1,RYBP,ATP2B4,ROBO1,ZNF131,TCF7L2,TAF4,GSK3B,PELI2,PRDM16,NFATC1,FOXO1,CASZ1,RORA,ZNF292,EBF1,ROCK2,RORB,ATG14,APC,ROCK1,VLDLR,RPS6KB1,FTO,WAC,SP3,CAPRIN2,WWP1,KLF12,PCGF5,PIK3CA,PDCD6,MLLT10,GTF2H1,YES1,FMR1,PPP2R5A,ARID5B,MTF2,ITCH,PHIP,GLIS2,ME…
GO:BP	regulation of transcription, DNA-templated	GO:0006355	2.97074e-21	20.5271	2107	796	240	12839	ESRRG,TFAP2C,HNRNPU,VSX1,INHBA,TET2,RARB,MYT1L,RSF1,LDB2,SS18,TP53INP1,KLF4,SIRT1,EYA1,HDAC4,KAT6B,NCOA2,MED13,MEF2A,ADCYAP1,ETV3,AEBP2,TFAP2A,SKI,HMBOX1,URI1,ZNF654,CCNK,FOXK1,RYBP,ATP2B4,ZNF236,RCOR1,ZNF131,MYEF2,TCF7L2,TAF4,ZBTB34,PRDM16,NFATC1,FOXO1,CASZ1,CUX2,RORA,ZNF292,SKOR1,LRRFIP1,FOXN2,EBF1,SETD7,RORB,NR3C2,WAC,SP3,CAPRIN2,MXD1,WWP1,KLF12,PCGF5,MLLT10,GTF2H1,YES1,GSC,ARID5B,MTF2,SATB1,I…
GO:BP	negative regulation of gene expression	GO:0010629	7.52663e-21	20.1234	1122	796	156	12839	TFAP2C,HNRNPU,GGNBP2,RARB,MYT1L,RSF1,LDB2,TP53INP1,SYNCRIP,SIRT1,HDAC4,KAT6B,NCOA2,MEF2A,ETV3,AEBP2,SKI,HMBOX1,URI1,FOXK1,RYBP,ATP2B4,RCOR1,ZNF131,TCF7L2,ZBTB34,PRDM16,FOXO1,CUX2,SKOR1,ROCK1,FTO,SP3,MXD1,WWP1,KLF12,FMR1,GSC,ARID5B,MTF2,SRSF6,SATB1,TIA1,GLIS2,MEF2C,HIPK2,ATXN1L,PLAG1,THRB,CBX6,HEY2,SOX5,CIRBP,DNMT3A,YAF2,ZEB2,CNOT6L,YTHDF2,FBXW11,TNRC6A,E2F8,FOXF2,PURG,CCND1,ENC1,EPC1,PRKAA2,TSHZ3…
GO:BP	nucleic acid-templated transcription	GO:0097659	8.76624e-21	20.0572	2226	796	248	12839	ESRRG,TFAP2C,HNRNPU,VSX1,GTF2A1,INHBA,TET2,RARB,MYT1L,RSF1,LDB2,SS18,TP53INP1,KLF4,SIRT1,EYA1,HDAC4,KAT6B,NCOA2,MED13,HIPK3,MEF2A,ADCYAP1,ETV3,AEBP2,TFAP2A,SKI,HMBOX1,URI1,ZNF654,CCNK,FOXK1,RYBP,ATP2B4,ZNF236,RCOR1,ZNF131,MYEF2,TCF7L2,TAF4,ZBTB34,PRDM16,NFATC1,FOXO1,CASZ1,CUX2,RORA,CDYL2,ZNF292,SKOR1,LRRFIP1,FOXN2,EBF1,SETD7,RORB,NR3C2,WAC,SP3,CAPRIN2,MXD1,PTPN14,WWP1,KLF12,PCGF5,MLLT10,GTF2H1,YE…
GO:BP	positive regulation of cellular metabolic process	GO:0031325	1.1032e-20	19.9573	2230	796	248	12839	SPAG9,ESRRG,TFAP2C,HNRNPU,BTBD10,INHBA,TET2,RARB,RSF1,LDB2,SS18,TP53INP1,SIRT1,EYA1,HDAC4,KAT6B,NCOA2,MED13,MEF2A,ADCYAP1,DCUN1D4,SDCBP,HMBOX1,SESN3,ZNF654,CCNK,FOXK1,RYBP,ATP2B4,LPGAT1,ROBO1,ZNF131,TCF7L2,TAF4,GSK3B,PELI2,PRDM16,NFATC1,FOXO1,CASZ1,RORA,ZNF292,EBF1,ROCK2,RORB,ATG14,ROCK1,VLDLR,RPS6KB1,FTO,WAC,SP3,CAPRIN2,KLF12,PCGF5,PIK3CA,PDCD6,MLLT10,GTF2H1,YES1,FMR1,PPP2R5A,ARID5B,MTF2,PHIP,GL…
GO:BP	RNA biosynthetic process	GO:0032774	1.14191e-20	19.9424	2231	796	248	12839	ESRRG,TFAP2C,HNRNPU,VSX1,GTF2A1,INHBA,TET2,RARB,MYT1L,RSF1,LDB2,SS18,TP53INP1,KLF4,SIRT1,EYA1,HDAC4,KAT6B,NCOA2,MED13,HIPK3,MEF2A,ADCYAP1,ETV3,AEBP2,TFAP2A,SKI,HMBOX1,URI1,ZNF654,CCNK,FOXK1,RYBP,ATP2B4,ZNF236,RCOR1,ZNF131,MYEF2,TCF7L2,TAF4,ZBTB34,PRDM16,NFATC1,FOXO1,CASZ1,CUX2,RORA,CDYL2,ZNF292,SKOR1,LRRFIP1,FOXN2,EBF1,SETD7,RORB,NR3C2,WAC,SP3,CAPRIN2,MXD1,PTPN14,WWP1,KLF12,PCGF5,MLLT10,GTF2H1,YE…
GO:BP	positive regulation of metabolic process	GO:0009893	1.80116e-20	19.7444	2433	796	263	12839	SPAG9,ESRRG,TFAP2C,HNRNPU,BTBD10,INHBA,TET2,RARB,RSF1,LDB2,SS18,TP53INP1,SYNCRIP,SIRT1,EYA1,HDAC4,KAT6B,NCOA2,MED13,MEF2A,ADCYAP1,DCUN1D4,SDCBP,HMBOX1,SESN3,ZNF654,CCNK,FOXK1,RYBP,ATP2B4,SLC6A4,LPGAT1,ROBO1,ZNF131,TCF7L2,TAF4,GSK3B,PELI2,PRDM16,NFATC1,FOXO1,CASZ1,CUX2,RORA,ZNF292,EBF1,ROCK2,RORB,ATG14,APC,ROCK1,VLDLR,RPS6KB1,FTO,WAC,SP3,CAPRIN2,WWP1,KLF12,PCGF5,PIK3CA,PDCD6,MLLT10,GTF2H1,YES1,FMR…
GO:BP	negative regulation of cellular biosynthetic process	GO:0031327	1.85633e-20	19.7313	981	796	142	12839	TFAP2C,HNRNPU,RARB,MYT1L,RSF1,LDB2,SYNCRIP,SIRT1,HDAC4,KAT6B,NCOA2,MEF2A,ETV3,AEBP2,SKI,HMBOX1,URI1,FOXK1,RYBP,ATP2B4,RCOR1,ZNF131,TCF7L2,ZBTB34,PRDM16,FOXO1,CUX2,CDYL2,SKOR1,ROCK2,ROCK1,FTO,SP3,MXD1,WWP1,KLF12,FMR1,GSC,ARID5B,MTF2,EIF4A2,SATB1,TIA1,GLIS2,MEF2C,HIPK2,ATXN1L,THRB,CBX6,HEY2,SOX5,CIRBP,DNMT3A,YAF2,ZEB2,CNOT6L,YTHDF2,FBXW11,TNRC6A,E2F8,FOXF2,PURG,CCND1,ENC1,EPC1,TSHZ3,ID2,ESR1,CNOT7,…
GO:BP	positive regulation of macromolecule metabolic process	GO:0010604	4.29977e-20	19.3666	2240	796	247	12839	SPAG9,ESRRG,TFAP2C,HNRNPU,INHBA,TET2,RARB,RSF1,LDB2,SS18,TP53INP1,SYNCRIP,SIRT1,EYA1,HDAC4,KAT6B,NCOA2,MED13,MEF2A,ADCYAP1,DCUN1D4,SDCBP,HMBOX1,ZNF654,CCNK,FOXK1,RYBP,ATP2B4,SLC6A4,ROBO1,ZNF131,TCF7L2,TAF4,GSK3B,PELI2,PRDM16,NFATC1,FOXO1,CASZ1,CUX2,RORA,ZNF292,EBF1,ROCK2,RORB,ATG14,APC,ROCK1,VLDLR,RPS6KB1,FTO,WAC,SP3,CAPRIN2,WWP1,KLF12,PCGF5,PIK3CA,PDCD6,MLLT10,GTF2H1,YES1,FMR1,PPP2R5A,ARID5B,MTF…
GO:BP	negative regulation of biosynthetic process	GO:0009890	4.74122e-20	19.3241	991	796	142	12839	TFAP2C,HNRNPU,RARB,MYT1L,RSF1,LDB2,SYNCRIP,SIRT1,HDAC4,KAT6B,NCOA2,MEF2A,ETV3,AEBP2,SKI,HMBOX1,URI1,FOXK1,RYBP,ATP2B4,RCOR1,ZNF131,TCF7L2,ZBTB34,PRDM16,FOXO1,CUX2,CDYL2,SKOR1,ROCK2,ROCK1,FTO,SP3,MXD1,WWP1,KLF12,FMR1,GSC,ARID5B,MTF2,EIF4A2,SATB1,TIA1,GLIS2,MEF2C,HIPK2,ATXN1L,THRB,CBX6,HEY2,SOX5,CIRBP,DNMT3A,YAF2,ZEB2,CNOT6L,YTHDF2,FBXW11,TNRC6A,E2F8,FOXF2,PURG,CCND1,ENC1,EPC1,TSHZ3,ID2,ESR1,CNOT7,…
GO:BP	transcription, DNA-templated	GO:0006351	4.93675e-20	19.3066	2192	796	243	12839	ESRRG,TFAP2C,HNRNPU,VSX1,GTF2A1,INHBA,TET2,RARB,MYT1L,RSF1,LDB2,SS18,TP53INP1,KLF4,SIRT1,EYA1,HDAC4,KAT6B,NCOA2,MED13,HIPK3,MEF2A,ADCYAP1,ETV3,AEBP2,TFAP2A,SKI,HMBOX1,URI1,ZNF654,CCNK,FOXK1,RYBP,ATP2B4,ZNF236,RCOR1,ZNF131,MYEF2,TCF7L2,TAF4,ZBTB34,PRDM16,NFATC1,FOXO1,CASZ1,CUX2,RORA,ZNF292,SKOR1,LRRFIP1,FOXN2,EBF1,SETD7,RORB,NR3C2,WAC,SP3,CAPRIN2,MXD1,WWP1,KLF12,PCGF5,MLLT10,GTF2H1,YES1,GSC,ARID5B…
GO:BP	negative regulation of macromolecule biosynthetic process	GO:0010558	4.93675e-20	19.3066	949	796	138	12839	TFAP2C,HNRNPU,RARB,MYT1L,RSF1,LDB2,SYNCRIP,SIRT1,HDAC4,KAT6B,NCOA2,MEF2A,ETV3,AEBP2,SKI,HMBOX1,URI1,FOXK1,RYBP,RCOR1,ZNF131,TCF7L2,ZBTB34,PRDM16,FOXO1,CUX2,CDYL2,SKOR1,ROCK1,FTO,SP3,MXD1,WWP1,KLF12,FMR1,GSC,ARID5B,MTF2,EIF4A2,SATB1,TIA1,GLIS2,MEF2C,HIPK2,ATXN1L,THRB,CBX6,HEY2,SOX5,CIRBP,DNMT3A,YAF2,ZEB2,CNOT6L,YTHDF2,FBXW11,TNRC6A,E2F8,FOXF2,PURG,CCND1,ENC1,EPC1,TSHZ3,ID2,ESR1,CNOT7,LBH,ELK3,INHB…
GO:BP	negative regulation of cellular macromolecule biosynthetic process	GO:2000113	7.47349e-20	19.1265	911	796	134	12839	TFAP2C,HNRNPU,RARB,MYT1L,RSF1,LDB2,SYNCRIP,SIRT1,HDAC4,KAT6B,NCOA2,MEF2A,ETV3,AEBP2,SKI,HMBOX1,URI1,FOXK1,RYBP,RCOR1,ZNF131,TCF7L2,ZBTB34,PRDM16,FOXO1,CUX2,SKOR1,ROCK1,FTO,SP3,MXD1,WWP1,KLF12,FMR1,GSC,ARID5B,MTF2,SATB1,TIA1,GLIS2,MEF2C,HIPK2,ATXN1L,THRB,CBX6,HEY2,SOX5,CIRBP,DNMT3A,YAF2,ZEB2,CNOT6L,YTHDF2,FBXW11,TNRC6A,E2F8,FOXF2,PURG,CCND1,ENC1,EPC1,TSHZ3,ID2,ESR1,CNOT7,LBH,ELK3,BTAF1,JARID2,IREB…
GO:BP	positive regulation of RNA metabolic process	GO:0051254	2.56923e-19	18.5902	1198	796	159	12839	ESRRG,TFAP2C,HNRNPU,INHBA,TET2,RARB,RSF1,LDB2,SS18,TP53INP1,SIRT1,EYA1,HDAC4,KAT6B,NCOA2,MED13,MEF2A,ADCYAP1,HMBOX1,ZNF654,CCNK,FOXK1,RYBP,ZNF131,TCF7L2,TAF4,PRDM16,NFATC1,FOXO1,CASZ1,RORA,ZNF292,EBF1,RORB,ROCK1,FTO,WAC,SP3,CAPRIN2,KLF12,PCGF5,MLLT10,GTF2H1,YES1,ARID5B,MTF2,PHIP,GLIS2,MEF2C,NPAS3,HIPK2,PLAG1,THRB,HOXD4,HEY2,SOX5,CIRBP,YAF2,ARID4B,ZEB2,CNOT6L,HOXA9,YTHDF2,FBXW11,TNRC6A,PPM1A,E2F8,…
GO:BP	regulation of multicellular organismal process	GO:0051239	3.79156e-19	18.4212	1870	796	215	12839	SPAG9,FLRT2,ESRRG,EFNB2,MAN2A1,INHBA,RARB,SLITRK4,SLITRK6,SIRT1,EYA1,PLCL2,LRRN1,HDAC4,SEC14L1,ATP1B1,GRID2,YWHAG,MEF2A,ADCYAP1,SYT1,SKI,PTPRD,PHLDB2,ATP2B4,SLC6A4,ROBO1,RIMS2,CACNA1D,TCF7L2,GSK3B,PRDM16,NFATC1,COL5A1,CASZ1,CUX2,MAPRE2,RORA,ZNRF3,ZBTB46,ROCK2,RORB,ROCK1,VLDLR,FTO,NR3C2,CAPRIN2,PIK3CA,PDCD6,FMR1,HOMER1,TXLNG,DOCK4,ITPKB,SRSF6,TIA1,ITCH,MEF2C,CELF1,HIPK2,ATXN1L,PLAG1,THRB,CAPRIN1,S…
GO:BP	positive regulation of nucleobase-containing compound metabolic process	GO:0045935	3.98807e-19	18.3992	1295	796	167	12839	ESRRG,TFAP2C,HNRNPU,INHBA,TET2,RARB,RSF1,LDB2,SS18,TP53INP1,SIRT1,EYA1,HDAC4,KAT6B,NCOA2,MED13,MEF2A,ADCYAP1,HMBOX1,ZNF654,CCNK,FOXK1,RYBP,ZNF131,TCF7L2,TAF4,PRDM16,NFATC1,FOXO1,CASZ1,RORA,ZNF292,EBF1,RORB,ROCK1,FTO,WAC,SP3,CAPRIN2,KLF12,PCGF5,MLLT10,GTF2H1,YES1,ARID5B,MTF2,PHIP,GLIS2,MEF2C,NPAS3,HIPK2,PLAG1,THRB,HOXD4,HEY2,SOX5,CIRBP,YAF2,ARID4B,ZEB2,CNOT6L,HOXA9,YTHDF2,FBXW11,TNRC6A,PPM1A,E2F8,…
GO:BP	multicellular organismal process	GO:0032501	2.05413e-18	17.6874	4193	796	382	12839	SPAG9,FLRT2,TENM2,H3F3B,ESRRG,TFAP2C,HNRNPU,ALCAM,EFNB2,VSX1,CXCL12,MAN2A1,GGNBP2,INHBA,TET2,RARB,MYT1L,LDB2,SLITRK4,SLITRK6,SS18,SIRT1,EYA1,PLCL2,LRRN1,HDAC4,NCOA2,TRPM3,SIAH1,STRBP,PPP1CC,SEC14L1,PRRC2C,ATP1B1,GRID2,YWHAG,MEF2A,BBX,ADCYAP1,MAP4,SYT1,SKI,GRIN2A,PTPRD,PHLDB2,CSMD1,ATP2B4,SLC6A4,ROBO1,RIMS2,CACNA1D,TCF7L2,TAF4,GSK3B,PRDM16,NTNG1,NFATC1,COL5A1,SCN1A,FOXO1,SCN2A,CASZ1,CUX2,MAPRE2,RO…
GO:BP	regulation of developmental process	GO:0050793	5.9194e-18	17.2277	1603	796	190	12839	SPAG9,FLRT2,HNRNPU,EFNB2,CXCL12,MAN2A1,INHBA,RARB,SLITRK4,SLITRK6,TP53INP1,SIRT1,EYA1,LRRN1,HDAC4,GRID2,YWHAG,SYT1,SKI,PTPRD,PHLDB2,ATP2B4,SLC6A4,ROBO1,RIMS2,TCF7L2,GSK3B,PRDM16,NFATC1,COL5A1,FOXO1,CASZ1,CUX2,RORA,ZNRF3,ZBTB46,ROCK2,RORB,APC,ROCK1,VLDLR,FTO,CAPRIN2,PIK3CA,PDCD6,FMR1,TXLNG,ITPKB,SRSF6,ITCH,PHIP,MEF2C,CELF1,HIPK2,ATXN1L,PLAG1,THRB,CAPRIN1,KRAS,SEMA6D,HEY2,SOX5,THBS2,DDX6,ZEB2,EFNA5…
GO:BP	positive regulation of transcription, DNA-templated	GO:0045893	1.68138e-17	16.7743	1090	796	145	12839	ESRRG,TFAP2C,HNRNPU,INHBA,TET2,RARB,RSF1,LDB2,SS18,TP53INP1,SIRT1,EYA1,HDAC4,KAT6B,NCOA2,MED13,MEF2A,ADCYAP1,HMBOX1,ZNF654,CCNK,FOXK1,RYBP,ZNF131,TCF7L2,TAF4,PRDM16,NFATC1,FOXO1,CASZ1,RORA,ZNF292,EBF1,RORB,WAC,SP3,CAPRIN2,KLF12,PCGF5,MLLT10,GTF2H1,YES1,MTF2,PHIP,GLIS2,MEF2C,NPAS3,HIPK2,PLAG1,THRB,HOXD4,HEY2,SOX5,YAF2,ARID4B,ZEB2,HOXA9,FBXW11,PPM1A,E2F8,FOXF2,ZNF711,NPAS2,EBF2,RFX4,LHX9,MYBL1,EPC1…
GO:BP	cell differentiation	GO:0030154	1.88637e-17	16.7244	2410	796	252	12839	SPAG9,FLRT2,TENM2,H3F3B,HNRNPU,ALCAM,EFNB2,VSX1,CXCL12,MAN2A1,GGNBP2,INHBA,TET2,RARB,MYT1L,SLITRK4,SLITRK6,TP53INP1,SIRT1,EYA1,PLCL2,FERMT2,HDAC4,STRBP,PRRC2C,GRID2,YWHAG,MEF2A,ADCYAP1,ETV3,MAP4,SYT1,SKI,GRIN2A,PHLDB2,ROBO1,RIMS2,TCF7L2,GSK3B,PRDM16,NTNG1,NFATC1,COL5A1,FOXO1,CASZ1,CUX2,RORA,DDX3X,ZBTB46,FOXN2,CHST11,ROCK2,RORB,EXT1,APC,ROCK1,HCN1,VLDLR,RPS6KB1,FTO,NR3C2,GRK5,SP3,CAPRIN2,PDCD6,YES…
GO:BP	nucleobase-containing compound biosynthetic process	GO:0034654	1.94887e-17	16.7102	2544	796	262	12839	ESRRG,TFAP2C,HNRNPU,VSX1,GTF2A1,INHBA,TET2,RARB,MYT1L,RSF1,LDB2,SS18,TP53INP1,KLF4,SIRT1,EYA1,HDAC4,KAT6B,NCOA2,NUDT4,MED13,HIPK3,MEF2A,ADCYAP1,ETV3,AEBP2,TFAP2A,SKI,HMBOX1,URI1,ZNF654,CCNK,FOXK1,RYBP,ATP2B4,ZNF236,RCOR1,ZNF131,MYEF2,TCF7L2,TAF4,ZBTB34,PRDM16,NFATC1,FOXO1,CASZ1,CUX2,RORA,CDYL2,ZNF292,SKOR1,LRRFIP1,FOXN2,EBF1,PANK1,SETD7,RORB,ELOVL6,NR3C2,ENTPD4,WAC,SP3,CAPRIN2,PTGES3,MXD1,NME7,PT…
GO:BP	negative regulation of nitrogen compound metabolic process	GO:0051172	2.08838e-17	16.6802	1525	796	182	12839	TFAP2C,HNRNPU,GGNBP2,RARB,MYT1L,RSF1,LDB2,SYNCRIP,SIRT1,HDAC4,KAT6B,NCOA2,HIPK3,MEF2A,ETV3,AEBP2,CBLB,SKI,GRIN2A,HMBOX1,URI1,LATS2,FOXK1,RYBP,ATP2B4,RCOR1,ZNF131,TCF7L2,ZBTB34,PRDM16,FOXO1,CUX2,CDYL2,SKOR1,ROCK2,ATG14,ROCK1,FTO,WAC,SP3,MXD1,WWP1,KLF12,FMR1,GSC,ARID5B,MTF2,EIF4A2,SRSF6,SATB1,TIA1,ITCH,GLIS2,SPRED2,MEF2C,HIPK2,ATXN1L,THRB,CBX6,IGF1R,HEY2,SOX5,CIRBP,DNMT3A,YAF2,ZEB2,CNOT6L,YTHDF2,FB…
GO:BP	positive regulation of RNA biosynthetic process	GO:1902680	2.49057e-17	16.6037	1141	796	149	12839	ESRRG,TFAP2C,HNRNPU,INHBA,TET2,RARB,RSF1,LDB2,SS18,TP53INP1,SIRT1,EYA1,HDAC4,KAT6B,NCOA2,MED13,MEF2A,ADCYAP1,HMBOX1,ZNF654,CCNK,FOXK1,RYBP,ZNF131,TCF7L2,TAF4,PRDM16,NFATC1,FOXO1,CASZ1,RORA,ZNF292,EBF1,RORB,WAC,SP3,CAPRIN2,KLF12,PCGF5,MLLT10,GTF2H1,YES1,ARID5B,MTF2,PHIP,GLIS2,MEF2C,NPAS3,HIPK2,PLAG1,THRB,HOXD4,HEY2,SOX5,YAF2,ARID4B,ZEB2,HOXA9,FBXW11,PPM1A,E2F8,FOXF2,ZNF711,NPAS2,RAP2C,EBF2,RFX4,LH…
GO:BP	positive regulation of nucleic acid-templated transcription	GO:1903508	2.49057e-17	16.6037	1141	796	149	12839	ESRRG,TFAP2C,HNRNPU,INHBA,TET2,RARB,RSF1,LDB2,SS18,TP53INP1,SIRT1,EYA1,HDAC4,KAT6B,NCOA2,MED13,MEF2A,ADCYAP1,HMBOX1,ZNF654,CCNK,FOXK1,RYBP,ZNF131,TCF7L2,TAF4,PRDM16,NFATC1,FOXO1,CASZ1,RORA,ZNF292,EBF1,RORB,WAC,SP3,CAPRIN2,KLF12,PCGF5,MLLT10,GTF2H1,YES1,ARID5B,MTF2,PHIP,GLIS2,MEF2C,NPAS3,HIPK2,PLAG1,THRB,HOXD4,HEY2,SOX5,YAF2,ARID4B,ZEB2,HOXA9,FBXW11,PPM1A,E2F8,FOXF2,ZNF711,NPAS2,RAP2C,EBF2,RFX4,LH…
GO:BP	positive regulation of gene expression	GO:0010628	3.12191e-17	16.5056	1376	796	169	12839	ESRRG,TFAP2C,HNRNPU,INHBA,TET2,RARB,RSF1,LDB2,SS18,TP53INP1,SYNCRIP,SIRT1,EYA1,HDAC4,KAT6B,NCOA2,MED13,MEF2A,ADCYAP1,HMBOX1,ZNF654,CCNK,FOXK1,RYBP,SLC6A4,ZNF131,TCF7L2,TAF4,PRDM16,NFATC1,FOXO1,CASZ1,CUX2,RORA,ZNF292,EBF1,ROCK2,RORB,ROCK1,RPS6KB1,WAC,SP3,CAPRIN2,KLF12,PCGF5,MLLT10,GTF2H1,YES1,FMR1,MTF2,PHIP,GLIS2,MEF2C,NPAS3,HIPK2,PLAG1,THRB,HOXD4,KRAS,HEY2,SOX5,CIRBP,YAF2,ARID4B,ZEB2,HOXA9,YTHDF2…
GO:BP	aromatic compound biosynthetic process	GO:0019438	3.38543e-17	16.4704	2596	796	265	12839	ESRRG,TFAP2C,HNRNPU,VSX1,GTF2A1,INHBA,TET2,RARB,MYT1L,RSF1,LDB2,SS18,TP53INP1,KLF4,SIRT1,EYA1,HDAC4,KAT6B,NCOA2,NUDT4,MED13,HIPK3,MEF2A,ADCYAP1,ETV3,AEBP2,TFAP2A,SKI,HMBOX1,URI1,ZNF654,CCNK,FOXK1,RYBP,ATP2B4,ZNF236,RCOR1,ZNF131,MYEF2,TCF7L2,TAF4,ZBTB34,PRDM16,NFATC1,FOXO1,CASZ1,CUX2,RORA,CDYL2,ZNF292,SKOR1,LRRFIP1,FOXN2,EBF1,PANK1,SETD7,RORB,ELOVL6,NR3C2,ENTPD4,WAC,SP3,CAPRIN2,PTGES3,MXD1,NME7,PT…
GO:BP	regulation of multicellular organismal development	GO:2000026	6.29596e-17	16.2009	1245	796	157	12839	SPAG9,FLRT2,EFNB2,MAN2A1,INHBA,RARB,SLITRK4,SLITRK6,SIRT1,EYA1,LRRN1,HDAC4,GRID2,YWHAG,SYT1,SKI,PTPRD,PHLDB2,ATP2B4,ROBO1,RIMS2,TCF7L2,GSK3B,NFATC1,COL5A1,CASZ1,CUX2,ZNRF3,ZBTB46,ROCK2,ROCK1,VLDLR,CAPRIN2,PDCD6,FMR1,TXLNG,ITPKB,SRSF6,ITCH,MEF2C,HIPK2,ATXN1L,PLAG1,THRB,CAPRIN1,SEMA6D,HEY2,SOX5,THBS2,DDX6,ZEB2,EFNA5,YTHDF2,SLITRK2,RHOB,CCND1,MACF1,RIN2,PPFIA2,RFX4,SNAP25,SULF1,ID2,ESR1,FAM19A1,SMOC…
GO:BP	positive regulation of cellular biosynthetic process	GO:0031328	6.77344e-17	16.1692	1328	796	164	12839	ESRRG,TFAP2C,HNRNPU,INHBA,TET2,RARB,RSF1,LDB2,SS18,TP53INP1,SIRT1,EYA1,HDAC4,KAT6B,NCOA2,MED13,MEF2A,ADCYAP1,HMBOX1,ZNF654,CCNK,FOXK1,RYBP,LPGAT1,ZNF131,TCF7L2,TAF4,PRDM16,NFATC1,FOXO1,CASZ1,RORA,ZNF292,EBF1,RORB,RPS6KB1,WAC,SP3,CAPRIN2,KLF12,PCGF5,MLLT10,GTF2H1,YES1,FMR1,ARID5B,MTF2,PHIP,GLIS2,MEF2C,NPAS3,HIPK2,PLAG1,THRB,HOXD4,HEY2,SOX5,YAF2,ARID4B,ZEB2,HOXA9,YTHDF2,FBXW11,PPM1A,E2F8,FOXF2,ZNF7…
GO:BP	positive regulation of biosynthetic process	GO:0009891	8.48166e-17	16.0715	1343	796	165	12839	ESRRG,TFAP2C,HNRNPU,INHBA,TET2,RARB,RSF1,LDB2,SS18,TP53INP1,SIRT1,EYA1,HDAC4,KAT6B,NCOA2,MED13,MEF2A,ADCYAP1,HMBOX1,ZNF654,CCNK,FOXK1,RYBP,LPGAT1,ZNF131,TCF7L2,TAF4,PRDM16,NFATC1,FOXO1,CASZ1,RORA,ZNF292,EBF1,RORB,RPS6KB1,WAC,SP3,CAPRIN2,KLF12,PCGF5,MLLT10,GTF2H1,YES1,FMR1,ARID5B,MTF2,PHIP,GLIS2,MEF2C,NPAS3,HIPK2,PLAG1,THRB,HOXD4,HEY2,SOX5,YAF2,ARID4B,ZEB2,HOXA9,YTHDF2,FBXW11,PPM1A,E2F8,FOXF2,ZNF7…
GO:BP	heterocycle biosynthetic process	GO:0018130	9.8479e-17	16.0067	2590	796	263	12839	ESRRG,TFAP2C,HNRNPU,VSX1,GTF2A1,INHBA,TET2,RARB,MYT1L,RSF1,LDB2,SS18,TP53INP1,KLF4,SIRT1,EYA1,HDAC4,KAT6B,NCOA2,NUDT4,MED13,HIPK3,MEF2A,ADCYAP1,ETV3,AEBP2,TFAP2A,SKI,HMBOX1,URI1,ZNF654,CCNK,FOXK1,RYBP,ATP2B4,ZNF236,RCOR1,ZNF131,MYEF2,TCF7L2,TAF4,ZBTB34,PRDM16,NFATC1,FOXO1,CASZ1,CUX2,RORA,CDYL2,ZNF292,SKOR1,LRRFIP1,FOXN2,EBF1,PANK1,SETD7,RORB,ELOVL6,NR3C2,ENTPD4,WAC,SP3,CAPRIN2,PTGES3,MXD1,NME7,PT…
GO:BP	positive regulation of transcription by RNA polymerase II	GO:0045944	1.1574e-16	15.9365	861	796	122	12839	ESRRG,TFAP2C,HNRNPU,INHBA,TET2,RARB,LDB2,SS18,SIRT1,EYA1,HDAC4,KAT6B,NCOA2,MED13,MEF2A,ADCYAP1,ZNF654,ZNF131,TCF7L2,TAF4,NFATC1,FOXO1,RORA,ZNF292,EBF1,RORB,SP3,CAPRIN2,KLF12,PCGF5,MLLT10,GTF2H1,YES1,MTF2,PHIP,GLIS2,MEF2C,NPAS3,HIPK2,PLAG1,THRB,HOXD4,HEY2,SOX5,ARID4B,ZEB2,HOXA9,E2F8,FOXF2,NPAS2,EBF2,RFX4,LHX9,MYBL1,EPC1,ESR1,CNOT7,ASXL2,ELK3,HOXA5,HLF,INSIG1,TFDP2,SOX4,FOSL2,MYCN,ATXN7,FOXP1,SMARC…
GO:BP	negative regulation of macromolecule metabolic process	GO:0010605	2.02837e-16	15.6929	1683	796	192	12839	TFAP2C,HNRNPU,GGNBP2,RARB,MYT1L,RSF1,LDB2,TP53INP1,SYNCRIP,SIRT1,HDAC4,KAT6B,NCOA2,HIPK3,MEF2A,ETV3,AEBP2,CBLB,SKI,GRIN2A,HMBOX1,URI1,LATS2,FOXK1,RYBP,ATP2B4,RCOR1,ZNF131,TCF7L2,ZBTB34,PRDM16,FOXO1,CUX2,CDYL2,SKOR1,ROCK2,ATG14,ROCK1,FTO,WAC,SP3,MXD1,WWP1,KLF12,FMR1,GSC,ARID5B,MTF2,EIF4A2,SRSF6,SATB1,TIA1,ITCH,GLIS2,SPRED2,MEF2C,HIPK2,ATXN1L,PLAG1,THRB,CBX6,IGF1R,HEY2,SOX5,CIRBP,DNMT3A,YAF2,ZEB2,C…
GO:BP	cell development	GO:0048468	2.64009e-16	15.5784	1383	796	167	12839	SPAG9,FLRT2,TENM2,H3F3B,HNRNPU,ALCAM,EFNB2,VSX1,CXCL12,MAN2A1,RARB,MYT1L,SLITRK4,SLITRK6,EYA1,FERMT2,HDAC4,STRBP,GRID2,YWHAG,MEF2A,ADCYAP1,MAP4,SYT1,SKI,ROBO1,RIMS2,GSK3B,NTNG1,CASZ1,CUX2,CHST11,ROCK2,RORB,EXT1,ROCK1,HCN1,VLDLR,RPS6KB1,CAPRIN2,PDCD6,FMR1,HOMER1,ARID5B,SGCD,MEF2C,CELF1,PLAG1,THRB,CAPRIN1,KRAS,SEMA6D,VAPA,HEY2,RAPH1,NCKAP1,L3MBTL3,DDX6,ARID4B,ZEB2,MAP1B,EGFLAM,EFNA5,YTHDF2,SLITRK2,…
GO:BP	positive regulation of macromolecule biosynthetic process	GO:0010557	2.95152e-16	15.53	1290	796	159	12839	ESRRG,TFAP2C,HNRNPU,INHBA,TET2,RARB,RSF1,LDB2,SS18,TP53INP1,SIRT1,EYA1,HDAC4,KAT6B,NCOA2,MED13,MEF2A,ADCYAP1,HMBOX1,ZNF654,CCNK,FOXK1,RYBP,ZNF131,TCF7L2,TAF4,PRDM16,NFATC1,FOXO1,CASZ1,RORA,ZNF292,EBF1,RORB,RPS6KB1,WAC,SP3,CAPRIN2,KLF12,PCGF5,MLLT10,GTF2H1,YES1,FMR1,ARID5B,MTF2,PHIP,GLIS2,MEF2C,NPAS3,HIPK2,PLAG1,THRB,HOXD4,HEY2,SOX5,YAF2,ARID4B,ZEB2,HOXA9,YTHDF2,FBXW11,PPM1A,E2F8,FOXF2,ZNF711,NPAS…
GO:BP	negative regulation of metabolic process	GO:0009892	3.54154e-16	15.4508	1830	796	203	12839	TFAP2C,HNRNPU,GGNBP2,RARB,MYT1L,RSF1,LDB2,TP53INP1,SYNCRIP,SIRT1,PLCL2,HDAC4,KAT6B,NCOA2,HIPK3,MEF2A,ETV3,AEBP2,CBLB,SKI,GRIN2A,HMBOX1,URI1,LATS2,FOXK1,RYBP,ATP2B4,RCOR1,ZNF131,TCF7L2,ZBTB34,PRDM16,FOXO1,CUX2,CDYL2,SKOR1,ROCK2,ATG14,ROCK1,FTO,WAC,SP3,MXD1,WWP1,KLF12,FMR1,GSC,PPP2R5A,ARID5B,MTF2,EIF4A2,SRSF6,SATB1,TIA1,ITCH,GLIS2,SPRED2,MEF2C,HIPK2,ATXN1L,PLAG1,THRB,CBX6,IGF1R,HEY2,SOX5,CIRBP,DNMT…
GO:BP	negative regulation of cellular metabolic process	GO:0031324	3.55853e-16	15.4487	1643	796	188	12839	TFAP2C,HNRNPU,GGNBP2,RARB,MYT1L,RSF1,LDB2,SYNCRIP,SIRT1,HDAC4,KAT6B,NCOA2,HIPK3,MEF2A,ETV3,AEBP2,CBLB,SKI,HMBOX1,URI1,LATS2,FOXK1,RYBP,ATP2B4,RCOR1,ZNF131,TCF7L2,ZBTB34,PRDM16,FOXO1,CUX2,CDYL2,SKOR1,ROCK2,ATG14,ROCK1,FTO,WAC,SP3,MXD1,WWP1,KLF12,FMR1,GSC,PPP2R5A,ARID5B,MTF2,EIF4A2,SRSF6,SATB1,TIA1,ITCH,GLIS2,SPRED2,MEF2C,HIPK2,ATXN1L,THRB,CBX6,IGF1R,HEY2,SOX5,CIRBP,DNMT3A,YAF2,ZEB2,CNOT6L,YTHDF2,F…
GO:BP	macromolecule biosynthetic process	GO:0009059	6.08715e-16	15.2156	3151	796	301	12839	ESRRG,TFAP2C,HNRNPU,VSX1,GTF2A1,INHBA,TET2,RARB,ZDHHC6,MYT1L,RSF1,LDB2,SS18,TP53INP1,SYNCRIP,KLF4,SIRT1,EYA1,HDAC4,KAT6B,NCOA2,MED13,HIPK3,MEF2A,ADCYAP1,ETV3,AEBP2,TFAP2A,SKI,HMBOX1,URI1,ZNF654,CCNK,FOXK1,RYBP,ATP2B4,ZNF236,RCOR1,ZNF131,MYEF2,NUCKS1,TCF7L2,TAF4,ZBTB34,PRDM16,ZDHHC18,NFATC1,COL5A1,FOXO1,CASZ1,CUX2,RORA,CDYL2,ZNF292,SKOR1,LRRFIP1,FOXN2,EBF1,CHST11,SETD7,RORB,EXT1,ROCK1,RPS6KB1,FTO,…
GO:BP	cellular developmental process	GO:0048869	6.5651e-16	15.1828	2547	796	257	12839	SPAG9,FLRT2,TENM2,H3F3B,HNRNPU,ALCAM,EFNB2,VSX1,CXCL12,MAN2A1,GGNBP2,INHBA,TET2,RARB,MYT1L,SLITRK4,SLITRK6,SS18,TP53INP1,SIRT1,EYA1,PLCL2,CAP2,FERMT2,HDAC4,STRBP,PRRC2C,GRID2,YWHAG,MEF2A,ADCYAP1,ETV3,MAP4,SYT1,SKI,GRIN2A,PHLDB2,ROBO1,RIMS2,TCF7L2,GSK3B,PRDM16,NTNG1,NFATC1,COL5A1,FOXO1,CASZ1,CUX2,RORA,DDX3X,ZBTB46,FOXN2,CHST11,ROCK2,RORB,EXT1,APC,ROCK1,HCN1,VLDLR,RPS6KB1,FTO,NR3C2,GRK5,SP3,CAPRIN2…
GO:BP	organic cyclic compound biosynthetic process	GO:1901362	6.86253e-16	15.1635	2670	796	266	12839	ESRRG,TFAP2C,HNRNPU,VSX1,GTF2A1,INHBA,TET2,RARB,MYT1L,RSF1,LDB2,SS18,TP53INP1,KLF4,SIRT1,EYA1,HDAC4,KAT6B,NCOA2,NUDT4,MED13,HIPK3,MEF2A,ADCYAP1,ETV3,AEBP2,TFAP2A,SKI,HMBOX1,URI1,ZNF654,CCNK,FOXK1,RYBP,ATP2B4,ZNF236,RCOR1,ZNF131,MYEF2,TCF7L2,TAF4,ZBTB34,PRDM16,NFATC1,FOXO1,CASZ1,CUX2,RORA,CDYL2,ZNF292,SKOR1,LRRFIP1,FOXN2,EBF1,PANK1,SETD7,RORB,ELOVL6,NR3C2,ENTPD4,WAC,SP3,CAPRIN2,PTGES3,MXD1,NME7,PT…
GO:BP	negative regulation of RNA biosynthetic process	GO:1902679	8.38181e-16	15.0767	819	796	116	12839	TFAP2C,HNRNPU,RARB,MYT1L,RSF1,LDB2,SIRT1,HDAC4,KAT6B,NCOA2,MEF2A,ETV3,AEBP2,SKI,HMBOX1,URI1,FOXK1,RYBP,RCOR1,ZNF131,TCF7L2,ZBTB34,PRDM16,FOXO1,CUX2,CDYL2,SKOR1,SP3,MXD1,WWP1,KLF12,GSC,ARID5B,MTF2,EIF4A2,SATB1,GLIS2,MEF2C,HIPK2,ATXN1L,THRB,CBX6,HEY2,SOX5,DNMT3A,YAF2,ZEB2,FBXW11,E2F8,FOXF2,PURG,CCND1,EPC1,TSHZ3,ID2,ESR1,CNOT7,LBH,ELK3,BTAF1,JARID2,NACC2,KDM2A,TFDP2,MIER1,RBFOX2,JAZF1,FOXP1,PHF12,SM…
GO:BP	negative regulation of nucleic acid-templated transcription	GO:1903507	8.38181e-16	15.0767	819	796	116	12839	TFAP2C,HNRNPU,RARB,MYT1L,RSF1,LDB2,SIRT1,HDAC4,KAT6B,NCOA2,MEF2A,ETV3,AEBP2,SKI,HMBOX1,URI1,FOXK1,RYBP,RCOR1,ZNF131,TCF7L2,ZBTB34,PRDM16,FOXO1,CUX2,CDYL2,SKOR1,SP3,MXD1,WWP1,KLF12,GSC,ARID5B,MTF2,EIF4A2,SATB1,GLIS2,MEF2C,HIPK2,ATXN1L,THRB,CBX6,HEY2,SOX5,DNMT3A,YAF2,ZEB2,FBXW11,E2F8,FOXF2,PURG,CCND1,EPC1,TSHZ3,ID2,ESR1,CNOT7,LBH,ELK3,BTAF1,JARID2,NACC2,KDM2A,TFDP2,MIER1,RBFOX2,JAZF1,FOXP1,PHF12,SM…
GO:BP	cellular nitrogen compound biosynthetic process	GO:0044271	1.17265e-15	14.9308	3040	796	292	12839	ESRRG,TFAP2C,HNRNPU,VSX1,GTF2A1,INHBA,TET2,RARB,MYT1L,RSF1,LDB2,SS18,TP53INP1,SYNCRIP,KLF4,SIRT1,EYA1,HDAC4,KAT6B,NCOA2,NUDT4,MED13,HIPK3,MEF2A,SGMS1,ADCYAP1,ETV3,AEBP2,TFAP2A,SKI,HMBOX1,URI1,ZNF654,CCNK,FOXK1,RYBP,ATP2B4,ZNF236,RCOR1,ZNF131,MYEF2,TCF7L2,TAF4,ZBTB34,PRDM16,NFATC1,FOXO1,CASZ1,CUX2,RORA,CDYL2,ZNF292,SKOR1,LRRFIP1,FOXN2,EBF1,PANK1,SETD7,ROCK2,RORB,ELOVL6,ROCK1,RPS6KB1,FTO,NR3C2,ENTP…
GO:BP	negative regulation of transcription, DNA-templated	GO:0045892	1.4606e-15	14.8355	793	796	113	12839	TFAP2C,HNRNPU,RARB,MYT1L,RSF1,LDB2,SIRT1,HDAC4,KAT6B,NCOA2,MEF2A,ETV3,AEBP2,SKI,HMBOX1,URI1,FOXK1,RYBP,RCOR1,ZNF131,TCF7L2,ZBTB34,PRDM16,FOXO1,CUX2,SKOR1,SP3,MXD1,WWP1,KLF12,GSC,ARID5B,MTF2,SATB1,GLIS2,MEF2C,HIPK2,ATXN1L,THRB,CBX6,HEY2,SOX5,DNMT3A,YAF2,ZEB2,FBXW11,E2F8,FOXF2,PURG,CCND1,EPC1,TSHZ3,ID2,ESR1,CNOT7,LBH,ELK3,BTAF1,JARID2,NACC2,KDM2A,TFDP2,MIER1,RBFOX2,JAZF1,FOXP1,PHF12,SMARCA2,MECOM,C…
GO:BP	cellular macromolecule biosynthetic process	GO:0034645	1.76354e-15	14.7536	3077	796	294	12839	ESRRG,TFAP2C,HNRNPU,VSX1,GTF2A1,INHBA,TET2,RARB,ZDHHC6,MYT1L,RSF1,LDB2,SS18,TP53INP1,SYNCRIP,KLF4,SIRT1,EYA1,HDAC4,KAT6B,NCOA2,MED13,HIPK3,MEF2A,ADCYAP1,ETV3,AEBP2,TFAP2A,SKI,HMBOX1,URI1,ZNF654,CCNK,FOXK1,RYBP,ATP2B4,ZNF236,RCOR1,ZNF131,MYEF2,NUCKS1,TCF7L2,TAF4,ZBTB34,PRDM16,ZDHHC18,NFATC1,FOXO1,CASZ1,CUX2,RORA,ZNF292,SKOR1,LRRFIP1,FOXN2,EBF1,CHST11,SETD7,RORB,EXT1,ROCK1,RPS6KB1,FTO,NR3C2,WAC,SP3…
GO:BP	nervous system development	GO:0007399	2.79296e-15	14.5539	1443	796	169	12839	SPAG9,FLRT2,TENM2,ALCAM,EFNB2,VSX1,CXCL12,MAN2A1,INHBA,RARB,MYT1L,SLITRK4,SLITRK6,EYA1,LRRN1,HDAC4,GRID2,YWHAG,ADCYAP1,MAP4,SYT1,SKI,GRIN2A,PTPRD,SLC6A4,ROBO1,RIMS2,GSK3B,PRDM16,NTNG1,NFATC1,SCN2A,CASZ1,CUX2,RORA,RORB,EXT1,VCAN,ROCK1,HCN1,VLDLR,NR3C2,CAPRIN2,FMR1,GSC,GLIS2,MEF2C,HIPK2,SUN1,ATXN1L,PLAG1,THRB,CAPRIN1,KRAS,SEMA6D,VAPA,HEY2,SOX5,RAPH1,NCKAP1,DDX6,ZEB2,MAP1B,EGFLAM,EFNA5,YTHDF2,SLITRK…
GO:BP	cellular macromolecule metabolic process	GO:0044260	5.20813e-15	14.2833	5623	796	462	12839	SPAG9,ESRRG,TFAP2C,FIGN,P4HA1,HNRNPU,EFNB2,VSX1,GTF2A1,MAN2A1,GGNBP2,INHBA,TET2,RARB,ZDHHC6,MYT1L,RSF1,LDB2,SS18,TP53INP1,SYNCRIP,KLF4,SIRT1,EYA1,PLCL2,HDAC4,KAT6B,NCOA2,SIAH1,PPP1CC,MED13,HIPK3,MEF2A,ADCYAP1,ETV3,DCUN1D4,SNRK,NSG1,AEBP2,TFAP2A,CBLB,SKI,SDCBP,HMBOX1,PTPRD,URI1,PPP6R3,LATS2,ZNF654,CCNK,FOXK1,RYBP,ATP2B4,ZNF236,ROBO1,RCOR1,ZNF131,MYEF2,PPP2R5C,NUCKS1,TLK1,TCF7L2,TAF4,GSK3B,PELI2,PP…
GO:BP	negative regulation of RNA metabolic process	GO:0051253	6.63029e-15	14.1785	886	796	120	12839	TFAP2C,HNRNPU,RARB,MYT1L,RSF1,LDB2,SYNCRIP,SIRT1,HDAC4,KAT6B,NCOA2,MEF2A,ETV3,AEBP2,SKI,HMBOX1,URI1,FOXK1,RYBP,RCOR1,ZNF131,TCF7L2,ZBTB34,PRDM16,FOXO1,CUX2,CDYL2,SKOR1,SP3,MXD1,WWP1,KLF12,FMR1,GSC,ARID5B,MTF2,EIF4A2,SRSF6,SATB1,GLIS2,MEF2C,HIPK2,ATXN1L,THRB,CBX6,HEY2,SOX5,DNMT3A,YAF2,ZEB2,FBXW11,E2F8,FOXF2,PURG,CCND1,EPC1,TSHZ3,ID2,ESR1,CNOT7,LBH,ELK3,BTAF1,JARID2,NACC2,KDM2A,TFDP2,MIER1,RBFOX2,J…
GO:BP	neurogenesis	GO:0022008	7.20551e-15	14.1423	1067	796	136	12839	SPAG9,FLRT2,TENM2,ALCAM,EFNB2,VSX1,CXCL12,MAN2A1,INHBA,RARB,MYT1L,SLITRK4,SLITRK6,EYA1,GRID2,YWHAG,ADCYAP1,MAP4,SYT1,SKI,GRIN2A,ROBO1,RIMS2,GSK3B,PRDM16,NTNG1,NFATC1,CASZ1,CUX2,RORA,RORB,EXT1,ROCK1,HCN1,VLDLR,CAPRIN2,FMR1,MEF2C,HIPK2,SUN1,PLAG1,THRB,CAPRIN1,KRAS,SEMA6D,VAPA,HEY2,SOX5,RAPH1,NCKAP1,DDX6,ZEB2,MAP1B,EGFLAM,EFNA5,YTHDF2,SLITRK2,MACF1,PPFIA2,RNF165,LHX9,SNAP25,ID2,WNT7B,FAM19A1,FRS2,DS…
GO:BP	anatomical structure morphogenesis	GO:0009653	8.95096e-15	14.0481	1734	796	191	12839	FLRT2,ALCAM,EFNB2,VSX1,CXCL12,MAN2A1,INHBA,RARB,SLITRK4,SLITRK6,SS18,SIRT1,EYA1,CAP2,FERMT2,GRID2,MEF2A,SYT1,PHLDB2,EXOC5,ATP2B4,SLC6A4,ROBO1,RIMS2,NTNG1,COL5A1,CUX2,RORA,ZNRF3,CHST11,ROCK2,RORB,EXT1,ROCK1,HCN1,VLDLR,SP3,CAPRIN2,PTPN14,PDCD6,GSC,ARID5B,SRSF6,PHIP,SGCD,MEF2C,HIPK2,PLAG1,THRB,HOXD4,CAPRIN1,KRAS,SEMA6D,HEY2,RAPH1,NCKAP1,THBS2,ZEB2,MAP1B,EGFLAM,EFNA5,HOXA9,SLITRK2,RHOB,ARHGAP12,E2F8,…
GO:BP	generation of neurons	GO:0048699	3.02003e-14	13.52	994	796	128	12839	SPAG9,FLRT2,TENM2,ALCAM,EFNB2,VSX1,CXCL12,MAN2A1,INHBA,RARB,MYT1L,SLITRK4,SLITRK6,EYA1,GRID2,YWHAG,ADCYAP1,MAP4,SYT1,SKI,ROBO1,RIMS2,GSK3B,NTNG1,NFATC1,CASZ1,CUX2,RORA,RORB,EXT1,ROCK1,HCN1,VLDLR,CAPRIN2,FMR1,MEF2C,HIPK2,PLAG1,THRB,CAPRIN1,SEMA6D,VAPA,HEY2,SOX5,RAPH1,NCKAP1,DDX6,ZEB2,MAP1B,EGFLAM,EFNA5,YTHDF2,SLITRK2,MACF1,PPFIA2,RNF165,LHX9,SNAP25,ID2,WNT7B,FAM19A1,FRS2,DSCAM,NPTN,CRMP1,ROBO2,ERB…
GO:BP	regulation of cell differentiation	GO:0045595	5.44394e-14	13.2641	1082	796	135	12839	SPAG9,FLRT2,HNRNPU,EFNB2,MAN2A1,INHBA,RARB,TP53INP1,SIRT1,EYA1,HDAC4,GRID2,YWHAG,SYT1,SKI,PHLDB2,ROBO1,RIMS2,TCF7L2,GSK3B,PRDM16,NFATC1,COL5A1,FOXO1,CASZ1,CUX2,RORA,ZBTB46,ROCK2,RORB,APC,ROCK1,VLDLR,FTO,CAPRIN2,FMR1,ITPKB,SRSF6,MEF2C,PLAG1,THRB,CAPRIN1,KRAS,SEMA6D,HEY2,SOX5,DDX6,ZEB2,EFNA5,YTHDF2,CCND1,MACF1,ADAMTS20,RIN2,PPFIA2,SNAP25,ID2,FAM19A1,LBH,FRS2,DSCAM,MAPK1,HOXA5,KIT,CRMP1,ROBO2,ERBB4,…
GO:BP	negative regulation of nucleobase-containing compound metabolic process	GO:0045934	1.60414e-13	12.7948	947	796	122	12839	TFAP2C,HNRNPU,RARB,MYT1L,RSF1,LDB2,SYNCRIP,SIRT1,HDAC4,KAT6B,NCOA2,MEF2A,ETV3,AEBP2,SKI,HMBOX1,URI1,FOXK1,RYBP,RCOR1,ZNF131,TCF7L2,ZBTB34,PRDM16,FOXO1,CUX2,CDYL2,SKOR1,SP3,MXD1,WWP1,KLF12,FMR1,GSC,ARID5B,MTF2,EIF4A2,SRSF6,SATB1,GLIS2,MEF2C,HIPK2,ATXN1L,THRB,CBX6,HEY2,SOX5,DNMT3A,YAF2,ZEB2,FBXW11,E2F8,FOXF2,PURG,CCND1,EPC1,TSHZ3,ID2,ESR1,CNOT7,LBH,ELK3,BTAF1,JARID2,NACC2,KDM2A,TFDP2,MIER1,RBFOX2,J…
GO:BP	negative regulation of transcription by RNA polymerase II	GO:0000122	1.66295e-13	12.7791	580	796	88	12839	TFAP2C,HNRNPU,RARB,MYT1L,LDB2,SIRT1,HDAC4,NCOA2,MEF2A,ETV3,AEBP2,SKI,HMBOX1,URI1,FOXK1,RYBP,RCOR1,ZNF131,TCF7L2,ZBTB34,PRDM16,FOXO1,CUX2,SKOR1,SP3,MXD1,KLF12,GSC,ARID5B,MTF2,SATB1,GLIS2,MEF2C,HIPK2,ATXN1L,THRB,CBX6,HEY2,DNMT3A,ZEB2,E2F8,PURG,CCND1,EPC1,ID2,ESR1,CNOT7,ELK3,JARID2,NACC2,MIER1,JAZF1,FOXP1,PHF12,CBX7,HBP1,KLF7,NFIA,NFIB,ZBTB20,ZFPM2,FOXP2,SOX6,SPEN,ATXN1,DLX1,NRARP,CBFB,CPEB3,NFATC2,…
GO:BP	neuron differentiation	GO:0030182	1.38936e-12	11.8572	895	796	115	12839	SPAG9,FLRT2,TENM2,ALCAM,EFNB2,VSX1,CXCL12,INHBA,RARB,MYT1L,SLITRK4,SLITRK6,EYA1,GRID2,YWHAG,ADCYAP1,MAP4,SYT1,ROBO1,RIMS2,GSK3B,NTNG1,CASZ1,CUX2,RORA,RORB,EXT1,ROCK1,HCN1,VLDLR,CAPRIN2,FMR1,MEF2C,HIPK2,THRB,CAPRIN1,SEMA6D,VAPA,HEY2,RAPH1,NCKAP1,DDX6,ZEB2,MAP1B,EGFLAM,EFNA5,SLITRK2,MACF1,PPFIA2,RNF165,LHX9,SNAP25,ID2,WNT7B,DSCAM,NPTN,CRMP1,ROBO2,ERBB4,HECW2,LRP12,RBFOX2,SOX4,SGK1,SPOCK1,MYLIP,FOXP…
GO:BP	gene expression	GO:0010467	1.10289e-11	10.9575	3480	796	308	12839	ESRRG,TFAP2C,HNRNPU,VSX1,GTF2A1,GGNBP2,INHBA,TET2,RARB,MYT1L,RSF1,LDB2,SS18,TP53INP1,SYNCRIP,KLF4,SIRT1,EYA1,HDAC4,KAT6B,NCOA2,PPP1CC,ATP1B1,MED13,HIPK3,MEF2A,ADCYAP1,ETV3,AEBP2,TFAP2A,SKI,HMBOX1,URI1,ZNF654,CCNK,FOXK1,RYBP,ATP2B4,ADARB2,ZNF236,SLC6A4,RCOR1,ZNF131,MYEF2,TCF7L2,TAF4,ZBTB34,PRDM16,NFATC1,FOXO1,CASZ1,CUX2,RORA,ZNF292,SKOR1,LRRFIP1,FOXN2,EBF1,SETD7,ROCK2,RORB,ATG14,ROCK1,RPS6KB1,FTO,…
GO:BP	organic substance biosynthetic process	GO:1901576	1.26502e-11	10.8979	3806	796	330	12839	ESRRG,TFAP2C,HNRNPU,VSX1,GTF2A1,INHBA,TET2,RARB,ZDHHC6,MYT1L,RSF1,LDB2,SS18,TP53INP1,SYNCRIP,KLF4,SIRT1,EYA1,PLCL2,HDAC4,KAT6B,NCOA2,NUDT4,MED13,HIPK3,MEF2A,SGMS1,ADCYAP1,ETV3,AEBP2,TFAP2A,SKI,IPMK,HMBOX1,URI1,ZNF654,CCNK,FOXK1,RYBP,ATP2B4,ZNF236,LPGAT1,RCOR1,ZNF131,MYEF2,NUCKS1,TCF7L2,TAF4,PPTC7,ZBTB34,PRDM16,ZDHHC18,NFATC1,COL5A1,FOXO1,CASZ1,CUX2,RORA,CDYL2,ZNF292,SKOR1,LRRFIP1,FOXN2,EBF1,PANK1…
GO:BP	RNA metabolic process	GO:0016070	1.39877e-11	10.8543	3027	796	276	12839	ESRRG,TFAP2C,HNRNPU,VSX1,GTF2A1,INHBA,TET2,RARB,MYT1L,RSF1,LDB2,SS18,TP53INP1,SYNCRIP,KLF4,SIRT1,EYA1,HDAC4,KAT6B,NCOA2,MED13,HIPK3,MEF2A,ADCYAP1,ETV3,AEBP2,TFAP2A,SKI,HMBOX1,URI1,ZNF654,CCNK,FOXK1,RYBP,ATP2B4,ADARB2,ZNF236,RCOR1,ZNF131,MYEF2,TCF7L2,TAF4,ZBTB34,PRDM16,NFATC1,FOXO1,CASZ1,CUX2,RORA,CDYL2,ZNF292,SKOR1,LRRFIP1,FOXN2,EBF1,SETD7,RORB,ROCK1,FTO,NR3C2,WAC,SP3,CAPRIN2,MXD1,PTPN14,MBNL2,WW…
GO:BP	positive regulation of multicellular organismal process	GO:0051240	1.92642e-11	10.7152	1035	796	124	12839	SPAG9,FLRT2,ESRRG,EFNB2,MAN2A1,INHBA,SLITRK4,SLITRK6,SIRT1,LRRN1,SEC14L1,GRID2,MEF2A,ADCYAP1,SYT1,PHLDB2,ROBO1,RIMS2,TCF7L2,PRDM16,CUX2,MAPRE2,RORA,ZBTB46,ROCK2,ROCK1,VLDLR,CAPRIN2,PDCD6,ITPKB,SRSF6,ITCH,MEF2C,CELF1,HIPK2,ATXN1L,PLAG1,CAPRIN1,HEY2,SOX5,ZEB2,EFNA5,SLITRK2,RHOB,CCND1,MACF1,RIN2,EBF2,GRB10,SULF1,ID2,APPL1,SMOC2,LBH,FRS2,ADAM12,DSCAM,INHBB,HOXA5,KIT,ABCA1,KIAA1462,ROBO2,ERBB4,SOCS5,C…
GO:BP	regulation of nervous system development	GO:0051960	2.99977e-11	10.5229	591	796	84	12839	SPAG9,FLRT2,EFNB2,MAN2A1,SLITRK4,SLITRK6,EYA1,LRRN1,GRID2,YWHAG,SYT1,SKI,PTPRD,ROBO1,RIMS2,GSK3B,CASZ1,CUX2,ROCK1,VLDLR,CAPRIN2,FMR1,MEF2C,PLAG1,THRB,CAPRIN1,SEMA6D,HEY2,DDX6,ZEB2,EFNA5,YTHDF2,SLITRK2,MACF1,PPFIA2,RFX4,SNAP25,ID2,FAM19A1,DSCAM,CRMP1,ROBO2,ERBB4,HECW2,IL1RAPL1,CBLN2,SPOCK1,MYLIP,MYCL,SIPA1L1,DLG5,RAPGEF2,LRP2,BMPR2,SPEN,SMURF1,DLX1,MAPK6,NEUROD1,PTEN,TCF12,BCL11B,ZSWIM6,LRRTM3,DKK…
GO:BP	cellular biosynthetic process	GO:0044249	4.4621e-11	10.3505	3752	796	324	12839	ESRRG,TFAP2C,HNRNPU,VSX1,GTF2A1,INHBA,TET2,RARB,ZDHHC6,MYT1L,RSF1,LDB2,SS18,TP53INP1,SYNCRIP,KLF4,SIRT1,EYA1,HDAC4,KAT6B,NCOA2,NUDT4,MED13,HIPK3,MEF2A,SGMS1,ADCYAP1,ETV3,AEBP2,TFAP2A,SKI,HMBOX1,URI1,ZNF654,CCNK,FOXK1,RYBP,ATP2B4,ZNF236,LPGAT1,RCOR1,ZNF131,MYEF2,NUCKS1,TCF7L2,TAF4,PPTC7,ZBTB34,PRDM16,ZDHHC18,NFATC1,FOXO1,CASZ1,CUX2,RORA,CDYL2,ZNF292,SKOR1,LRRFIP1,FOXN2,EBF1,PANK1,CHST11,SETD7,ROCK…
GO:BP	biosynthetic process	GO:0009058	5.24805e-11	10.28	3875	796	332	12839	ESRRG,TFAP2C,HNRNPU,VSX1,GTF2A1,INHBA,TET2,RARB,ZDHHC6,MYT1L,RSF1,LDB2,SS18,TP53INP1,SYNCRIP,KLF4,SIRT1,EYA1,PLCL2,HDAC4,KAT6B,NCOA2,NUDT4,MED13,HIPK3,MEF2A,SGMS1,ADCYAP1,ETV3,AEBP2,TFAP2A,SKI,IPMK,HMBOX1,URI1,ZNF654,CCNK,FOXK1,RYBP,ATP2B4,ZNF236,LPGAT1,RCOR1,ZNF131,MYEF2,NUCKS1,TCF7L2,TAF4,PPTC7,ZBTB34,PRDM16,ZDHHC18,NFATC1,COL5A1,FOXO1,CASZ1,CUX2,RORA,CDYL2,ZNF292,SKOR1,LRRFIP1,FOXN2,EBF1,PANK1…
GO:BP	cellular response to endogenous stimulus	GO:0071495	7.18204e-11	10.1438	856	796	107	12839	FLRT2,ESRRG,HNRNPU,RARB,SIRT1,FERMT2,NCOA2,NSG1,SKI,SDCBP,URI1,SESN3,LATS2,ATP2B4,GSK3B,PRDM16,FOXO1,RORA,SKOR1,CHST11,ROCK2,RORB,ROCK1,HCN1,RPS6KB1,NR3C2,YES1,PHIP,MEF2C,HIPK2,THRB,IGF1R,SOX5,NLK,DNMT3A,C2CD5,EFNA5,PPM1A,GNAQ,RAB8B,GRB10,RAP1B,RNF165,SULF1,PRKAA2,ID2,APPL1,ESR1,SMOC2,LBH,FRS2,INHBB,MAPK1,KIT,BMP3,ROBO2,ERBB4,IGFBP5,ZFYVE9,RRAGD,RBFOX2,VPS35,CTGF,RNF111,ADIPOR2,SOCS3,SHCBP1,THBS1…
GO:BP	positive regulation of developmental process	GO:0051094	9.93578e-11	10.0028	849	796	106	12839	SPAG9,FLRT2,HNRNPU,EFNB2,CXCL12,MAN2A1,INHBA,SLITRK4,SLITRK6,SIRT1,LRRN1,GRID2,SYT1,PHLDB2,ROBO1,RIMS2,TCF7L2,PRDM16,CUX2,ZBTB46,VLDLR,CAPRIN2,PDCD6,ITPKB,SRSF6,ITCH,MEF2C,CELF1,HIPK2,ATXN1L,PLAG1,CAPRIN1,HEY2,SOX5,ZEB2,EFNA5,SLITRK2,RHOB,CCND1,MACF1,ADAMTS20,RIN2,ID2,SMOC2,LBH,FRS2,ADAM12,DSCAM,HOXA5,KIT,KIAA1462,ROBO2,ERBB4,SOCS5,CYLD,VPS35,CTGF,CBLN2,SOCS3,KLF10,THBS1,BAMBI,IGF1,DLG5,ZFPM2,LRP…
GO:BP	negative regulation of developmental process	GO:0051093	1.10484e-10	9.9567	595	796	83	12839	HNRNPU,EFNB2,INHBA,RARB,TP53INP1,SIRT1,HDAC4,SKI,PHLDB2,ATP2B4,SLC6A4,ROBO1,NFATC1,COL5A1,FOXO1,RORA,ZBTB46,ROCK2,RORB,ROCK1,ITPKB,SRSF6,THRB,KRAS,SEMA6D,HEY2,THBS2,DDX6,EFNA5,CCND1,RFX4,SULF1,ID2,LBH,FRS2,MAPK1,HOXA5,CRMP1,ERBB4,IGFBP5,SOCS5,INSIG1,SPOCK1,MYLIP,FOXP1,ATF2,EPN2,ABR,THBS1,IGF1,KLF13,KLF7,ADRB1,NFIB,ZFPM2,RAPGEF2,BMPR2,SOX6,DLX1,NRARP,CBFB,MBNL3,NFATC2,PTEN,DKK1,HSPA9,CORO1C,APP,CR…
GO:BP	response to endogenous stimulus	GO:0009719	1.1767e-10	9.92933	921	796	112	12839	FLRT2,ESRRG,HNRNPU,RARB,SIRT1,FERMT2,NCOA2,NSG1,SKI,SDCBP,URI1,SESN3,LATS2,ATP2B4,GSK3B,PRDM16,FOXO1,RORA,SKOR1,CHST11,ROCK2,RORB,ROCK1,HCN1,RPS6KB1,NR3C2,YES1,PHIP,MEF2C,HIPK2,THRB,IGF1R,SOX5,NLK,DNMT3A,C2CD5,EFNA5,PPM1A,CCND1,GNAQ,RAB8B,GRB10,RAP1B,RNF165,SULF1,PRKAA2,ID2,APPL1,ESR1,SMOC2,LBH,FRS2,INHBB,MAPK1,KIT,BMP3,ABCA1,ROBO2,ERBB4,IGFBP5,SOCS5,ZFYVE9,RRAGD,RBFOX2,VPS35,CTGF,RNF111,ADIPOR2,…
GO:BP	animal organ development	GO:0048513	1.27217e-10	9.89546	2018	796	199	12839	FLRT2,H3F3B,TFAP2C,HNRNPU,EFNB2,VSX1,MAN2A1,INHBA,TET2,RARB,SLITRK6,SIRT1,EYA1,PLCL2,HDAC4,PRRC2C,GRID2,MEF2A,BBX,PHLDB2,SLC6A4,ROBO1,TCF7L2,TAF4,GSK3B,PRDM16,NTNG1,COL5A1,RORA,ZNRF3,ZBTB46,FOXN2,CHST11,ROCK2,RORB,EXT1,ROCK1,HCN1,VLDLR,FTO,NR3C2,SP3,PIK3CA,PDCD6,GSC,HOMER1,TXLNG,ARID5B,ITPKB,SRSF6,SATB1,SGCD,MEF2C,HIPK2,SUN1,ATXN1L,PLAG1,THRB,HOXD4,KRAS,SEMA6D,HEY2,SOX5,L3MBTL3,ARID4B,ZEB2,EGFLAM…
GO:BP	regulation of cell communication	GO:0010646	1.72469e-10	9.76329	2132	796	207	12839	SPAG9,GGNBP2,INHBA,SIRT1,EYA1,PLCL2,SIAH1,SEC14L1,GRID2,YWHAG,HIPK3,RIMS1,ADCYAP1,SYT1,CBLB,SKI,GRIN2A,SDCBP,URI1,SESN3,LATS2,ATP2B4,ROBO1,RIMS2,CACNA1D,TCF7L2,GSK3B,PELI2,NETO2,PRDM16,NTNG1,NFATC1,FOXO1,CUX2,AKAP1,MAPRE2,RORA,ZNRF3,SKOR1,ARHGEF4,CHST11,APC,ROCK1,KCNB1,RPS6KB1,NR3C2,CAPRIN2,PDCD6,FMR1,GSC,HOMER1,ITPKB,ITCH,PHIP,KCTD16,USP8,SPRED2,MEF2C,RICTOR,HIPK2,KRAS,IGF1R,HEY2,NLK,STK39,PLCL1…
GO:BP	regulation of neurogenesis	GO:0050767	2.49757e-10	9.60248	509	796	74	12839	SPAG9,FLRT2,EFNB2,MAN2A1,EYA1,GRID2,YWHAG,SYT1,SKI,ROBO1,RIMS2,GSK3B,CASZ1,CUX2,ROCK1,VLDLR,CAPRIN2,FMR1,MEF2C,PLAG1,THRB,CAPRIN1,SEMA6D,HEY2,DDX6,ZEB2,EFNA5,YTHDF2,MACF1,PPFIA2,SNAP25,ID2,FAM19A1,DSCAM,CRMP1,ROBO2,ERBB4,HECW2,SPOCK1,MYLIP,MYCL,SIPA1L1,DLG5,RAPGEF2,LRP2,BMPR2,SPEN,SMURF1,DLX1,MAPK6,NEUROD1,PTEN,TCF12,BCL11B,ZSWIM6,DKK1,PROX1,APP,FOXG1,LRRC7,SIX3,JAG1,NOTCH1,DLL1,TOX,BCL2,YAP1,DPY…
GO:BP	regulation of signaling	GO:0023051	3.67643e-10	9.43457	2149	796	207	12839	SPAG9,GGNBP2,INHBA,SIRT1,EYA1,PLCL2,SIAH1,SEC14L1,GRID2,YWHAG,HIPK3,RIMS1,ADCYAP1,SYT1,CBLB,SKI,GRIN2A,SDCBP,URI1,SESN3,LATS2,ATP2B4,ROBO1,RIMS2,CACNA1D,TCF7L2,GSK3B,PELI2,NETO2,PRDM16,NTNG1,NFATC1,FOXO1,CUX2,AKAP1,MAPRE2,RORA,ZNRF3,SKOR1,ARHGEF4,CHST11,APC,ROCK1,KCNB1,RPS6KB1,NR3C2,CAPRIN2,PDCD6,FMR1,GSC,HOMER1,ITPKB,ITCH,PHIP,KCTD16,USP8,SPRED2,MEF2C,RICTOR,HIPK2,KRAS,IGF1R,HEY2,NLK,STK39,PLCL1…
GO:BP	cellular response to organic substance	GO:0071310	3.77109e-10	9.42353	1479	796	156	12839	FLRT2,ESRRG,CANX,HNRNPU,CXCL12,RARB,TP53INP1,SYNCRIP,SIRT1,FERMT2,KAT6B,NCOA2,ETV3,NSG1,SKI,SDCBP,URI1,SESN3,LATS2,ATP2B4,SLC6A4,ROBO1,GSK3B,PRDM16,FOXO1,CUX2,RORA,SKOR1,CHST11,ROCK2,RORB,ROCK1,HCN1,KCNB1,RPS6KB1,NR3C2,PIK3CA,PDCD6,YES1,ARID5B,MTF2,EIF4A2,PHIP,MEF2C,HIPK2,THRB,IGF1R,SOX5,NLK,DNMT3A,STK39,C2CD5,LRCH1,EFNA5,YTHDF2,PPM1A,CCND1,GNAQ,RAB8B,GRB10,RAP1B,RNF165,SULF1,PRKAA2,ID2,APPL1,WNT…
GO:BP	regulation of cell development	GO:0060284	4.52546e-10	9.34434	590	796	81	12839	SPAG9,FLRT2,EFNB2,MAN2A1,EYA1,HDAC4,GRID2,YWHAG,SYT1,SKI,ROBO1,RIMS2,GSK3B,CASZ1,CUX2,ROCK2,ROCK1,VLDLR,CAPRIN2,FMR1,MEF2C,PLAG1,THRB,CAPRIN1,SEMA6D,HEY2,DDX6,ZEB2,EFNA5,YTHDF2,MACF1,PPFIA2,SNAP25,ID2,FAM19A1,DSCAM,CRMP1,ROBO2,ERBB4,HECW2,SPOCK1,MYLIP,MYCL,SIPA1L1,IGF1,DLG5,RAPGEF2,LRP2,BMPR2,CLOCK,SPEN,SMURF1,DLX1,MAPK6,NEUROD1,PTEN,NOTCH2,TCF12,BCL11B,ZSWIM6,DKK1,CORO1C,PROX1,APP,FOXG1,LRRC7,SI…
GO:BP	tissue development	GO:0009888	5.5885e-10	9.2527	1198	796	133	12839	HNRNPU,EFNB2,CXCL12,INHBA,RARB,SLITRK6,SIRT1,EYA1,HDAC4,MEF2A,PHLDB2,EXOC5,ROBO1,TCF7L2,GSK3B,NTNG1,COL5A1,ZNRF3,FOXN2,CHST11,ROCK2,EXT1,ROCK1,FTO,PIK3CA,PDCD6,GSC,HOMER1,TXLNG,ARID5B,SRSF6,SATB1,SGCD,MEF2C,THRB,KRAS,SEMA6D,HEY2,SOX5,ARID4B,ZEB2,EGFLAM,RHOB,ARHGAP12,E2F8,FOXF2,CCND1,RAP2C,EBF2,FNDC3A,RAP1B,KBTBD8,SULF1,ID2,WNT7B,ESR1,FRS2,MAPK1,HOXA5,ANXA7,HLF,HS2ST1,ROBO2,ERBB4,IGFBP5,ARHGEF26,S…
GO:BP	sensory organ development	GO:0007423	7.77924e-10	9.10906	408	796	63	12839	VSX1,MAN2A1,INHBA,RARB,SLITRK6,EYA1,PRDM16,COL5A1,RORB,HCN1,SP3,GSC,HIPK2,THRB,HEY2,ZEB2,FOXF2,NHS,WNT7B,FRS2,DSCAM,LRIG1,MAPK1,ADAMTS18,BCL2L11,INSIG1,SMOC1,HIPK1,KIF3A,MYCL,RAB18,CCM2,ROR1,BNC2,ABR,CACNA1C,PKNOX1,LRIG3,IGF1,FOXP2,BMPR2,DLX1,NEUROD1,NOTCH2,GPM6A,BCL11B,FBN2,PROX1,FOXG1,PTPRM,SIX3,JAG1,NOTCH1,DLL1,ADAM10,BCL2,YY2,DCX,PDGFRA,RBPJ,NR4A3,PAX6,GLI3
GO:BP	cardiovascular system development	GO:0072358	9.89446e-10	9.00461	451	796	67	12839	EFNB2,SIRT1,EYA1,ATP2B4,ROBO1,TCF7L2,NFATC1,COL5A1,FOXO1,RORA,ROCK2,ROCK1,PTPN14,PDCD6,SGCD,MEF2C,HIPK2,HEY2,THBS2,RHOB,E2F8,RIN2,SULF1,SMOC2,ADAM12,ELK3,HOXA5,KIT,KIAA1462,SOX4,CTGF,PIK3CB,FOXP1,ATF2,ADIPOR2,CCM2,EPN2,THBS1,PKNOX1,ZFPM2,LRP2,BMPR2,S1PR1,PRKX,LEMD3,NRARP,NFATC2,QKI,PTEN,NOTCH2,ARID2,PROX1,CREB3L1,PTPRM,JAG1,MYH9,NOTCH1,DLL1,ADAM10,UBP1,PDGFRA,RBPJ,YAP1,PRKCB,AGO1,PAX6,GLI3
GO:BP	regulation of neuron differentiation	GO:0045664	1.05304e-09	8.97755	411	796	63	12839	SPAG9,EFNB2,EYA1,GRID2,YWHAG,SYT1,ROBO1,RIMS2,GSK3B,CASZ1,CUX2,ROCK1,VLDLR,CAPRIN2,FMR1,MEF2C,THRB,CAPRIN1,SEMA6D,HEY2,DDX6,ZEB2,EFNA5,MACF1,PPFIA2,SNAP25,ID2,DSCAM,CRMP1,ROBO2,HECW2,SPOCK1,MYLIP,MYCL,SIPA1L1,DLG5,RAPGEF2,BMPR2,SMURF1,DLX1,MAPK6,NEUROD1,PTEN,TCF12,BCL11B,ZSWIM6,DKK1,PROX1,APP,FOXG1,LRRC7,SIX3,JAG1,NOTCH1,DLL1,TOX,BCL2,DPYSL2,PAX6,NREP,SHANK2,GLI3,EIF4E
GO:BP	negative regulation of multicellular organismal process	GO:0051241	1.24659e-09	8.90428	702	796	90	12839	EFNB2,INHBA,RARB,PLCL2,HDAC4,SKI,ATP2B4,SLC6A4,ROBO1,NFATC1,COL5A1,ZBTB46,ROCK2,RORB,ROCK1,DOCK4,ITPKB,SRSF6,TIA1,MEF2C,THRB,SEMA6D,HEY2,STK39,PLCL1,THBS2,DDX6,RFX4,HS3ST5,SULF1,ID2,FRS2,INHBB,HOXA5,NPTN,SYT11,CRMP1,ADAMTS18,ERBB4,IGFBP5,SOCS5,LNPEP,SPOCK1,MYLIP,ARRDC3,FOXP1,ATF2,EPN2,ABR,THBS1,IGF1,KLF13,KLF7,ADRB1,NFIB,DICER1,ZFPM2,RAPGEF2,PTPRG,BMPR2,NAV3,SOX6,SMURF1,DLX1,NRARP,CBFB,NFATC2,PTE…
GO:BP	tube development	GO:0035295	1.27722e-09	8.89373	680	796	88	12839	EFNB2,MAN2A1,RARB,SIRT1,EYA1,ATP2B4,ROBO1,RORA,ROCK2,ROCK1,SP3,PDCD6,GSC,SRSF6,SGCD,MEF2C,HIPK2,ATXN1L,THRB,KRAS,HEY2,THBS2,ZEB2,RHOB,E2F8,FOXF2,RIN2,SULF1,ID2,SMOC2,ADAM12,ELK3,MAPK1,HOXA5,KIT,KIAA1462,HS2ST1,ROBO2,IGFBP5,BCL2L11,SOX4,CTGF,PIK3CB,FOXP1,ATF2,ADIPOR2,KIF3A,CCM2,EPN2,THBS1,PKNOX1,DLG5,NFIA,NFIB,DICER1,ZFPM2,LRP2,FOXP2,BMPR2,S1PR1,HHIP,PRKX,LEMD3,NRARP,QKI,PTEN,NOTCH2,ARID2,PROX1,CR…
GO:BP	protein modification process	GO:0036211	1.33923e-09	8.87314	2735	796	247	12839	SPAG9,P4HA1,MAN2A1,GGNBP2,INHBA,TET2,ZDHHC6,SIRT1,EYA1,PLCL2,HDAC4,KAT6B,SIAH1,PPP1CC,HIPK3,MEF2A,ADCYAP1,DCUN1D4,SNRK,CBLB,SDCBP,PTPRD,PPP6R3,LATS2,CCNK,RYBP,ATP2B4,ROBO1,RCOR1,PPP2R5C,TLK1,GSK3B,PELI2,PPTC7,PRDM16,ZDHHC18,FOXO1,ZNRF3,SETD7,ROCK2,GLYCTK,MSL2,EXT1,ATG14,ROCK1,VLDLR,RPS6KB1,TRPM7,GRK5,WAC,CAPRIN2,PTGES3,PTPN14,WWP1,ZDHHC7,FBXO30,PCGF5,PIK3CA,PDCD6,GTF2H1,YES1,FMR1,PPP2R5A,MTF2,ITP…
GO:BP	cellular protein modification process	GO:0006464	1.33923e-09	8.87314	2735	796	247	12839	SPAG9,P4HA1,MAN2A1,GGNBP2,INHBA,TET2,ZDHHC6,SIRT1,EYA1,PLCL2,HDAC4,KAT6B,SIAH1,PPP1CC,HIPK3,MEF2A,ADCYAP1,DCUN1D4,SNRK,CBLB,SDCBP,PTPRD,PPP6R3,LATS2,CCNK,RYBP,ATP2B4,ROBO1,RCOR1,PPP2R5C,TLK1,GSK3B,PELI2,PPTC7,PRDM16,ZDHHC18,FOXO1,ZNRF3,SETD7,ROCK2,GLYCTK,MSL2,EXT1,ATG14,ROCK1,VLDLR,RPS6KB1,TRPM7,GRK5,WAC,CAPRIN2,PTGES3,PTPN14,WWP1,ZDHHC7,FBXO30,PCGF5,PIK3CA,PDCD6,GTF2H1,YES1,FMR1,PPP2R5A,MTF2,ITP…
GO:BP	neuron projection morphogenesis	GO:0048812	1.53387e-09	8.81421	415	796	63	12839	FLRT2,ALCAM,EFNB2,CXCL12,SLITRK4,SLITRK6,SYT1,ROBO1,RIMS2,NTNG1,CUX2,EXT1,ROCK1,VLDLR,CAPRIN2,CAPRIN1,SEMA6D,RAPH1,NCKAP1,ZEB2,MAP1B,EGFLAM,EFNA5,SLITRK2,MACF1,PPFIA2,RNF165,DSCAM,NPTN,CRMP1,ROBO2,HECW2,RBFOX2,SGK1,FOXP1,KIF3A,CDH11,SIPA1L1,KLF7,NFIB,RAPGEF2,LRP2,BMPR2,SMURF1,PTEN,GPM6A,PICALM,BCL11B,ZSWIM6,APP,MAP4K4,FOXG1,PTPRM,NOTCH1,TMEFF1,BCL2,DCX,ELAVL4,NR4A3,DPYSL2,PAX6,SHANK2,GLI3
GO:BP	vasculature development	GO:0001944	1.57785e-09	8.80193	446	796	66	12839	EFNB2,SIRT1,EYA1,ATP2B4,ROBO1,TCF7L2,NFATC1,COL5A1,FOXO1,RORA,ROCK2,ROCK1,PTPN14,PDCD6,SGCD,MEF2C,HIPK2,HEY2,THBS2,RHOB,E2F8,RIN2,SULF1,SMOC2,ADAM12,ELK3,HOXA5,KIT,KIAA1462,SOX4,CTGF,PIK3CB,ATF2,ADIPOR2,CCM2,EPN2,THBS1,PKNOX1,ZFPM2,LRP2,BMPR2,S1PR1,PRKX,LEMD3,NRARP,NFATC2,QKI,PTEN,NOTCH2,ARID2,PROX1,CREB3L1,PTPRM,JAG1,MYH9,NOTCH1,DLL1,ADAM10,UBP1,PDGFRA,RBPJ,YAP1,PRKCB,AGO1,PAX6,GLI3
GO:BP	response to organic substance	GO:0010033	1.63005e-09	8.7878	1717	796	172	12839	FLRT2,ESRRG,CANX,HNRNPU,CXCL12,RARB,TP53INP1,SYNCRIP,SIRT1,FERMT2,HDAC4,KAT6B,NCOA2,ETV3,NSG1,SKI,GRIN2A,SDCBP,URI1,SESN3,LATS2,ATP2B4,SLC6A4,ROBO1,GSK3B,PRDM16,FOXO1,CUX2,RORA,SKOR1,CHST11,ROCK2,RORB,ROCK1,HCN1,KCNB1,RPS6KB1,NR3C2,GPR180,VPS4B,PIK3CA,PDCD6,YES1,HOMER1,ARID5B,MTF2,EIF4A2,PHIP,MEF2C,HIPK2,THRB,IGF1R,SOX5,NLK,DNMT3A,STK39,C2CD5,LRCH1,EFNA5,YTHDF2,PPM1A,CCND1,GNAQ,RAB8B,GRB10,RAP1B,…
GO:BP	plasma membrane bounded cell projection morphogenesis	GO:0120039	1.63005e-09	8.7878	426	796	64	12839	FLRT2,ALCAM,EFNB2,CXCL12,SLITRK4,SLITRK6,SYT1,ROBO1,RIMS2,NTNG1,CUX2,EXT1,ROCK1,VLDLR,CAPRIN2,CAPRIN1,SEMA6D,RAPH1,NCKAP1,ZEB2,MAP1B,EGFLAM,EFNA5,SLITRK2,MACF1,PPFIA2,RNF165,DSCAM,NPTN,CRMP1,ROBO2,HECW2,RBFOX2,SGK1,FOXP1,KIF3A,CDH11,SIPA1L1,KLF7,NFIB,RAPGEF2,LRP2,BMPR2,SMURF1,PTEN,GPM6A,PICALM,BCL11B,ZSWIM6,CORO1C,APP,MAP4K4,FOXG1,PTPRM,NOTCH1,TMEFF1,BCL2,DCX,ELAVL4,NR4A3,DPYSL2,PAX6,SHANK2,GLI3
GO:BP	cell projection morphogenesis	GO:0048858	1.78857e-09	8.7475	427	796	64	12839	FLRT2,ALCAM,EFNB2,CXCL12,SLITRK4,SLITRK6,SYT1,ROBO1,RIMS2,NTNG1,CUX2,EXT1,ROCK1,VLDLR,CAPRIN2,CAPRIN1,SEMA6D,RAPH1,NCKAP1,ZEB2,MAP1B,EGFLAM,EFNA5,SLITRK2,MACF1,PPFIA2,RNF165,DSCAM,NPTN,CRMP1,ROBO2,HECW2,RBFOX2,SGK1,FOXP1,KIF3A,CDH11,SIPA1L1,KLF7,NFIB,RAPGEF2,LRP2,BMPR2,SMURF1,PTEN,GPM6A,PICALM,BCL11B,ZSWIM6,CORO1C,APP,MAP4K4,FOXG1,PTPRM,NOTCH1,TMEFF1,BCL2,DCX,ELAVL4,NR4A3,DPYSL2,PAX6,SHANK2,GLI3
GO:BP	neuron development	GO:0048666	2.30089e-09	8.6381	711	796	90	12839	FLRT2,TENM2,ALCAM,EFNB2,VSX1,CXCL12,MYT1L,SLITRK4,SLITRK6,GRID2,ADCYAP1,MAP4,SYT1,ROBO1,RIMS2,GSK3B,NTNG1,CUX2,RORB,EXT1,ROCK1,HCN1,VLDLR,CAPRIN2,FMR1,MEF2C,THRB,CAPRIN1,SEMA6D,VAPA,RAPH1,NCKAP1,ZEB2,MAP1B,EGFLAM,EFNA5,SLITRK2,MACF1,PPFIA2,RNF165,SNAP25,ID2,DSCAM,NPTN,CRMP1,ROBO2,HECW2,LRP12,RBFOX2,SGK1,SPOCK1,MYLIP,FOXP1,KIF3A,CDH11,SIPA1L1,CAMSAP1,KLF7,DLG5,NFIB,RAPGEF2,LRP2,BMPR2,SMURF1,MAPK6,…
GO:BP	neuron projection development	GO:0031175	2.37578e-09	8.62419	622	796	82	12839	FLRT2,ALCAM,EFNB2,CXCL12,SLITRK4,SLITRK6,GRID2,ADCYAP1,MAP4,SYT1,ROBO1,RIMS2,GSK3B,NTNG1,CUX2,EXT1,ROCK1,VLDLR,CAPRIN2,FMR1,MEF2C,CAPRIN1,SEMA6D,VAPA,RAPH1,NCKAP1,ZEB2,MAP1B,EGFLAM,EFNA5,SLITRK2,MACF1,PPFIA2,RNF165,SNAP25,DSCAM,NPTN,CRMP1,ROBO2,HECW2,LRP12,RBFOX2,SGK1,SPOCK1,MYLIP,FOXP1,KIF3A,CDH11,SIPA1L1,CAMSAP1,KLF7,DLG5,NFIB,RAPGEF2,LRP2,BMPR2,SMURF1,MAPK6,PTEN,GPM6A,PICALM,BCL11B,ZSWIM6,DKK1…
GO:BP	macromolecule metabolic process	GO:0043170	3.21177e-09	8.49326	6480	796	490	12839	SPAG9,ESRRG,TFAP2C,FIGN,P4HA1,NPEPPS,HNRNPU,EFNB2,VSX1,GTF2A1,MAN2A1,GGNBP2,INHBA,TET2,RARB,ZDHHC6,MYT1L,RSF1,DDI2,LDB2,SS18,TP53INP1,SYNCRIP,KLF4,SIRT1,EYA1,PLCL2,HDAC4,KAT6B,NCOA2,SIAH1,PPP1CC,ATP1B1,MED13,HIPK3,MEF2A,ADCYAP1,ETV3,DCUN1D4,SNRK,NSG1,AEBP2,TFAP2A,CBLB,SKI,GRIN2A,SDCBP,HMBOX1,PTPRD,URI1,PPP6R3,LATS2,ZNF654,CCNK,FOXK1,RYBP,ATP2B4,ADARB2,ZNF236,SLC6A4,ROBO1,RCOR1,ZNF131,MYEF2,PPP2R5…
GO:BP	cell part morphogenesis	GO:0032990	3.39857e-09	8.4687	444	796	65	12839	FLRT2,ALCAM,EFNB2,CXCL12,SLITRK4,SLITRK6,SYT1,ROBO1,RIMS2,NTNG1,CUX2,EXT1,ROCK1,VLDLR,CAPRIN2,CAPRIN1,SEMA6D,RAPH1,NCKAP1,ZEB2,MAP1B,EGFLAM,EFNA5,SLITRK2,MACF1,PPFIA2,COL4A3BP,RNF165,DSCAM,NPTN,CRMP1,ROBO2,HECW2,RBFOX2,SGK1,FOXP1,KIF3A,CDH11,SIPA1L1,KLF7,NFIB,RAPGEF2,LRP2,BMPR2,SMURF1,PTEN,GPM6A,PICALM,BCL11B,ZSWIM6,CORO1C,APP,MAP4K4,FOXG1,PTPRM,NOTCH1,TMEFF1,BCL2,DCX,ELAVL4,NR4A3,DPYSL2,PAX6,SHA…
GO:BP	negative regulation of cell communication	GO:0010648	4.19313e-09	8.37746	835	796	100	12839	GGNBP2,SIRT1,EYA1,PLCL2,SEC14L1,GRID2,HIPK3,CBLB,SKI,URI1,SESN3,LATS2,ATP2B4,ROBO1,TCF7L2,GSK3B,PRDM16,NFATC1,FOXO1,RORA,ZNRF3,SKOR1,CHST11,APC,KCNB1,RPS6KB1,PDCD6,GSC,ITCH,PHIP,SPRED2,HIPK2,IGF1R,HEY2,NLK,YTHDF2,FBXW11,ARHGAP12,PPM1A,BICD1,GRB10,RAP1B,RFX4,MAGI2,SULF1,PRKAA2,APPL1,ESR1,CNOT7,LBH,INHBB,RASA1,IGFBP5,SOCS5,CYLD,INSIG1,ATXN7,ARRDC3,RBMS3,MECOM,IVNS1ABP,SOCS3,EPN2,DUSP7,THBS1,BAMBI,I…
GO:BP	negative regulation of signaling	GO:0023057	5.46898e-09	8.26209	839	796	100	12839	GGNBP2,SIRT1,EYA1,PLCL2,SEC14L1,GRID2,HIPK3,CBLB,SKI,URI1,SESN3,LATS2,ATP2B4,ROBO1,TCF7L2,GSK3B,PRDM16,NFATC1,FOXO1,RORA,ZNRF3,SKOR1,CHST11,APC,KCNB1,RPS6KB1,PDCD6,GSC,ITCH,PHIP,SPRED2,HIPK2,IGF1R,HEY2,NLK,YTHDF2,FBXW11,ARHGAP12,PPM1A,BICD1,GRB10,RAP1B,RFX4,MAGI2,SULF1,PRKAA2,APPL1,ESR1,CNOT7,LBH,INHBB,RASA1,IGFBP5,SOCS5,CYLD,INSIG1,ATXN7,ARRDC3,RBMS3,MECOM,IVNS1ABP,SOCS3,EPN2,DUSP7,THBS1,BAMBI,I…
GO:BP	regulation of signal transduction	GO:0009966	5.83677e-09	8.23383	1865	796	181	12839	SPAG9,GGNBP2,INHBA,SIRT1,EYA1,PLCL2,SIAH1,SEC14L1,HIPK3,ADCYAP1,CBLB,SKI,SDCBP,URI1,SESN3,LATS2,ATP2B4,ROBO1,TCF7L2,GSK3B,PELI2,NETO2,PRDM16,NFATC1,FOXO1,CUX2,AKAP1,MAPRE2,RORA,ZNRF3,SKOR1,ARHGEF4,CHST11,APC,ROCK1,RPS6KB1,NR3C2,CAPRIN2,PDCD6,GSC,HOMER1,ITPKB,ITCH,PHIP,KCTD16,USP8,SPRED2,MEF2C,RICTOR,HIPK2,KRAS,IGF1R,HEY2,NLK,STK39,SOS2,ZEB2,YTHDF2,FBXW11,ARHGAP12,PPM1A,BICD1,GNAQ,ADAMTS20,GRB10,R…
GO:BP	cell population proliferation	GO:0008283	6.37476e-09	8.19554	1119	796	123	12839	H3F3B,TFAP2C,HNRNPU,EFNB2,GGNBP2,INHBA,RARB,TP53INP1,SIRT1,EYA1,PLCL2,HDAC4,ETV3,TFAP2A,SKI,SDCBP,ROBO1,PPP2R5C,TCF7L2,FOXO1,RORA,ZNRF3,CHST11,APC,FTO,GRK5,PTPN14,PDCD6,YES1,ITPKB,SRSF6,SATB1,ITCH,MEF2C,HIPK2,ATXN1L,PLAG1,KRAS,IGF1R,HEY2,SOX5,ZEB2,CNOT6L,YTHDF2,UBE2A,E2F8,CCND1,COL4A3BP,RAP1B,LHX9,SULF1,ID2,WNT7B,BTG1,ESR1,CNOT7,FAM19A1,LBH,FRS2,HOXA5,KIT,ANXA7,JARID2,KIAA1462,NACC2,ERBB4,IGFBP5,…
GO:BP	nucleic acid metabolic process	GO:0090304	8.06684e-09	8.0933	3391	796	289	12839	ESRRG,TFAP2C,FIGN,HNRNPU,VSX1,GTF2A1,INHBA,TET2,RARB,MYT1L,RSF1,LDB2,SS18,TP53INP1,SYNCRIP,KLF4,SIRT1,EYA1,HDAC4,KAT6B,NCOA2,MED13,HIPK3,MEF2A,ADCYAP1,ETV3,AEBP2,TFAP2A,SKI,HMBOX1,URI1,ZNF654,CCNK,FOXK1,RYBP,ATP2B4,ADARB2,ZNF236,RCOR1,ZNF131,MYEF2,NUCKS1,TCF7L2,TAF4,ZBTB34,PRDM16,NFATC1,FOXO1,CASZ1,CUX2,RORA,CDYL2,ZNF292,SKOR1,LRRFIP1,FOXN2,EBF1,SETD7,RORB,ROCK1,FTO,NR3C2,WAC,SP3,CAPRIN2,PTGES3,M…
GO:BP	negative regulation of signal transduction	GO:0009968	1.22459e-08	7.91201	781	796	94	12839	GGNBP2,SIRT1,EYA1,PLCL2,SEC14L1,HIPK3,CBLB,SKI,URI1,SESN3,LATS2,ATP2B4,ROBO1,TCF7L2,GSK3B,PRDM16,NFATC1,FOXO1,RORA,ZNRF3,SKOR1,CHST11,APC,RPS6KB1,PDCD6,GSC,ITCH,PHIP,SPRED2,HIPK2,IGF1R,HEY2,NLK,YTHDF2,FBXW11,ARHGAP12,PPM1A,BICD1,GRB10,RFX4,MAGI2,SULF1,PRKAA2,APPL1,ESR1,CNOT7,LBH,RASA1,IGFBP5,SOCS5,CYLD,INSIG1,ATXN7,ARRDC3,RBMS3,MECOM,IVNS1ABP,SOCS3,EPN2,DUSP7,THBS1,BAMBI,IGF1,DLG5,CREBRF,LRP2,PME…
GO:BP	macromolecule modification	GO:0043412	1.82798e-08	7.73803	2879	796	252	12839	SPAG9,P4HA1,MAN2A1,GGNBP2,INHBA,TET2,ZDHHC6,SIRT1,EYA1,PLCL2,HDAC4,KAT6B,SIAH1,PPP1CC,HIPK3,MEF2A,ADCYAP1,DCUN1D4,SNRK,CBLB,SDCBP,PTPRD,PPP6R3,LATS2,CCNK,RYBP,ATP2B4,ADARB2,ROBO1,RCOR1,PPP2R5C,TLK1,GSK3B,PELI2,PPTC7,PRDM16,ZDHHC18,FOXO1,ZNRF3,SETD7,ROCK2,GLYCTK,MSL2,EXT1,ATG14,ROCK1,VLDLR,RPS6KB1,FTO,TRPM7,GRK5,WAC,CAPRIN2,PTGES3,PTPN14,WWP1,ZDHHC7,FBXO30,PCGF5,PIK3CA,PDCD6,GTF2H1,YES1,FMR1,PPP2R…
GO:BP	regulation of biological quality	GO:0065008	1.92312e-08	7.71599	2498	796	225	12839	SLC6A5,FLRT2,ESRRG,HNRNPU,EFNB2,INHBA,ACTR3B,LDB2,ERC2,SLITRK4,SLITRK6,SYNCRIP,SIRT1,PLCL2,LRRN1,ANO4,ATP1B1,GRID2,YWHAG,MED13,RIMS1,ADCYAP1,NSG1,SYT1,GRIN2A,HMBOX1,PTPRD,SESN3,CCSAP,CSMD1,DNAJC16,FOXK1,ATP2B4,SLC6A4,RIMS2,CACNA1D,TCF7L2,GSK3B,PRDM16,SCN1A,FOXO1,SCN2A,CUX2,RORA,ATP8A1,SLC30A4,ROCK2,TRPC6,ROCK1,FRMPD4,HCN1,KCNB1,FTO,NR3C2,TRPM7,SP3,CAPRIN2,PTGES3,PIK3CA,SLC30A5,FMR1,HOMER1,DOCK4,I…
GO:BP	cell communication	GO:0007154	2.10376e-08	7.677	4060	796	332	12839	SLC6A5,SPAG9,FLRT2,TENM2,ESRRG,CANX,EFNB2,CXCL12,GGNBP2,INHBA,RARB,ERC2,SS18,SIRT1,EYA1,PLCL2,FERMT2,HDAC4,SIAH1,SEC14L1,ATP1B1,GRID2,YWHAG,ARHGAP6,HIPK3,MEF2A,RIMS1,ADCYAP1,SNRK,NSG1,SYT1,CBLB,SKI,GRIN2A,SDCBP,PTPRD,URI1,SESN3,SV2B,LATS2,RASSF8,ATP2B4,ROBO1,RIMS2,PPP2R5C,CACNA1D,TLK1,TCF7L2,GSK3B,PELI2,NETO2,PRDM16,NTNG1,NFATC1,SCN1A,FOXO1,SCN2A,CUX2,AKAP1,MAPRE2,RORA,ZNRF3,SKOR1,CALML4,ARHGEF4,…
GO:BP	signaling	GO:0023052	2.70298e-08	7.56816	4023	796	329	12839	SLC6A5,SPAG9,FLRT2,TENM2,ESRRG,CANX,EFNB2,CXCL12,GGNBP2,INHBA,RARB,ERC2,SS18,SIRT1,EYA1,PLCL2,FERMT2,HDAC4,SIAH1,SEC14L1,ATP1B1,GRID2,YWHAG,ARHGAP6,HIPK3,MEF2A,RIMS1,ADCYAP1,SNRK,NSG1,SYT1,CBLB,SKI,GRIN2A,SDCBP,PTPRD,URI1,SESN3,SV2B,LATS2,RASSF8,ATP2B4,ROBO1,RIMS2,PPP2R5C,CACNA1D,TLK1,TCF7L2,GSK3B,PELI2,NETO2,PRDM16,NTNG1,NFATC1,SCN1A,FOXO1,SCN2A,CUX2,AKAP1,MAPRE2,RORA,ZNRF3,SKOR1,CALML4,ARHGEF4,…
GO:BP	negative regulation of cell differentiation	GO:0045596	2.78794e-08	7.55472	425	796	61	12839	HNRNPU,EFNB2,RARB,TP53INP1,SIRT1,HDAC4,SKI,NFATC1,COL5A1,FOXO1,RORA,ZBTB46,RORB,ITPKB,SRSF6,THRB,KRAS,SEMA6D,DDX6,EFNA5,CCND1,ID2,LBH,FRS2,MAPK1,HOXA5,CRMP1,ERBB4,IGFBP5,SOCS5,INSIG1,SPOCK1,MYLIP,FOXP1,IGF1,KLF13,ZFPM2,RAPGEF2,SOX6,DLX1,NRARP,CBFB,MBNL3,NFATC2,PTEN,DKK1,HSPA9,CORO1C,APP,FOXG1,SIX3,JAG1,NOTCH1,DLL1,BCL2,RBPJ,YAP1,ASXL1,PAX6,GLI3,EIF4E
GO:BP	blood vessel development	GO:0001568	3.34424e-08	7.4757	427	796	61	12839	EFNB2,SIRT1,EYA1,ATP2B4,ROBO1,TCF7L2,COL5A1,FOXO1,RORA,ROCK2,ROCK1,PDCD6,SGCD,MEF2C,HIPK2,HEY2,THBS2,RHOB,E2F8,RIN2,SULF1,SMOC2,ADAM12,ELK3,HOXA5,KIAA1462,SOX4,CTGF,PIK3CB,ATF2,ADIPOR2,CCM2,EPN2,THBS1,PKNOX1,ZFPM2,LRP2,BMPR2,S1PR1,PRKX,LEMD3,NRARP,QKI,PTEN,NOTCH2,ARID2,PROX1,CREB3L1,PTPRM,JAG1,MYH9,NOTCH1,DLL1,UBP1,PDGFRA,RBPJ,YAP1,PRKCB,AGO1,PAX6,GLI3
GO:BP	enzyme linked receptor protein signaling pathway	GO:0007167	4.2707e-08	7.3695	638	796	80	12839	FLRT2,EFNB2,INHBA,SS18,SIRT1,FERMT2,CBLB,SKI,SDCBP,SESN3,ROBO1,GSK3B,PRDM16,FOXO1,SKOR1,CHST11,PDCD6,YES1,ARID5B,PHIP,HIPK2,IGF1R,NLK,C2CD5,EFNA5,PPM1A,GRB10,RNF165,MAGI2,SULF1,APPL1,SMOC2,FRS2,INHBB,MAPK1,KIT,BMP3,KIAA1462,ERBB4,IGFBP5,SOCS5,ZFYVE9,LNPEP,CTGF,ATXN7,RNF111,ANGPTL1,SOCS3,SHCBP1,EPN2,ROR1,THBS1,BAMBI,SIPA1L1,IGF1,LRP2,BMPR2,PMEPA1,HHIP,SMURF1,SMURF2,LEMD3,DLX1,RAB14,PIK3R3,NOTCH2,D…
GO:BP	regulation of response to stimulus	GO:0048583	4.76632e-08	7.32182	2439	796	219	12839	SPAG9,FIGN,EFNB2,CXCL12,GGNBP2,INHBA,SIRT1,EYA1,PLCL2,HDAC4,SIAH1,SEC14L1,GRID2,HIPK3,MEF2A,ADCYAP1,SYT1,CBLB,SKI,SDCBP,URI1,SESN3,LATS2,PHLDB2,ATP2B4,ROBO1,TCF7L2,GSK3B,PELI2,NETO2,PRDM16,NFATC1,FOXO1,CUX2,AKAP1,MAPRE2,RORA,ZNRF3,SKOR1,ARHGEF4,CHST11,APC,ROCK1,RPS6KB1,NR3C2,CAPRIN2,PDCD6,FMR1,GSC,HOMER1,ITPKB,SRSF6,ITCH,PHIP,KCTD16,USP8,SPRED2,MEF2C,RICTOR,MTUS1,HIPK2,KRAS,SEMA6D,IGF1R,HEY2,NLK,…
GO:BP	animal organ morphogenesis	GO:0009887	5.12599e-08	7.29022	698	796	85	12839	FLRT2,EFNB2,VSX1,MAN2A1,RARB,SLITRK6,EYA1,SLC6A4,NTNG1,COL5A1,ZNRF3,CHST11,RORB,HCN1,SP3,GSC,ARID5B,SRSF6,MEF2C,HIPK2,PLAG1,THRB,HOXD4,KRAS,HEY2,EGFLAM,HOXA9,FOXF2,COL4A3BP,LHX9,SULF1,ID2,ESR1,ASXL2,FRS2,DSCAM,LRIG1,MAPK1,HOXA5,HS2ST1,BCL2L11,INSIG1,SOX4,CTGF,ATF2,HIPK1,KIF3A,ABR,LRIG3,IGF1,DLG5,BTBD7,NFIB,ZFPM2,LRP2,FOXP2,BMPR2,S1PR1,HHIP,NEUROD1,PTEN,NOTCH2,ARID2,DKK1,FBN2,PROX1,FOXG1,PTPRM,SIX…
GO:BP	cell morphogenesis	GO:0000902	5.85747e-08	7.23229	700	796	85	12839	FLRT2,ALCAM,EFNB2,CXCL12,SLITRK4,SLITRK6,SS18,CAP2,FERMT2,SYT1,ROBO1,RIMS2,NTNG1,CUX2,EXT1,ROCK1,VLDLR,CAPRIN2,PHIP,MEF2C,CAPRIN1,SEMA6D,RAPH1,NCKAP1,ZEB2,MAP1B,EGFLAM,EFNA5,SLITRK2,RHOB,MACF1,PPFIA2,COL4A3BP,RNF165,ID2,DSCAM,KIT,NPTN,CRMP1,ANXA7,ROBO2,HECW2,ARHGEF26,RBFOX2,SGK1,FOXP1,WDR1,KIF3A,CDH11,BAMBI,SIPA1L1,CAMSAP1,KLF7,NFIB,RAPGEF2,LRP2,BMPR2,SOX6,SMURF1,PTEN,GPM6A,PICALM,BCL11B,ZSWIM6,D…
GO:BP	blood vessel morphogenesis	GO:0048514	7.21509e-08	7.14176	373	796	55	12839	EFNB2,SIRT1,EYA1,ATP2B4,ROBO1,RORA,ROCK2,ROCK1,PDCD6,SGCD,HIPK2,HEY2,THBS2,RHOB,E2F8,RIN2,SULF1,SMOC2,ADAM12,ELK3,HOXA5,KIAA1462,SOX4,CTGF,PIK3CB,ATF2,ADIPOR2,CCM2,EPN2,THBS1,PKNOX1,ZFPM2,LRP2,BMPR2,S1PR1,PRKX,LEMD3,NRARP,QKI,PTEN,NOTCH2,ARID2,PROX1,CREB3L1,PTPRM,JAG1,MYH9,NOTCH1,DLL1,UBP1,PDGFRA,RBPJ,YAP1,PRKCB,AGO1
GO:BP	regulation of localization	GO:0032879	7.31396e-08	7.13585	1684	796	163	12839	SPAG9,FLRT2,HNRNPU,EFNB2,CXCL12,INHBA,FRMD4A,LDB2,TP53INP1,SIRT1,PLCL2,PPP1CC,ATP1B1,MEF2A,RIMS1,ADCYAP1,NUP153,SYT1,KCNS3,SDCBP,PHLDB2,CCSAP,ATP2B4,ROBO1,RIMS2,CACNA1D,TCF7L2,GSK3B,NETO2,SCN1A,SCN2A,MAPRE2,ATP8A1,SLC30A4,ROCK2,TRPC6,KCNJ6,ROCK1,HCN1,KCNB1,FTO,NR3C2,PTPN14,VPS4B,PDCD6,YES1,FMR1,HOMER1,PPP2R5A,DOCK4,USP8,MEF2C,MTUS1,SEMA6D,IGF1R,GAPVD1,STK39,PLCL1,ABHD17C,C2CD5,LRCH1,MAP1B,PTP4A1,…
GO:BP	locomotion	GO:0040011	8.97305e-08	7.04706	1131	796	120	12839	SPAG9,FLRT2,ALCAM,EFNB2,CXCL12,LDB2,TP53INP1,SIRT1,GRIN2A,SDCBP,PHLDB2,CCSAP,ATP2B4,ROBO1,COL5A1,MAPRE2,ATP8A1,ROCK2,EXT1,APC,ROCK1,VPS4B,PDCD6,DOCK4,ARID5B,MEF2C,MTUS1,SUN1,SEMA6D,IGF1R,VAPA,STK39,NCKAP1,LRCH1,ZEB2,PTP4A1,EGFLAM,EFNA5,RHOB,MACF1,RAP2C,RIN2,GRB10,RNF165,VAV2,SULF1,ID2,APPL1,SMOC2,DSCAM,HOXA5,KIT,NPTN,CRMP1,RASGEF1A,KIAA1462,ROBO2,ERBB4,IGFBP5,LRP12,RBFOX2,VPS35,CTGF,PIK3CB,SPOCK1…
GO:BP	negative regulation of translation	GO:0017148	1.44837e-07	6.83912	82	796	22	12839	SYNCRIP,ROCK1,FTO,FMR1,TIA1,CIRBP,CNOT6L,YTHDF2,TNRC6A,ENC1,CNOT7,IREB2,IGFBP5,FXR1,SAMD4A,TNRC6C,TNRC6B,AGO3,CPEB3,CPEB2,AGO1,EIF4E
GO:BP	circulatory system development	GO:0072359	1.62308e-07	6.78966	692	796	83	12839	FLRT2,HNRNPU,EFNB2,RARB,SIRT1,EYA1,MEF2A,ATP2B4,ROBO1,TCF7L2,NFATC1,COL5A1,FOXO1,RORA,ROCK2,ROCK1,PTPN14,PDCD6,SGCD,MEF2C,HIPK2,HEY2,THBS2,RHOB,E2F8,RIN2,COL4A3BP,SULF1,ID2,SMOC2,FRS2,ADAM12,ELK3,MAPK1,HOXA5,KIT,KIAA1462,ERBB4,SOX4,CTGF,PIK3CB,FOXP1,ATF2,ADIPOR2,KIF3A,CCM2,EPN2,CACNA1C,THBS1,PKNOX1,IGF1,ZFPM2,LRP2,BMPR2,SOX6,S1PR1,PRKX,LEMD3,NRARP,NFATC2,QKI,PTEN,NOTCH2,ARID2,DKK1,PROX1,CREB3L1,P…
GO:BP	cell morphogenesis involved in neuron differentiation	GO:0048667	1.76347e-07	6.75363	393	796	56	12839	FLRT2,ALCAM,EFNB2,CXCL12,SLITRK4,SLITRK6,ROBO1,NTNG1,CUX2,EXT1,VLDLR,CAPRIN2,MEF2C,CAPRIN1,SEMA6D,RAPH1,ZEB2,MAP1B,EGFLAM,EFNA5,SLITRK2,MACF1,PPFIA2,RNF165,ID2,DSCAM,NPTN,CRMP1,ROBO2,HECW2,RBFOX2,FOXP1,KIF3A,CDH11,SIPA1L1,KLF7,NFIB,RAPGEF2,BMPR2,PTEN,PICALM,BCL11B,ZSWIM6,APP,FOXG1,PTPRM,NOTCH1,TMEFF1,BCL2,DCX,ELAVL4,NR4A3,DPYSL2,PAX6,SHANK2,GLI3
GO:BP	tube morphogenesis	GO:0035239	1.9163e-07	6.71754	546	796	70	12839	EFNB2,SIRT1,EYA1,ATP2B4,ROBO1,RORA,ROCK2,ROCK1,PDCD6,SGCD,MEF2C,HIPK2,KRAS,HEY2,THBS2,ZEB2,RHOB,E2F8,RIN2,SULF1,ID2,SMOC2,ADAM12,ELK3,HOXA5,KIAA1462,HS2ST1,BCL2L11,SOX4,CTGF,PIK3CB,ATF2,ADIPOR2,KIF3A,CCM2,EPN2,THBS1,PKNOX1,DLG5,NFIB,DICER1,ZFPM2,LRP2,BMPR2,S1PR1,HHIP,PRKX,LEMD3,NRARP,QKI,PTEN,NOTCH2,ARID2,PROX1,CREB3L1,PTPRM,JAG1,MYH9,NOTCH1,DLL1,BCL2,LGR4,UBP1,PDGFRA,RBPJ,YAP1,NR4A3,PRKCB,AGO1,G…
GO:BP	cellular component morphogenesis	GO:0032989	2.14492e-07	6.66859	779	796	90	12839	FLRT2,ALCAM,EFNB2,CXCL12,SLITRK4,SLITRK6,SS18,CAP2,FERMT2,MEF2A,SYT1,PHLDB2,ROBO1,RIMS2,NTNG1,CUX2,EXT1,ROCK1,VLDLR,CAPRIN2,PHIP,MEF2C,CAPRIN1,SEMA6D,RAPH1,NCKAP1,ZEB2,MAP1B,EGFLAM,EFNA5,SLITRK2,RHOB,MACF1,PPFIA2,COL4A3BP,RNF165,ID2,DSCAM,KIT,NPTN,CRMP1,ANXA7,ROBO2,HECW2,ARHGEF26,RBFOX2,SGK1,FOXP1,WDR1,KIF3A,CDH11,BAMBI,SIPA1L1,CAMSAP1,KLF7,NFIB,RAPGEF2,LRP2,BMPR2,SOX6,SMURF1,PTEN,GPM6A,PICALM,BC…
GO:BP	regulation of cell population proliferation	GO:0042127	2.26369e-07	6.64518	925	796	102	12839	TFAP2C,HNRNPU,EFNB2,GGNBP2,INHBA,RARB,TP53INP1,SIRT1,EYA1,HDAC4,ETV3,TFAP2A,SKI,SDCBP,ROBO1,PPP2R5C,TCF7L2,FOXO1,CHST11,APC,FTO,GRK5,PTPN14,PDCD6,YES1,SRSF6,ITCH,MEF2C,HIPK2,ATXN1L,PLAG1,KRAS,IGF1R,HEY2,CNOT6L,UBE2A,CCND1,SULF1,ID2,BTG1,ESR1,CNOT7,FAM19A1,LBH,FRS2,HOXA5,KIT,JARID2,KIAA1462,NACC2,ERBB4,IGFBP5,SOX4,FOSL2,FOXP1,SMARCA2,ATF2,HIPK1,KIF3A,SHCBP1,THBS1,BAMBI,IGF1,CNOT6,KLF13,DLG5,NFIB,Z…
GO:BP	regulation of anatomical structure morphogenesis	GO:0022603	2.53797e-07	6.59551	641	796	78	12839	EFNB2,SIRT1,EYA1,SYT1,PHLDB2,ATP2B4,ROBO1,RIMS2,COL5A1,CUX2,ZNRF3,ROCK2,ROCK1,CAPRIN2,PDCD6,SRSF6,PHIP,MEF2C,HIPK2,THRB,CAPRIN1,SEMA6D,HEY2,THBS2,ZEB2,EFNA5,RHOB,MACF1,RIN2,PPFIA2,SULF1,ID2,ESR1,SMOC2,FRS2,ADAM12,DSCAM,HOXA5,KIT,ANXA7,KIAA1462,ROBO2,HECW2,VPS35,ATF2,WDR1,EPN2,ABR,THBS1,BAMBI,SIPA1L1,CAMSAP1,BTBD7,NFIB,RAPGEF2,FOXP2,BMPR2,SMURF1,NRARP,SPIRE1,NFATC2,PTEN,ZSWIM6,DKK1,CORO1C,PROX1,CR…
GO:BP	negative regulation of cellular amide metabolic process	GO:0034249	2.6867e-07	6.57078	92	796	23	12839	SYNCRIP,ROCK1,FTO,FMR1,TIA1,CIRBP,CNOT6L,YTHDF2,TNRC6A,ENC1,CNOT7,IREB2,IGFBP5,FXR1,SAMD4A,IGF1,TNRC6C,TNRC6B,AGO3,CPEB3,CPEB2,AGO1,EIF4E
GO:BP	regulation of cellular response to growth factor stimulus	GO:0090287	3.07053e-07	6.51279	201	796	36	12839	SIRT1,SKI,SDCBP,ATP2B4,ROBO1,PRDM16,SKOR1,CHST11,PDCD6,HIPK2,PPM1A,RNF165,SULF1,SMOC2,KIAA1462,RNF111,EPN2,THBS1,BAMBI,LRP2,BMPR2,PMEPA1,HHIP,SMURF1,SMURF2,LEMD3,DLX1,NOTCH2,DKK1,FBN2,CREB3L1,NOTCH1,DLL1,RBPJ,PRKCB,NREP
GO:BP	cellular response to chemical stimulus	GO:0070887	3.55468e-07	6.4492	1858	796	173	12839	FLRT2,ESRRG,CANX,NPEPPS,HNRNPU,CXCL12,RARB,TP53INP1,SYNCRIP,SIRT1,FERMT2,KAT6B,NCOA2,MEF2A,ETV3,NSG1,SYT1,SKI,SDCBP,URI1,SESN3,LATS2,ATP2B4,SLC6A4,ROBO1,GSK3B,PRDM16,FOXO1,SCN2A,CUX2,RORA,SKOR1,CHST11,ROCK2,RORB,ROCK1,HCN1,KCNB1,RPS6KB1,NR3C2,PIK3CA,PDCD6,YES1,DOCK4,ARID5B,MTF2,ITPKB,EIF4A2,PHIP,MEF2C,MTUS1,HIPK2,THRB,IGF1R,SOX5,NLK,DNMT3A,STK39,VKORC1L1,C2CD5,LRCH1,EFNA5,YTHDF2,RHOB,PPM1A,CCND1,…
GO:BP	response to stimulus	GO:0050896	3.62767e-07	6.44037	5463	796	416	12839	SLC6A5,SPAG9,FLRT2,TENM2,ESRRG,FIGN,CANX,NPEPPS,HNRNPU,ALCAM,EFNB2,CXCL12,GGNBP2,INHBA,RARB,SLITRK6,SS18,TP53INP1,SYNCRIP,SIRT1,EYA1,PLCL2,FERMT2,HDAC4,KAT6B,NCOA2,TRPM3,SIAH1,STRBP,PPP1CC,SEC14L1,ATP1B1,GRID2,ARHGAP6,HIPK3,MEF2A,ADCYAP1,ETV3,SNRK,NSG1,SYT1,CBLB,SKI,GRIN2A,SDCBP,URI1,SESN3,LATS2,PHLDB2,CSMD1,CCNK,FOXK1,RASSF8,ATP2B4,HIC2,SLC6A4,ROBO1,PPP2R5C,NUCKS1,CACNA1D,TLK1,TCF7L2,GSK3B,PELI2…
GO:BP	cellular protein metabolic process	GO:0044267	3.80866e-07	6.41923	3471	796	286	12839	SPAG9,P4HA1,MAN2A1,GGNBP2,INHBA,TET2,ZDHHC6,SYNCRIP,SIRT1,EYA1,PLCL2,HDAC4,KAT6B,SIAH1,PPP1CC,HIPK3,MEF2A,ADCYAP1,DCUN1D4,SNRK,CBLB,SDCBP,PTPRD,PPP6R3,LATS2,CCNK,RYBP,ATP2B4,ROBO1,RCOR1,PPP2R5C,TLK1,GSK3B,PELI2,PPTC7,PRDM16,ZDHHC18,FOXO1,ZNRF3,SETD7,ROCK2,GLYCTK,MSL2,EXT1,ATG14,ROCK1,VLDLR,RPS6KB1,FTO,TRPM7,GRK5,WAC,CAPRIN2,PTGES3,PTPN14,WWP1,VPS4B,ZDHHC7,FBXO30,PCGF5,PIK3CA,PDCD6,GTF2H1,YES1,FMR…
GO:BP	nucleobase-containing compound metabolic process	GO:0006139	4.51748e-07	6.3451	3715	796	302	12839	ESRRG,TFAP2C,FIGN,HNRNPU,VSX1,GTF2A1,INHBA,TET2,RARB,MYT1L,RSF1,LDB2,SS18,TP53INP1,SYNCRIP,KLF4,SIRT1,EYA1,HDAC4,KAT6B,NCOA2,NUDT4,MED13,HIPK3,MEF2A,ADCYAP1,ETV3,AEBP2,TFAP2A,SKI,HMBOX1,URI1,ZNF654,CCNK,FOXK1,RYBP,ATP2B4,ADARB2,ZNF236,RCOR1,ZNF131,MYEF2,NUCKS1,TCF7L2,TAF4,ZBTB34,PRDM16,NFATC1,FOXO1,CASZ1,CUX2,RORA,CDYL2,ZNF292,SKOR1,LRRFIP1,FOXN2,EBF1,PANK1,SETD7,RORB,ELOVL6,ROCK1,FTO,NR3C2,ENTPD…
GO:BP	cell-cell signaling	GO:0007267	5.22285e-07	6.28209	916	796	100	12839	SLC6A5,INHBA,ERC2,PLCL2,FERMT2,GRID2,YWHAG,RIMS1,ADCYAP1,SYT1,GRIN2A,SDCBP,PTPRD,SV2B,LATS2,RIMS2,CACNA1D,TCF7L2,GSK3B,NTNG1,NFATC1,FOXO1,CUX2,ZNRF3,APC,DLGAP2,KCNB1,NR3C2,CAPRIN2,GSC,HOMER1,USP8,MEF2C,KRAS,NLK,PLCL1,ZEB2,EFNA5,PPM1A,CCND1,GNAQ,GRB10,RAP1B,SNAP25,SULF1,WNT7B,SLC6A6,INHBB,MAPK1,HOXA5,NPTN,CYLD,RAPGEF4,SOX4,VPS35,IL1RAPL1,RBMS3,CDH11,ANO1,ROR1,ABR,TNKS,CACNA1C,BAMBI,IGF1,KLF7,ADRB1…
GO:BP	cellular response to stimulus	GO:0051716	5.75574e-07	6.2399	4698	796	366	12839	SPAG9,FLRT2,TENM2,ESRRG,FIGN,CANX,NPEPPS,HNRNPU,EFNB2,CXCL12,GGNBP2,INHBA,RARB,SS18,TP53INP1,SYNCRIP,SIRT1,EYA1,PLCL2,FERMT2,HDAC4,KAT6B,NCOA2,SIAH1,SEC14L1,ATP1B1,GRID2,ARHGAP6,HIPK3,MEF2A,ADCYAP1,ETV3,SNRK,NSG1,SYT1,CBLB,SKI,GRIN2A,SDCBP,URI1,SESN3,LATS2,CCNK,RASSF8,ATP2B4,HIC2,SLC6A4,ROBO1,PPP2R5C,NUCKS1,CACNA1D,TLK1,TCF7L2,GSK3B,PELI2,NETO2,PRDM16,NFATC1,FOXO1,SCN2A,CUX2,AKAP1,MAPRE2,RORA,ZNR…
GO:BP	negative regulation of response to stimulus	GO:0048585	5.81265e-07	6.23563	1005	796	107	12839	GGNBP2,SIRT1,EYA1,PLCL2,SEC14L1,GRID2,HIPK3,CBLB,SKI,URI1,SESN3,LATS2,PHLDB2,ATP2B4,ROBO1,TCF7L2,GSK3B,PRDM16,NFATC1,FOXO1,RORA,ZNRF3,SKOR1,CHST11,APC,RPS6KB1,PDCD6,GSC,ITCH,PHIP,SPRED2,HIPK2,SEMA6D,IGF1R,HEY2,NLK,STK39,YTHDF2,FBXW11,ARHGAP12,PPM1A,BICD1,GRB10,RFX4,MAGI2,SULF1,PRKAA2,APPL1,ESR1,CNOT7,LBH,RASA1,SYT11,ADAMTS18,ROBO2,IGFBP5,SOCS5,CYLD,INSIG1,VPS35,ATXN7,ARRDC3,RBMS3,MECOM,IVNS1ABP,S…
GO:BP	intracellular signal transduction	GO:0035556	7.36387e-07	6.13289	1728	796	162	12839	SPAG9,SS18,SIRT1,PLCL2,HDAC4,SIAH1,SEC14L1,ATP1B1,HIPK3,MEF2A,ADCYAP1,SNRK,GRIN2A,SDCBP,URI1,SESN3,LATS2,ATP2B4,ROBO1,TLK1,TCF7L2,GSK3B,PELI2,NFATC1,FOXO1,SCN2A,AKAP1,MAPRE2,RORA,CALML4,ARHGEF4,ROCK2,ROCK1,RPS6KB1,NR3C2,PIK3CA,PDCD6,DOCK4,ITPKB,ASB7,ITCH,USP8,SPRED2,SOCS6,SGCD,MEF2C,RICTOR,HIPK2,KRAS,IGF1R,NLK,STK39,NCKAP1,PLCL1,NRBP1,SOS2,ZEB2,CAB39,FBXW11,RHOB,ARHGAP12,PPM1A,DOCK10,GNAQ,PRKAR2A…
GO:BP	response to growth factor	GO:0070848	7.654e-07	6.11611	432	796	58	12839	FLRT2,SIRT1,FERMT2,SKI,SDCBP,URI1,ATP2B4,ROBO1,PRDM16,SKOR1,CHST11,ROCK1,PDCD6,YES1,MEF2C,HIPK2,SOX5,NLK,PPM1A,RNF165,SULF1,ID2,APPL1,SMOC2,FRS2,MAPK1,BMP3,KIAA1462,ERBB4,ZFYVE9,CTGF,RNF111,SHCBP1,EPN2,THBS1,BAMBI,LRP2,BMPR2,SOX6,PMEPA1,HHIP,SMURF1,SMURF2,LEMD3,DLX1,RAB14,NOTCH2,DKK1,USP15,FBN2,CREB3L1,NOTCH1,DLL1,FUT8,GAS1,RBPJ,PRKCB,NREP
GO:BP	cell morphogenesis involved in differentiation	GO:0000904	8.07608e-07	6.0928	510	796	65	12839	FLRT2,ALCAM,EFNB2,CXCL12,SLITRK4,SLITRK6,FERMT2,ROBO1,NTNG1,CUX2,EXT1,ROCK1,VLDLR,CAPRIN2,MEF2C,CAPRIN1,SEMA6D,RAPH1,ZEB2,MAP1B,EGFLAM,EFNA5,SLITRK2,MACF1,PPFIA2,RNF165,ID2,DSCAM,NPTN,CRMP1,ROBO2,HECW2,ARHGEF26,RBFOX2,FOXP1,WDR1,KIF3A,CDH11,SIPA1L1,KLF7,NFIB,RAPGEF2,BMPR2,PTEN,PICALM,BCL11B,ZSWIM6,DKK1,CORO1C,RILPL1,PROX1,APP,FOXG1,PTPRM,MYH9,NOTCH1,TMEFF1,BCL2,DCX,ELAVL4,NR4A3,DPYSL2,PAX6,SHANK2…
GO:BP	sensory organ morphogenesis	GO:0090596	8.57664e-07	6.06668	200	796	35	12839	VSX1,MAN2A1,RARB,SLITRK6,EYA1,COL5A1,RORB,HCN1,SP3,GSC,HIPK2,THRB,FOXF2,FRS2,DSCAM,LRIG1,MAPK1,INSIG1,HIPK1,ABR,LRIG3,IGF1,NOTCH2,FBN2,PROX1,FOXG1,PTPRM,SIX3,JAG1,DLL1,BCL2,YY2,NR4A3,PAX6,GLI3
GO:BP	signal transduction	GO:0007165	8.68012e-07	6.06147	3709	796	300	12839	SPAG9,FLRT2,TENM2,ESRRG,CANX,EFNB2,CXCL12,GGNBP2,INHBA,RARB,SS18,SIRT1,EYA1,PLCL2,FERMT2,HDAC4,SIAH1,SEC14L1,ATP1B1,GRID2,ARHGAP6,HIPK3,MEF2A,ADCYAP1,SNRK,NSG1,CBLB,SKI,GRIN2A,SDCBP,URI1,SESN3,LATS2,RASSF8,ATP2B4,ROBO1,PPP2R5C,CACNA1D,TLK1,TCF7L2,GSK3B,PELI2,NETO2,PRDM16,NFATC1,FOXO1,SCN2A,CUX2,AKAP1,MAPRE2,RORA,ZNRF3,SKOR1,CALML4,ARHGEF4,CHST11,ROCK2,RORB,APC,ROCK1,VLDLR,RPS6KB1,NR3C2,GRK5,GPR18…
GO:BP	anatomical structure formation involved in morphogenesis	GO:0048646	1.00756e-06	5.99673	710	796	82	12839	EFNB2,INHBA,SIRT1,EYA1,GRID2,MEF2A,PHLDB2,ATP2B4,ROBO1,COL5A1,RORA,ROCK2,ROCK1,PTPN14,PDCD6,GSC,MEF2C,HIPK2,HEY2,THBS2,ZEB2,RHOB,E2F8,KBTBD8,SULF1,ID2,SMOC2,FRS2,ADAM12,DSCAM,ELK3,MAPK1,HOXA5,KIAA1462,HS2ST1,BCL2L11,SOX4,CTGF,PIK3CB,FOXP1,ATF2,HIPK1,ADIPOR2,WDR1,EPN2,THBS1,PKNOX1,IGF1,NFIB,DICER1,LRP2,BMPR2,S1PR1,PRKX,LEMD3,NRARP,NFATC2,PTEN,NOTCH2,LRP6,DKK1,PCDH8,AGFG1,RTF1,FBN2,PROX1,SH3PXD2A,C…
GO:BP	eye development	GO:0001654	1.1758e-06	5.92967	270	796	42	12839	VSX1,MAN2A1,INHBA,RARB,SLITRK6,COL5A1,RORB,HCN1,SP3,HIPK2,THRB,ZEB2,FOXF2,NHS,WNT7B,FRS2,DSCAM,ADAMTS18,SMOC1,HIPK1,RAB18,CACNA1C,PKNOX1,FOXP2,BMPR2,DLX1,NEUROD1,NOTCH2,GPM6A,BCL11B,FBN2,PROX1,PTPRM,SIX3,JAG1,DLL1,BCL2,YY2,DCX,PDGFRA,PAX6,GLI3
GO:BP	epithelial cell development	GO:0002064	1.2378e-06	5.90735	149	796	29	12839	RARB,SLITRK6,ROCK2,ROCK1,ARID4B,RAP2C,FNDC3A,RAP1B,WNT7B,ESR1,FRS2,HOXA5,ARHGEF26,FOSL2,CCM2,RAPGEF2,CLOCK,NOTCH2,BCL11B,RILPL1,PROX1,SIX3,JAG1,NOTCH1,DLL1,ARID4A,RFX3,ASXL1,PAX6
GO:BP	regulation of cellular protein metabolic process	GO:0032268	1.28702e-06	5.89042	1689	796	158	12839	SPAG9,GGNBP2,INHBA,SYNCRIP,SIRT1,PLCL2,HDAC4,HIPK3,ADCYAP1,DCUN1D4,CBLB,SDCBP,PPP6R3,LATS2,CCNK,RYBP,ATP2B4,ROBO1,PPP2R5C,GSK3B,PELI2,FOXO1,SETD7,ROCK2,ATG14,ROCK1,VLDLR,RPS6KB1,FTO,WAC,CAPRIN2,PIK3CA,PDCD6,YES1,FMR1,PPP2R5A,MTF2,ITPKB,TIA1,ITCH,SPRED2,RICTOR,HIPK2,DCUN1D3,KRAS,IGF1R,CIRBP,STK39,PLCL1,ZEB2,CNOT6L,CAB39,EFNA5,YTHDF2,FBXW11,TNRC6A,FOXF2,CCND1,GNAQ,PRKAR2A,RAP2C,RAP1B,ENC1,MAGI2,PRK…
GO:BP	response to chemical	GO:0042221	1.41284e-06	5.84991	2512	796	217	12839	SLC6A5,FLRT2,ESRRG,CANX,NPEPPS,HNRNPU,ALCAM,EFNB2,CXCL12,INHBA,RARB,SS18,TP53INP1,SYNCRIP,SIRT1,FERMT2,HDAC4,KAT6B,NCOA2,MEF2A,ETV3,NSG1,SYT1,SKI,GRIN2A,SDCBP,URI1,SESN3,LATS2,ATP2B4,SLC6A4,ROBO1,GSK3B,PRDM16,FOXO1,SCN2A,CUX2,RORA,SKOR1,CHST11,SLC30A4,ROCK2,RORB,EXT1,ROCK1,HCN1,KCNB1,RPS6KB1,NR3C2,GPR180,VPS4B,PIK3CA,PDCD6,SLC30A5,YES1,HOMER1,DOCK4,ARID5B,MTF2,ITPKB,EIF4A2,PHIP,MEF2C,MTUS1,HIPK2,…
GO:BP	visual system development	GO:0150063	1.42417e-06	5.84644	272	796	42	12839	VSX1,MAN2A1,INHBA,RARB,SLITRK6,COL5A1,RORB,HCN1,SP3,HIPK2,THRB,ZEB2,FOXF2,NHS,WNT7B,FRS2,DSCAM,ADAMTS18,SMOC1,HIPK1,RAB18,CACNA1C,PKNOX1,FOXP2,BMPR2,DLX1,NEUROD1,NOTCH2,GPM6A,BCL11B,FBN2,PROX1,PTPRM,SIX3,JAG1,DLL1,BCL2,YY2,DCX,PDGFRA,PAX6,GLI3
GO:BP	cellular aromatic compound metabolic process	GO:0006725	1.43086e-06	5.8444	3833	796	307	12839	ESRRG,TFAP2C,FIGN,HNRNPU,VSX1,GTF2A1,INHBA,TET2,RARB,MYT1L,RSF1,LDB2,SS18,TP53INP1,SYNCRIP,KLF4,SIRT1,EYA1,HDAC4,KAT6B,NCOA2,NUDT4,MED13,HIPK3,MEF2A,ADCYAP1,ETV3,AEBP2,TFAP2A,SKI,GRIN2A,HMBOX1,URI1,ZNF654,CCNK,FOXK1,RYBP,ATP2B4,ADARB2,ZNF236,RCOR1,ZNF131,MYEF2,NUCKS1,TCF7L2,TAF4,ZBTB34,PRDM16,NFATC1,FOXO1,CASZ1,CUX2,RORA,CDYL2,ZNF292,SKOR1,LRRFIP1,FOXN2,EBF1,PANK1,SETD7,RORB,ELOVL6,ROCK1,FTO,NR3C…
GO:BP	regulation of protein metabolic process	GO:0051246	1.80707e-06	5.74302	1807	796	166	12839	SPAG9,GGNBP2,INHBA,SYNCRIP,SIRT1,PLCL2,HDAC4,HIPK3,ADCYAP1,DCUN1D4,CBLB,GRIN2A,SDCBP,PPP6R3,LATS2,CCNK,RYBP,ATP2B4,ROBO1,PPP2R5C,TCF7L2,GSK3B,PELI2,FOXO1,SETD7,ROCK2,ATG14,APC,ROCK1,VLDLR,RPS6KB1,FTO,WAC,CAPRIN2,WWP1,PIK3CA,PDCD6,YES1,FMR1,PPP2R5A,MTF2,ITPKB,TIA1,ITCH,SPRED2,RICTOR,HIPK2,DCUN1D3,KRAS,IGF1R,CIRBP,STK39,PLCL1,ZEB2,CNOT6L,CAB39,EFNA5,YTHDF2,FBXW11,TNRC6A,FOXF2,CCND1,GNAQ,PRKAR2A,RAP…
GO:BP	heterocycle metabolic process	GO:0046483	1.88352e-06	5.72503	3798	796	304	12839	ESRRG,TFAP2C,FIGN,HNRNPU,VSX1,GTF2A1,INHBA,TET2,RARB,MYT1L,RSF1,LDB2,SS18,TP53INP1,SYNCRIP,KLF4,SIRT1,EYA1,HDAC4,KAT6B,NCOA2,NUDT4,MED13,HIPK3,MEF2A,ADCYAP1,ETV3,AEBP2,TFAP2A,SKI,GRIN2A,HMBOX1,URI1,ZNF654,CCNK,FOXK1,RYBP,ATP2B4,ADARB2,ZNF236,RCOR1,ZNF131,MYEF2,NUCKS1,TCF7L2,TAF4,ZBTB34,PRDM16,NFATC1,FOXO1,CASZ1,CUX2,RORA,CDYL2,ZNF292,SKOR1,LRRFIP1,FOXN2,EBF1,PANK1,SETD7,RORB,ELOVL6,ROCK1,FTO,NR3C…
GO:BP	cellular response to growth factor stimulus	GO:0071363	1.88677e-06	5.72428	422	796	56	12839	FLRT2,SIRT1,FERMT2,SKI,SDCBP,URI1,ATP2B4,ROBO1,PRDM16,SKOR1,CHST11,PDCD6,YES1,MEF2C,HIPK2,SOX5,NLK,PPM1A,RNF165,SULF1,ID2,APPL1,SMOC2,FRS2,BMP3,KIAA1462,ERBB4,ZFYVE9,CTGF,RNF111,SHCBP1,EPN2,THBS1,BAMBI,LRP2,BMPR2,SOX6,PMEPA1,HHIP,SMURF1,SMURF2,LEMD3,DLX1,RAB14,NOTCH2,DKK1,USP15,FBN2,CREB3L1,NOTCH1,DLL1,FUT8,GAS1,RBPJ,PRKCB,NREP
GO:BP	positive regulation of cell population proliferation	GO:0008284	2.06677e-06	5.68471	501	796	63	12839	HNRNPU,EFNB2,SIRT1,EYA1,HDAC4,SDCBP,TCF7L2,GRK5,PDCD6,SRSF6,MEF2C,HIPK2,ATXN1L,PLAG1,KRAS,IGF1R,HEY2,CNOT6L,UBE2A,CCND1,SULF1,ID2,ESR1,CNOT7,LBH,KIT,KIAA1462,ERBB4,IGFBP5,SOX4,FOSL2,FOXP1,ATF2,HIPK1,KIF3A,THBS1,BAMBI,IGF1,CNOT6,ZFPM2,LRP2,FOXP2,BMPR2,S1PR1,NRARP,NFATC2,PTEN,NOTCH2,PROX1,FOXG1,NOTCH1,DLL1,ADAM10,POU3F3,TOX,BCL2,RBPJ,YAP1,PDGFA,NR4A3,PAX6,TFRC,GLI3
GO:BP	sensory system development	GO:0048880	2.10141e-06	5.67749	276	796	42	12839	VSX1,MAN2A1,INHBA,RARB,SLITRK6,COL5A1,RORB,HCN1,SP3,HIPK2,THRB,ZEB2,FOXF2,NHS,WNT7B,FRS2,DSCAM,ADAMTS18,SMOC1,HIPK1,RAB18,CACNA1C,PKNOX1,FOXP2,BMPR2,DLX1,NEUROD1,NOTCH2,GPM6A,BCL11B,FBN2,PROX1,PTPRM,SIX3,JAG1,DLL1,BCL2,YY2,DCX,PDGFRA,PAX6,GLI3
GO:BP	stem cell differentiation	GO:0048863	2.14653e-06	5.66826	153	796	29	12839	HNRNPU,PDCD6,GSC,MTF2,MEF2C,SEMA6D,SOX5,ZEB2,YTHDF2,KBTBD8,ID2,ESR1,FAM19A1,LBH,MAPK1,KIT,JARID2,ERBB4,MSI2,SOX6,GPM6A,LRP6,HSPA9,CORO1C,SIX3,JAG1,NOTCH1,RBPJ,YAP1
GO:BP	embryo development	GO:0009790	2.17086e-06	5.66337	582	796	70	12839	INHBA,RARB,SLITRK6,EYA1,PHLDB2,COL5A1,CHST11,ROCK2,EXT1,ROCK1,SP3,PDCD6,GSC,MEF2C,RICTOR,HIPK2,HOXD4,DNMT3A,ZEB2,HOXA9,FOXF2,KBTBD8,SULF1,ID2,FRS2,LRIG1,MAPK1,HOXA5,KIT,HS2ST1,ERBB4,BCL2L11,INSIG1,SOX4,PIK3CB,HIPK1,KIF3A,ABR,CACNA1C,LRIG3,IGF1,ZFPM2,LRP2,BMPR2,DLX1,NRARP,RAB14,NEUROD1,STOX2,NOTCH2,LRP6,ARID2,DKK1,PCDH8,RTF1,AFF3,FBN2,PROX1,FOXG1,SIX3,NOTCH1,DLL1,KIAA1217,PDGFRA,RBPJ,YAP1,CLASP2,N…
GO:BP	regulation of cardiac muscle tissue development	GO:0055024	2.19226e-06	5.65911	46	796	15	12839	EFNB2,MEF2C,HEY2,FRS2,ERBB4,FOXP1,IGF1,ZFPM2,SOX6,PTEN,DKK1,NOTCH1,DLL1,RBPJ,YAP1
GO:BP	synapse assembly	GO:0007416	2.55151e-06	5.5932	120	796	25	12839	FLRT2,SLITRK4,SLITRK6,LRRN1,GRID2,PTPRD,CUX2,MEF2C,EFNA5,SLITRK2,MAGI2,DSCAM,NPTN,ERBB4,VPS35,IL1RAPL1,CBLN2,DLG5,PTEN,LRRTM3,DKK1,APP,ASIC2,GABRA1,SHANK2
GO:BP	response to transforming growth factor beta	GO:0071559	2.73594e-06	5.56289	146	796	28	12839	SIRT1,FERMT2,SKI,SDCBP,PRDM16,CHST11,ROCK1,YES1,MEF2C,HIPK2,SOX5,NLK,PPM1A,APPL1,ZFYVE9,RNF111,THBS1,BAMBI,SOX6,PMEPA1,SMURF1,SMURF2,LEMD3,DLX1,USP15,FBN2,FUT8,NREP
GO:BP	nitrogen compound metabolic process	GO:0006807	2.99525e-06	5.52357	6879	796	498	12839	SPAG9,ESRRG,TFAP2C,FIGN,P4HA1,NPEPPS,HNRNPU,VSX1,GTF2A1,MAN2A1,GGNBP2,INHBA,TET2,RARB,ZDHHC6,MYT1L,RSF1,DDI2,LDB2,SS18,TP53INP1,SYNCRIP,KLF4,SIRT1,EYA1,PLCL2,HDAC4,KAT6B,NCOA2,SIAH1,NUDT4,PPP1CC,MED13,HIPK3,MEF2A,SGMS1,ADCYAP1,ETV3,DCUN1D4,SNRK,NSG1,AEBP2,TFAP2A,CBLB,SKI,GRIN2A,SDCBP,HMBOX1,PTPRD,URI1,PPP6R3,LATS2,ZNF654,CCNK,FOXK1,RYBP,ATP2B4,ADARB2,ZNF236,ROBO1,RCOR1,ZNF131,MYEF2,PPP2R5C,NUCKS1…
GO:BP	positive regulation of nervous system development	GO:0051962	3.00642e-06	5.52195	321	796	46	12839	SPAG9,FLRT2,MAN2A1,SLITRK4,SLITRK6,LRRN1,GRID2,SYT1,ROBO1,RIMS2,CUX2,VLDLR,CAPRIN2,MEF2C,PLAG1,CAPRIN1,ZEB2,EFNA5,SLITRK2,MACF1,ID2,DSCAM,ROBO2,CBLN2,DLG5,LRP2,BMPR2,SPEN,SMURF1,DLX1,MAPK6,NEUROD1,TCF12,LRRTM3,DKK1,PROX1,FOXG1,LRRC7,NOTCH1,TOX,ASIC2,BCL2,ZNF609,PAX6,SHANK2,GLI3
GO:BP	regulation of phosphate metabolic process	GO:0019220	3.57586e-06	5.44662	1133	796	114	12839	SPAG9,HNRNPU,BTBD10,GGNBP2,INHBA,LDB2,SIRT1,PLCL2,HDAC4,HIPK3,ADCYAP1,CBLB,SDCBP,URI1,PPP6R3,LATS2,CCNK,ATP2B4,ROBO1,PPP2R5C,PELI2,FOXO1,ROCK2,ATG14,ROCK1,VLDLR,CAPRIN2,PIK3CA,YES1,FMR1,PPP2R5A,ITPKB,ITCH,SPRED2,SOCS6,MEF2C,RICTOR,HIPK2,KRAS,IGF1R,STK39,PLCL1,ZEB2,CAB39,EFNA5,CCND1,GNAQ,PRKAR2A,RAP2C,GRB10,RAP1B,MAGI2,VAV2,WNT7B,ITSN1,CNOT7,PPP1R15B,LBH,FRS2,DSCAM,INHBB,MAPK1,KIT,BMP3,KIAA1462,ER…
GO:BP	regulation of phosphorus metabolic process	GO:0051174	3.72723e-06	5.42861	1134	796	114	12839	SPAG9,HNRNPU,BTBD10,GGNBP2,INHBA,LDB2,SIRT1,PLCL2,HDAC4,HIPK3,ADCYAP1,CBLB,SDCBP,URI1,PPP6R3,LATS2,CCNK,ATP2B4,ROBO1,PPP2R5C,PELI2,FOXO1,ROCK2,ATG14,ROCK1,VLDLR,CAPRIN2,PIK3CA,YES1,FMR1,PPP2R5A,ITPKB,ITCH,SPRED2,SOCS6,MEF2C,RICTOR,HIPK2,KRAS,IGF1R,STK39,PLCL1,ZEB2,CAB39,EFNA5,CCND1,GNAQ,PRKAR2A,RAP2C,GRB10,RAP1B,MAGI2,VAV2,WNT7B,ITSN1,CNOT7,PPP1R15B,LBH,FRS2,DSCAM,INHBB,MAPK1,KIT,BMP3,KIAA1462,ER…
GO:BP	movement of cell or subcellular component	GO:0006928	4.17408e-06	5.37944	1306	796	127	12839	SPAG9,FLRT2,HNRNPU,ALCAM,EFNB2,CXCL12,LDB2,TP53INP1,SIRT1,MAP4,SDCBP,PHLDB2,CCSAP,ATP2B4,ROBO1,CACNA1D,COL5A1,SCN1A,MAPRE2,ATP8A1,ROCK2,EXT1,APC,ROCK1,PDCD6,ARL8A,DOCK4,ARID5B,SGCD,MEF2C,MTUS1,SUN1,SEMA6D,IGF1R,STK39,NCKAP1,LRCH1,ZEB2,MAP1B,PTP4A1,EGFLAM,EFNA5,RHOB,BICD1,MACF1,RAP2C,RIN2,GRB10,KCNJ2,RNF165,KIF13A,VAV2,SULF1,ID2,APPL1,SMOC2,DSCAM,HOXA5,KIT,NPTN,CRMP1,RASGEF1A,KIAA1462,ERBB4,IGFBP5…
[truncated: 858 more rows]
